# Supplementary material for: Climate change induced complex shifts in snake distributions expose people to snakebite and threaten biodiversity
Source: PLoS Negl Trop Dis. 2026 May 21;20(5):e0014030. doi: 10.1371/journal.pntd.0014030 (PMC13193456; doi:10.1371/journal.pntd.0014030)
Supplement: S1 Table — (XLSX) [file pntd.0014030.s002.xlsx]

## Sheet: WHOSnakes_SupMatFinFin
WHO ID	Accepted Species Name	Family	Modelling Unit Name (MU)	Species Group	Species Group Short	Countries	Species Records	MU Records	Background Records	Training AUC 70%	Test AUC 30%	Training AUC Final	RangesizeSQKM_Current	SuitabilitySum_Current	RangesizeSQKM_2050_Median	SuitabilitySum_2050_Median	RangesizeSQKM_2090_Median	SuitabilitySum_2090_Median	RangesizeSQKM_2050_Q10	SuitabilitySum_2050_Q10	RangesizeSQKM_2090_Q10	SuitabilitySum_2090_Q10	RangesizeSQKM_2050_Q90	SuitabilitySum_2050_Q90	RangesizeSQKM_2090_Q90	SuitabilitySum_2090_Q90	lat_Current	lat_2050_Median	lat_2090_Median	lat_2050_Q10	lat_2050_Q90	lat_2090_Q10	lat_2090_Q90	long_Current	long_2050_Median	long_2090_Median	long_2050_Q10	long_2050_Q90	long_2090_Q10	long_2090_Q90	SHOI_Current	SHOI_2050_Median	SHOI_2090_Median	SHOI_2050_Q10	SHOI_2090_Q10	SHOI_2050_Q90	SHOI_2090_Q90	RangesizeSQKM_CHANGE_2050_Median	RangesizeSQKM_CHANGE_2050_Q10
SSN001	Acanthophis antarcticus	Elapidae	Acanthophis antarcticus	Australasian Death Adders (Acanthophis spp.)	Acanthophis spp.	AUS	775	775	60797	0.8709	0.8431	0.8663	1622159	387458	1678810	347157	1992219	451452	989756	177889	851120	148006	2982930	968084	3183099	1.26508e+06	-29.4408	-29.5647	-29.8916	-29.509	-29.2566	-29.7843	-29.2864	139.349	138.88	139.284	139.847	138.599	137.705	137.955	87708.3	82237	75466.5	53408.6	42900.8	164900	156206	56651	-632403
SSN239	Acanthophis cryptamydros	Elapidae	Acanthophis cryptamydros	Australasian Death Adders (Acanthophis spp.)	Acanthophis spp.	AUS	22	22	7464	0.9834	0.9771	0.9836	250123	63989.1	249616	63697.5	249525	63634.1	249479	63644.2	249321	63581.3	249676	63731.4	249617	63709.6	-16.905	-16.9091	-16.9091	-16.9099	-16.9091	-16.9104	-16.9092	126.443	126.445	126.445	126.444	126.446	126.442	126.445	916.306	912.343	911.235	911.242	910.269	912.739	912.733	-507	-644
SSN314	Acanthophis hawkei	Elapidae	Acanthophis hawkei	Australasian Death Adders (Acanthophis spp.)	Acanthophis spp.	AUS	65	65	11862	0.9589	0.9473	0.9606	362350	104876	369633	106705	378017	124483	279912	69292.2	272550	68704.9	425533	139317	618326	251576	-16.4743	-16.3739	-16.5044	-16.3675	-16.5152	-16.3526	-17.1447	134.21	133.728	133.637	134.01	133.836	133.983	135.166	1157.54	1204.18	1533.22	734.034	726.84	1845.32	3701.55	7283	-82438
SSN002	Acanthophis laevis	Elapidae	Acanthophis laevis	Australasian Death Adders (Acanthophis spp.)	Acanthophis spp.	PNG/IDN	67	67	21729	0.9618	0.9581	0.9619	664771	405086	661708	392061	659120	379402	660001	365145	651201	344273	662729	413202	662157	410859	-5.3079	-5.31875	-5.319	-5.31916	-5.31725	-5.31867	-5.31767	140.495	140.522	140.521	140.522	140.52	140.518	140.52	751339	725767	704562	675862	636095	765428	760134	-3063	-4770
SSN240	Acanthophis praelongus	Elapidae	Acanthophis praelongus	Australasian Death Adders (Acanthophis spp.)	Acanthophis spp.	AUS	106	106	22724	0.962	0.9549	0.9613	265270	63630.8	179483	25050.2	56100	3823.47	139143	12006.1	16050	588.065	217080	38119.6	158676	15553.8	-17.0468	-16.3856	-17.5824	-15.9992	-16.9019	-17.1553	-16.3075	144.591	144.582	145.765	144.599	144.768	145.581	144.665	7727.7	4936.34	1149.64	2750.17	162.587	6762.98	3854.66	-85787	-126127
SSN241	Acanthophis pyrrhus	Elapidae	Acanthophis pyrrhus	Australasian Death Adders (Acanthophis spp.)	Acanthophis spp.	AUS	158	158	62032	0.9819	0.9766	0.9819	2691269	606099	1529659	212425	367787	18151.2	992324	89659.8	174938	3726.34	2155241	362768	737763	60142.4	-24.1305	-24.4496	-26.2492	-24.6757	-24.2947	-26.281	-25.2987	127.782	128.238	126.927	127.75	127.887	127.665	127.981	5796.63	3101.54	800.982	1789.48	377.271	4325.96	1770.96	-1161610	-1698945
SSN003	Acanthophis rugosus	Elapidae	Acanthophis rugosus	Australasian Death Adders (Acanthophis spp.)	Acanthophis spp.	AUS/PNG/IDN	67	67	40470	0.9647	0.9534	0.9648	1174598	357065	772882	200971	212836	69167.3	557455	149333	163927	49976.6	874936	240751	592726	171974	-16.5283	-15.1331	-11.7589	-14.2038	-15.4821	-10.8795	-14.1729	137.178	137.336	136.569	137.178	137.474	136.527	137.373	35473.9	44474.9	52765.1	35630.7	45102.4	54483.2	62006	-401716	-617143
SSN242	Acanthophis wellsi	Elapidae	Acanthophis wellsi	Australasian Death Adders (Acanthophis spp.)	Acanthophis spp.	AUS	80	80	4843	0.9409	0.9275	0.9403	331198	82508.9	266934	56157.6	192247	47536.4	140621	24819.2	58063	8865.4	338381	83646.2	390346	113368	-22.3328	-22.131	-22.3055	-21.8548	-22.2687	-22.029	-22.342	118.93	118.735	117.919	117.394	119.083	115.967	119.608	2524.07	1503.48	1634.39	702.467	266.507	2317.41	2933.38	-64264	-190577
SSN005	Agkistrodon bilineatus	Viperidae	Agkistrodon bilineatus	Central American Cantils (Agkistrodon bilineatus complex)	Agkistrodon bilineatus complex	MEX/GTM/BLZ/SLV	193	208	267872	0.9876	0.9839	0.9871	628249	198814	706003	250806	746430	294060	658215	223597	642860	229263	778716	285892	946834	376594	19.6795	20.1283	20.6151	19.9761	20.228	20.5033	20.6535	-99.7115	-100.18	-100.725	-100.14	-100.07	-100.965	-100.118	404008	500688	570055	448755	433816	574657	746336	77754	29966
SSN307	Agkistrodon howardgloydi	Viperidae	Agkistrodon bilineatus	Central American Cantils (Agkistrodon bilineatus complex)	Agkistrodon bilineatus complex	HND/NIC/CRI	15	208	267872	0.9876	0.9839	0.9871	109785	27106	108662	26051.2	61433	8616.14	74632	15158.5	27765	2849.68	125144	29637.5	117503	23229.1	13.0098	13.0322	13.45	12.7814	13.0985	13.4055	13.3663	-86.8044	-86.8371	-86.9203	-86.5697	-86.7334	-86.822	-86.8148	98284.6	95626.7	32904.4	54137.8	10795.1	108182	87851.9	-1123	-35153
SSN006	Agkistrodon contortrix	Viperidae	Agkistrodon contortrix	North American Copperheads (Agkistrodon contortrix)	Agkistrodon contortrix	USA/MEX	8847	8847	357124	0.8836	0.8819	0.8832	2597819	1.07709e+06	3181789	1.55117e+06	3702904	2.00879e+06	3041705	1.39872e+06	3401896	1.76601e+06	3401770	1.77238e+06	4202229	2.4076e+06	35.2221	36.1039	36.6351	36.0043	36.1824	36.4183	37.04	-88.6785	-88.6026	-88.7344	-88.5923	-88.9479	-88.5392	-89.1853	2.14715e+06	3.07743e+06	3.8837e+06	2.76963e+06	3.47559e+06	3.43863e+06	4.50873e+06	583970	443886
SSN007	Agkistrodon piscivorus	Viperidae	Agkistrodon piscivorus	North American Cottonmouths (Agkistrodon piscivorus)	Agkistrodon piscivorus	USA	6566	6566	357115	0.9214	0.9205	0.9213	1842127	833542	2343668	1.31927e+06	2695195	1.70747e+06	2201131	1.11382e+06	2479566	1.46373e+06	2613192	1.67166e+06	3154796	2.12202e+06	33.8008	34.7115	35.3205	34.5242	35.0996	35.027	35.9607	-89.2861	-88.7343	-88.5386	-88.8084	-88.8634	-88.5801	-88.7198	1.25858e+06	2.20422e+06	3.00861e+06	1.7958e+06	2.47378e+06	2.89441e+06	3.85697e+06	501541	359004
SSN308	Agkistrodon russeolus	Viperidae	Agkistrodon russeolus	Central American Cantils (Agkistrodon bilineatus complex)	Agkistrodon bilineatus complex	MEX/GTM/BLZ	80	80	33609	0.9714	0.9686	0.9717	170736	66417.7	197176	116141	171938	125475	158030	61318.9	122301	73173	240916	172916	248986	200724	19.0038	18.7147	18.5321	19.1453	18.2621	18.832	18.2056	-89.6807	-89.9384	-89.2046	-89.5476	-90.0248	-88.8135	-90.0823	62595.1	119983	146364	57473.5	78260.6	228636	302451	26440	-12706
SSN008	Agkistrodon taylori	Viperidae	Agkistrodon taylori	Central American Cantils (Agkistrodon bilineatus complex)	Agkistrodon bilineatus complex	MEX	27	27	79837	0.9925	0.9861	0.9924	144889	47604.5	136955	43883.8	127562	42453.6	118714	36398.8	103763	30103.4	167516	55167.8	171893	54472.8	23.7956	23.6534	23.4715	23.5701	23.7288	23.3207	23.5566	-99.0708	-99.0038	-98.9835	-98.9094	-99.1402	-98.8437	-99.1409	70578.5	70108	75878.8	56360.9	50098.3	88326	97129.5	-7934	-26175
SSN009	Atheris broadleyi	Viperidae	Atheris broadleyi	African bush vipers (Atheris spp.)	Atheris spp.	CMR/NGA/CAF/COG	80	89	4799	0.8759	0.8462	0.8788	988019	350837	983354	348974	977536	346848	956827	334559	934010	326892	1017632	365067	1027002	369569	2.24028	2.23489	2.2347	2.29534	2.18596	2.33502	2.14951	15.0699	15.0516	15.0315	14.9804	15.1095	14.9151	15.1246	772153	766041	759917	734587	716064	802015	810308	-4665	-31192
SSN374	Atheris subocularis	Viperidae	Atheris broadleyi	African bush vipers (Atheris spp.)	Atheris spp.	CMR	5	89	4799	0.8759	0.8462	0.8788	71163	15547.4	70561	15401.7	70317	15267.8	68407	14908.4	65973	14334	73374	16012	75297	16352.1	5.5604	5.55683	5.54997	5.56517	5.55064	5.56227	5.54167	9.76657	9.77349	9.78788	9.7616	9.78354	9.75611	9.80987	47051.8	46581.9	46089.1	45051.3	43223.7	48473.5	49475	-602	-2756
SSN557	Atheris barbouri	Viperidae	Atheris ceratophora	African bush vipers (Atheris spp.)	Atheris spp.	TZA	8	62	4983	0.9622	0.9419	0.9605	98856	18148.7	84409	13983.5	82643	14035.5	37720	3454.02	43720	4287.01	127398	24762.2	123425	23433.7	-9.221	-8.95143	-9.10854	-9.10873	-9.11929	-9.18279	-9.15767	35.3742	35.5765	35.4608	35.3219	35.5773	35.2249	35.3984	50201.9	38403.6	38336.9	8397.28	10900.3	68483.7	65771.4	-14447	-61136
SSN558	Atheris ceratophora	Viperidae	Atheris ceratophora	African bush vipers (Atheris spp.)	Atheris spp.	TZA	40	62	4983	0.9622	0.9419	0.9605	211602	38558.6	204592	35891.3	193835	31386.6	150728	20101.6	136442	16611.6	244212	49716.6	234570	44269.9	-6.62978	-6.48936	-6.48245	-6.01822	-6.86942	-6.08453	-6.8168	36.9997	37.0987	37.0872	37.4734	36.903	37.4582	36.9067	120050	111922	98904.7	67929.8	56765.5	152712	136913	-7010	-60874
SSN495	Atheris desaixi	Viperidae	Atheris ceratophora	African bush vipers (Atheris spp.)	Atheris spp.	KEN	13	62	4983	0.9622	0.9419	0.9605	69514	9445.24	89305	12878.6	87608	12217.2	55645	6724.2	51390	6512.77	120233	20751.2	131752	22266.3	-1.19725	-1.163	-1.12096	-1.14042	-1.12358	-1.31727	-0.912023	36.8916	36.8383	36.906	37.0666	36.7465	37.2942	36.7583	42471.1	57285.6	54567.7	31954.3	30811.6	87833	94337.3	19791	-13869
SSN497	Atheris matildae	Viperidae	Atheris ceratophora	African bush vipers (Atheris spp.)	Atheris spp.	TZA	1	62	4983	0.9622	0.9419	0.9605	72571	14351.7	58976	10560.9	58166	9537.02	17255	2451.83	24187	3737.54	83646	19369.6	84187	17422.2	-9.63231	-9.55315	-9.58817	-9.47723	-9.61676	-9.63664	-9.62529	34.9875	35.0834	35.0261	34.835	35.005	34.9228	34.893	39109.7	28138.3	26602.4	7707.57	11060.5	53037.6	48245.6	-13595	-55316
SSN010	Atheris chlorechis	Viperidae	Atheris chlorechis	African bush vipers (Atheris spp.)	Atheris spp.	SLI/GIN/LBR/CIV/GHA/TGO/BEN/NGA/CMR/SLE	61	64	6674	0.9611	0.9515	0.96	481836	229282	577220	301405	713034	390075	505420	246190	567657	298418	662701	368501	862473	527067	6.94349	7.10339	7.3711	7.0034	7.23073	7.12748	7.38032	-5.29445	-4.59131	-3.82811	-5.04616	-3.97769	-4.52855	-2.69108	853195	1.13133e+06	1.47575e+06	919208	1.12398e+06	1.40176e+06	2.01881e+06	95384	23584
SSN497	Atheris hetfieldi	Viperidae	Atheris broadleyi	African bush vipers (Atheris spp.)	Atheris spp.	GNQ	4	89	4799	0.8759	0.8462	0.8788	1425	637.812	1420	635.934	1420	634.397	1415	617.352	1405	591.671	1424	650.658	1424	655.04	3.47146	3.47106	3.47106	3.4709	3.47143	3.47015	3.47143	8.67621	8.67609	8.67609	8.67621	8.67636	8.67608	8.67636	2145.98	2141.16	2136.48	2077.25	1989.97	2192.47	2209.86	-5	-10
SSN372	Atheris hirsuta	Viperidae	Atheris chlorechis	African bush vipers (Atheris spp.)	Atheris spp.	CIV/LBR	3	64	6674	0.9611	0.9515	0.96	127008	56055.8	129991	91605.9	126230	112976	124677	64184.2	120487	85237.4	130210	109884	130210	123446	6.22648	6.23552	6.27564	6.27251	6.23314	6.33134	6.23314	-7.2426	-7.25668	-7.22087	-7.21401	-7.25765	-7.16711	-7.25765	201024	333673	415163	230275	311231	402460	445847	2983	-2331
SSN371	Atheris acuminata	Viperidae	Atheris hispida	African bush vipers (Atheris spp.)	Atheris spp.	UGA	1	33	3915	0.9325	0.8755	0.9275	114841	38160.5	120116	41566.7	113610	31099	84758	21169.5	52511	10056.4	129505	54205.3	129696	56431.2	0.10092	0.0701166	0.0973009	0.0696367	0.0272089	0.355828	0.0361646	29.8321	29.811	29.7287	30.0376	29.9206	30.3017	29.929	163826	176733	132134	100365	49160.3	231377	241149	5275	-30083
SSN373	Atheris hispida	Viperidae	Atheris hispida	African bush vipers (Atheris spp.)	Atheris spp.	KEN/TZA/UGA/COD/RWA/BDI	32	33	3915	0.9325	0.8755	0.9275	735472	226247	674392	203829	581621	163092	446901	111238	289829	63609.3	800789	262869	852581	276891	0.290521	0.306943	0.360777	0.36202	0.267472	0.26865	0.337705	27.9598	28.4275	29.0101	29.3758	28.0628	30.2381	28.0733	721301	690278	588345	433744	274461	852888	896852	-61080	-288571
SSN498	Atheris nitschei	Viperidae	Atheris nitschei	African bush vipers (Atheris spp.)	Atheris spp.	COD/UGA/RWA/BDI/TZA	95	95	3849	0.9475	0.9471	0.95	680505	192846	501529	103809	347108	52332.3	274932	41849.7	196515	20852.7	646718	167648	501200	100040	-2.40147	-2.25971	-2.65464	-2.76965	-2.38226	-3.08705	-2.4575	26.7974	27.6666	28.1284	28.4224	27.0465	28.4759	27.736	466379	282497	182251	170674	85208.7	407820	276968	-178976	-405573
SSN496	Atheris katangensis	Viperidae	Atheris rungweensis	African bush vipers (Atheris spp.)	Atheris spp.	AGO/ZMB/COD	6	22	5343	0.9732	0.9496	0.9748	215513	80659.8	215652	84296.9	215657	94015.7	212979	60607.1	211506	50881	215659	104836	215660	136376	-8.66227	-8.66328	-8.66333	-8.67789	-8.66331	-8.68443	-8.66332	26.6091	26.6095	26.6095	26.6001	26.6095	26.5947	26.6095	245943	254929	282592	180967	148655	320077	424431	139	-2534
SSN499	Atheris rungweensis	Viperidae	Atheris rungweensis	African bush vipers (Atheris spp.)	Atheris spp.	TZA/ZMB/MWI	16	22	5343	0.9732	0.9496	0.9748	692101	95172	734494	122381	690876	89409.3	498196	53398.6	361240	38600	867999	212930	1023922	278548	-8.05555	-8.17189	-8.4933	-8.23816	-8.20523	-8.80453	-8.8742	30.6349	30.7418	31.0409	31.5755	30.7735	32.3544	31.0147	233428	294940	202319	126190	93353.5	537283	706560	42393	-193905
SSN011	Atheris squamigera	Viperidae	Atheris squamigera	African bush vipers (Atheris spp.)	Atheris spp.	NGA/CMR/GNQ/GAB/COG/COD/AGO/UGA/RWA/BDI/KEN/CAF/TZA/GHA/TGO/BEN	315	315	29742	0.9516	0.9385	0.9495	3771146	1.71206e+06	3898320	1.56992e+06	3090426	855406	3487662	1.11164e+06	1842629	329537	4260819	1.93077e+06	4065433	1.47964e+06	-0.635614	-1.17191	-1.71539	-0.943056	-0.90542	-1.91533	-1.60122	20.2323	20.8878	21.6123	20.8483	20.7958	22.0721	21.5468	3.61322e+06	3.38363e+06	2.05366e+06	2.37416e+06	868727	4.26977e+06	3.40607e+06	127174	-283484
SSN012	Atractaspis andersonii	Lamprophiidae	Atractaspis andersonii	Stiletto Snakes Part 4 (Atractaspis microlepidota complex)	Atractaspis microlepidota complex	SAU/OMN/YEM	35	35	5080	0.9583	0.9343	0.959	1766512	636766	1747863	633167	1863850	743232	1197552	376178	1253285	391158	2124079	1.06719e+06	2135174	1.15414e+06	21.257	21.2355	21.3365	19.4115	21.7719	19.7346	21.7673	46.8527	46.9795	47.0969	47.4268	47.025	47.4801	47.1039	1.12102e+06	1.08674e+06	1.21023e+06	698888	697721	1.64693e+06	1.7339e+06	-18649	-568960
SSN013	Atractaspis bibronii	Lamprophiidae	Atractaspis bibronii	Stiletto Snakes Part 2 (Atractaspis bibronii & irregularis complex)	Atractaspis bibronii and irregularis complex	ZAF/LSO/NAM/BWA/MOZ/SWZ/ZWE/ZMB/AGO/MWI/TZA/COD/BDI/RWA/KEN/UGA	153	168	26519	0.8487	0.799	0.8487	6073907	2.55489e+06	6041192	2.32359e+06	5833948	1.99048e+06	5582765	1.85853e+06	4878802	1.31688e+06	6528490	2.87171e+06	6563937	2.80891e+06	-14.2127	-14.1267	-14.2172	-14.5446	-13.5471	-15.2144	-13.3992	27.4878	27.7063	27.8493	27.5496	27.9994	27.5385	28.1609	5.36679e+06	4.97976e+06	4.28784e+06	4.04099e+06	2.85756e+06	6.11851e+06	6.01435e+06	-32715	-491142
SSN311	Atractaspis duerdeni	Lamprophiidae	Atractaspis bibronii	Stiletto Snakes Part 2 (Atractaspis bibronii & irregularis complex)	Atractaspis bibronii and irregularis complex	BWA/ZAF	15	168	26519	0.8487	0.799	0.8487	480310	203287	476897	199143	462687	170668	449654	152571	417834	115607	486863	223166	487246	224534	-23.9962	-24.0449	-24.1282	-24.1691	-24.0121	-24.279	-24.0203	27.4509	27.4734	27.4789	27.4101	27.4752	27.4277	27.4833	293189	293503	257182	237615	196075	319641	321158	-3413	-30656
SSN014	Atractaspis engaddensis	Lamprophiidae	Atractaspis engaddensis	Stiletto Snakes Part 4 (Atractaspis microlepidota complex)	Atractaspis microlepidota complex	SAU/JOR/EGY/ISR/WEB/GAZ	38	38	2691	0.9475	0.9315	0.9499	130939	31555	222506	83399.3	335603	162737	197112	65717.2	251752	105533	306121	121568	349757	227882	29.6492	29.4121	29.6958	29.4039	29.6308	29.4474	29.7236	34.7403	34.6082	35.2495	34.5003	35.1427	34.776	35.3108	60460.6	144375	268389	113888	180678	210529	356036	91567	66173
SSN015	Atractaspis fallax	Lamprophiidae	Atractaspis fallax	Stiletto Snakes Part 4 (Atractaspis microlepidota complex)	Atractaspis microlepidota complex	ETH/SOM/KEN/DJI/SOL/TZA/UGA/SDS/SDN/ERI	56	88	15500	0.9514	0.9324	0.9599	2297474	1.03193e+06	2509853	1.07645e+06	1363607	581235	1661377	610166	761984	229240	3857911	1.51578e+06	3607904	1.18134e+06	3.96896	5.72553	3.09889	4.83319	6.77947	4.1206	7.22893	39.7313	38.9196	38.8904	40.688	36.3536	41.093	35.6048	2.41141e+06	2.50621e+06	1.34129e+06	1.37809e+06	535591	3.57287e+06	2.83787e+06	212379	-636097
SSN506	Atractaspis magrettii	Lamprophiidae	Atractaspis fallax	Stiletto Snakes Part 4 (Atractaspis microlepidota complex)	Atractaspis microlepidota complex	ERI/ETH/SOL/SOM/DJI	9	88	15500	0.9514	0.9324	0.9599	718595	299638	713422	426023	641416	413200	682316	347965	382225	110346	743225	496735	744508	566835	13.772	13.7287	14.0247	13.8743	13.6306	14.841	13.4901	35.1671	35.0579	34.9491	35.0068	35.1626	35.0185	35.0073	837817	1.18229e+06	1.17173e+06	973725	311145	1.38031e+06	1.58477e+06	-5173	-36279
SSN509	Atractaspis phillipsi	Lamprophiidae	Atractaspis fallax	Stiletto Snakes Part 4 (Atractaspis microlepidota complex)	Atractaspis microlepidota complex	SDN/SDS/ETH/ERI	23	88	15500	0.9514	0.9324	0.9599	1156387	615822	1165294	719161	1099639	695608	1133763	593070	643231	294494	1188116	818680	1216530	913306	12.573	12.664	12.8633	12.6988	12.6542	14.0024	12.5576	32.385	32.4478	32.414	32.3859	32.5427	31.8035	32.602	1.65462e+06	1.92347e+06	1.85606e+06	1.59597e+06	769507	2.17776e+06	2.40108e+06	8907	-22624
SSN016	Atractaspis irregularis	Lamprophiidae	Atractaspis irregularis	Stiletto Snakes Part 2 (Atractaspis bibronii & irregularis complex)	Atractaspis bibronii and irregularis complex	LBR/CIV/GHA/TGO/BEN/NGA/CMR/GNQ/GAB/COG/COD/AGO/CAF/SDS/ETH/KEN/TZA/BDI/UGA/RWA/GIN/SLE/ERI	239	239	34382	0.9473	0.9344	0.9473	5826048	2.43401e+06	5756752	2.00626e+06	4517733	1.5175e+06	4903306	1.40382e+06	2767596	671554	6269367	2.64957e+06	5954899	2.32892e+06	0.798637	0.569803	-0.309222	0.45392	0.647105	-0.755936	0.233673	18.987	19.8142	22.4395	20.3002	19.6756	23.6997	21.166	6.17426e+06	5.25838e+06	4.16819e+06	3.69123e+06	1.95063e+06	6.92742e+06	6.22563e+06	-69296	-922742
SSN507	Atractaspis microlepidota	Lamprophiidae	Atractaspis microlepidota	Stiletto Snakes Part 4 (Atractaspis microlepidota complex)	Atractaspis microlepidota complex	SEN/GMB/MRT/MLI	14	70	32970	0.9905	0.9869	0.9898	373762	126836	383363	144388	395201	167862	358783	114447	360838	106861	397551	177068	406250	204024	16.0137	16.0577	16.0301	16.0576	16.0453	16.0417	15.9969	-13.922	-13.8784	-13.8313	-14.0031	-13.8223	-13.9839	-13.7764	355983	393641	454817	319070	297534	456750	532284	9601	-14979
SSN508	Atractaspis micropholis	Lamprophiidae	Atractaspis microlepidota	Stiletto Snakes Part 4 (Atractaspis microlepidota complex)	Atractaspis microlepidota complex	BFA/NER/MLI/NGA/SEN/GMB/MRT/GNB/GIN/CIV/GHA/TGO/BEN/TCD/CMR	56	70	32970	0.9905	0.9869	0.9898	3876691	1.30328e+06	4394463	1.6912e+06	4604441	1.88495e+06	3714648	1.16164e+06	3341661	964226	4997283	2.26884e+06	5429894	2.69086e+06	14.6163	14.7432	14.7449	14.5036	15.0003	14.5044	15.0621	9.34078	9.29272	9.20989	9.0484	9.0479	8.06212	8.99151	3.03617e+06	3.83639e+06	4.37551e+06	2.82877e+06	2.40903e+06	4.91806e+06	5.72642e+06	517772	-162043
SSN511	Atractaspis watsoni	Lamprophiidae	Atractaspis watsoni	Stiletto Snakes Part 4 (Atractaspis microlepidota complex)	Atractaspis microlepidota complex	MRT/SEN/MLI/BFA/NER/NGA/CMR/CAF/BEN/TCD/SDS/SDN/GHA/TGO	137	137	31929	0.9825	0.9797	0.9825	4710698	2.13986e+06	4692231	2.01677e+06	2904598	965070	4184058	1.59347e+06	1347498	310010	5067974	2.35571e+06	4155035	1.61877e+06	12.978	13.337	12.7174	13.2882	13.3971	12.2962	13.116	11.4737	11.6129	15.0284	11.4401	11.6702	15.5798	13.5571	6.09049e+06	5.58112e+06	2.78792e+06	4.51287e+06	948571	6.45648e+06	4.57208e+06	-18467	-526640
SSN247	Austrelaps labialis	Elapidae	Austrelaps labialis	Australian Copperheads (Austrelaps spp.)	Austrelaps spp.	AUS	132	132	17615	0.9892	0.9898	0.9895	21048	4230.33	14732	3374.52	13491	2423.34	11266	2105.65	8717	1174.76	24594	4971.57	16413	3862.51	-35.5829	-35.5465	-35.5169	-35.5375	-35.4982	-35.5465	-35.5309	138.937	138.575	138.471	138.293	139.026	137.988	138.677	2689.4	2014.36	1493.31	1033.72	529.914	3283.87	2191.84	-6316	-9782
SSN248	Austrelaps ramsayi	Elapidae	Austrelaps ramsayi	Australian Copperheads (Austrelaps spp.)	Austrelaps spp.	AUS	1005	1005	40815	0.9653	0.9612	0.9644	178364	56180.8	97703	25785.1	27660	7393.19	67894	17473.7	14457	3198.23	124753	35575.7	66683	15093	-34.9645	-35.1026	-36.4076	-35.6464	-34.8355	-36.4549	-35.2173	148.976	149.005	148.089	148.635	149.078	148.089	148.946	12461.3	3242.2	420.987	1427.4	226.759	5602.31	1317.72	-80661	-110470
SSN249	Austrelaps superbus	Elapidae	Austrelaps superbus	Australian Copperheads (Austrelaps spp.)	Austrelaps spp.	AUS	1246	1246	33502	0.9508	0.949	0.9505	206032	86455.1	196219	82036.7	188741	75716.1	179966	68196.3	176235	61721.5	209919	92837.2	201912	85361.4	-38.7197	-38.8172	-38.9352	-38.9266	-38.7622	-39.0153	-38.8739	145.281	145.293	145.365	145.225	145.266	145.372	145.381	66868.7	63354.6	57925.7	55044.2	46876.4	70491	64543.8	-9813	-26066
SSN021	Bitis arietans	Viperidae	Bitis arietans	Puff Adder (Bitis arietans)	Bitis arietans	AGO/BDI/BEN/BFA/BWA/CAF/CIV/CMR/COD/COG/DJI/ERI/ETH/GAB/GHA/GIN/GMB/GNB/GNQ/KEN/LBR/LSO/MAR/MLI/MOZ/MRT/MWI/NAM/NER/NGA/OMN/RWA/SAH/SAU/SDN/SDS/SEN/SLE/SOL/SOM/SWZ/TCD/TGO/TZA/UGA/YEM/ZAF/ZMB/ZWE	2660	2660	98965	0.9099	0.9057	0.909	16771774	6.67498e+06	16286816	5.32617e+06	13836317	3.9248e+06	15458579	4.58297e+06	10864969	2.8866e+06	16793123	5.84746e+06	15529987	4.61579e+06	-0.779651	-1.13331	-2.72044	-1.73207	-0.823143	-6.00832	-1.59364	21.7481	21.636	22.2303	21.9243	21.5894	23.6155	21.6647	1.37557e+07	1.04462e+07	7.19697e+06	8.58938e+06	4.70877e+06	1.16152e+07	8.82906e+06	-484958	-1313195
SSN022	Bitis gabonica	Viperidae	Bitis gabonica	Gaboon Vipers (Bitis gabonica & B. rhinoceros)	Bitis gabonica group	BEN/NGA/CMR/GNQ/COG/COD/AGO/ZMB/MWI/MOZ/ZAF/ZWE/TZA/KEN/UGA/RWA/BDI/CAF/SDS/SDN/GAB	602	602	30902	0.9225	0.9076	0.9205	6532448	3.12641e+06	6309185	2.81308e+06	5158799	1.96685e+06	5705466	2.17663e+06	3487235	809534	6968983	3.54235e+06	6577053	3.20913e+06	-3.73746	-3.67672	-4.12286	-3.70189	-3.42467	-4.97902	-3.63965	22.4873	22.9032	24.0124	22.9884	22.5858	24.4572	23.5621	6.82333e+06	6.19917e+06	4.35066e+06	4.6885e+06	1.93918e+06	8.0682e+06	7.08324e+06	-223263	-826982
SSN023	Bitis nasicornis	Viperidae	Bitis nasicornis	Rhinoceros Vipers (Bitis nasicornis)	Bitis nasicornis	GHA/CIV/LBR/SLE/GIN/TGO/BEN/NGA/CMR/GNQ/COG/COD/AGO/TZA/KEN/UGA/RWA/BDI/CAF/SDS/GAB	427	427	30493	0.9487	0.9387	0.9477	4428616	1.74767e+06	4452497	1.76498e+06	3414013	1.14411e+06	4009430	1.39354e+06	2233993	452748	4768684	2.02986e+06	4446921	1.82385e+06	0.591775	0.276484	-0.60683	0.0102284	0.459794	-0.790302	-0.102059	17.0606	17.7567	20.2026	18.5741	17.5156	20.9771	18.9498	4.10873e+06	4.03384e+06	2.63638e+06	3.07489e+06	1.21837e+06	4.78898e+06	4.15744e+06	23881	-419186
SSN312	Bitis harenna	Viperidae	Bitis parviocula	Bale Mountains Adders (Bitis parviocula group)	Bitis parviocula group	ETH	4	9	2102	0.9955	0.9885	0.9956	75303	21612.3	62399	13102.9	49087	7203.83	57928	10040.7	27283	3809.89	64457	14629.7	55686	9199.58	7.41247	7.3838	7.26441	7.34895	7.36987	6.89024	7.34832	39.0289	39.065	39.0643	39.0367	39.0469	39.2216	39.0563	104759	62236.3	33621	47580.6	17604.3	70103.4	43210.1	-12904	-17375
SSN024	Bitis parviocula	Viperidae	Bitis parviocula	Bale Mountains Adders (Bitis parviocula group)	Bitis parviocula group	ETH	5	9	2102	0.9955	0.9885	0.9956	86195	18137.5	64907	10072.8	40493	5782.69	55603	8293.36	19791	3298.19	73316	12262.5	50901	7271.86	8.27527	8.2937	8.22391	8.27031	8.30205	7.91145	8.32432	36.4084	36.417	36.3021	36.3266	36.4249	36.1562	36.3542	80572.1	44349.8	25358.8	36419.8	14422.2	54181	31937	-21288	-30592
SSN025	Bitis rhinoceros	Viperidae	Bitis rhinoceros	Gaboon Vipers (Bitis gabonica & B. rhinoceros)	Bitis gabonica group	GNB/GIN/LBR/SLE/CIV/GHA/TGO/BEN	55	55	5638	0.9364	0.8941	0.9325	702750	348352	713180	319208	660942	290162	623657	216123	566115	163484	937823	456583	928061	446503	7.83887	7.85327	7.77789	7.73181	8.19959	7.71208	8.14179	-6.12877	-6.13773	-6.32394	-6.53227	-4.87218	-6.81977	-4.71343	1.24388e+06	1.14164e+06	1.05426e+06	789823	601998	1.609e+06	1.58757e+06	10430	-79093
SSN250	Bothriechis aurifer	Viperidae	Bothriechis bicolor	Palm Vipers (Bothriechis spp.)	Bothriechis spp.	MEX/GTM	25	75	27376	0.9522	0.9437	0.9584	175019	64702.6	130571	29735	72960	8728.51	26428	2215.1	23859	2403.7	207913	79552.4	145588	34538.2	16.0775	15.7592	15.4886	15.8594	16.0334	15.6121	15.6875	-91.0195	-90.8165	-90.7254	-90.8364	-90.924	-90.3683	-90.7448	235407	115938	36589.8	9228.99	10446.5	279821	134330	-44448	-148591
SSN251	Bothriechis bicolor	Viperidae	Bothriechis bicolor	Palm Vipers (Bothriechis spp.)	Bothriechis spp.	MEX/GTM/SLV	32	75	27376	0.9522	0.9437	0.9584	149334	57568.2	93725	28110.1	58085	21903.8	38121	11317.2	35568	9219.99	168271	69081.3	109570	40789.5	15.9399	15.607	15.1643	15.3989	15.7898	15.0059	15.3409	-91.8026	-91.7834	-92.0731	-92.5585	-91.7435	-91.859	-91.4277	199531	101463	83245	38543.7	36182.8	239257	159189	-55609	-111213
SSN253	Bothriechis rowleyi	Viperidae	Bothriechis bicolor	Palm Vipers (Bothriechis spp.)	Bothriechis spp.	MEX	18	75	27376	0.9522	0.9437	0.9584	131731	27017.7	77616	16453.9	44108	8662.58	26577	4014.65	9683	2179.33	141892	45928.2	78028	22300.6	16.732	16.3511	16.1157	16.3441	16.6965	16.2553	16.3446	-93.4319	-93.8438	-94.1822	-94.8354	-93.455	-96.088	-93.9929	65309.4	40244.1	20614	7600.61	5017.96	117125	56847.6	-54115	-105154
SSN026	Bothriechis lateralis	Viperidae	Bothriechis lateralis	Palm Vipers (Bothriechis spp.)	Bothriechis spp.	CRI/PAN	111	161	14060	0.9732	0.968	0.9724	30972	7673.23	20162	4388.8	11242	1650.68	13095	1798.32	5336	364.792	22917	5859.9	19138	4069.2	9.62358	9.48335	9.42581	9.42105	9.51764	9.4935	9.48543	-83.5436	-83.424	-83.2886	-83.2766	-83.4701	-83.4011	-83.4065	19809.9	10448.1	3315.02	3649.54	726.846	14554.5	10146.4	-10810	-17877
SSN252	Bothriechis nigroviridis	Viperidae	Bothriechis lateralis	Palm Vipers (Bothriechis spp.)	Bothriechis spp.	CRI/PAN	44	161	14060	0.9732	0.968	0.9724	26748	7086.36	17654	4054.39	9427	1556.33	10787	1627.02	4124	364.072	20470	5389.34	16418	3711.88	9.63102	9.49425	9.48943	9.45951	9.53338	9.63867	9.52168	-83.5645	-83.4503	-83.3912	-83.3495	-83.5132	-83.6267	-83.491	18169.6	9320.55	2944.57	3079.93	670.43	13163.6	8970.9	-9094	-15961
SSN470	Bothriechis nubestris	Viperidae	Bothriechis lateralis	Palm Vipers (Bothriechis spp.)	Bothriechis spp.	CRI	6	161	14060	0.9732	0.968	0.9724	22872	5503.32	14238	2526	6118	805.353	6404	730.916	2301	203.867	17659	3885.43	13242	2394.55	9.53266	9.44351	9.4708	9.4299	9.48025	9.54525	9.50823	-83.5143	-83.392	-83.4053	-83.3555	-83.4542	-83.6015	-83.4887	13912.1	5339.17	1337.91	1159.75	332.481	8993.94	5369.24	-8634	-16468
SSN342	Bothriechis guifarroi	Viperidae	Bothriechis marchi	Palm Vipers (Bothriechis spp.)	Bothriechis spp.	HND	12	53	15792	0.989	0.9874	0.9894	68815	15095.3	75428	13526.3	66604	8621.28	51886	6921.78	40907	3554.48	107889	32314.1	105059	18203.3	14.8557	14.8529	14.906	14.8998	15.0562	15.073	15.0942	-86.9447	-86.9029	-86.523	-86.5743	-87.3874	-86.4348	-87.2409	46182.3	39557.9	23098.9	19370.3	8954.11	104796	51310.5	6613	-16929
SSN027	Bothriechis marchi	Viperidae	Bothriechis marchi	Palm Vipers (Bothriechis spp.)	Bothriechis spp.	HND/GTM	24	53	15792	0.989	0.9874	0.9894	53899	8184.94	52199	6800.79	33167	3402.28	17531	1859.84	10130	1339.14	102386	29107.5	99063	16868.9	14.9734	15.0037	15.4374	15.2222	15.3742	15.2735	15.4487	-87.5205	-87.7441	-88.3506	-87.9307	-88.2368	-88.3688	-88.424	30556.2	26987	13123.7	7817.38	5648.05	106759	62794.3	-1700	-36368
SSN255	Bothriechis thalassinus	Viperidae	Bothriechis marchi	Palm Vipers (Bothriechis spp.)	Bothriechis spp.	GTM/HND/SLV	17	53	15792	0.989	0.9874	0.9894	58481	9222.93	58959	9517.37	47731	5822.41	23517	2740.59	31417	2957.48	106940	31493.3	111766	20439.3	14.9319	14.9542	15.1254	14.9153	15.2296	14.9263	15.251	-87.821	-88.2192	-89.0154	-88.6772	-88.4156	-89.1846	-88.6911	36017.2	39095.5	23893	11207.1	12349.2	119906	80388.2	478	-34964
SSN028	Bothriechis schlegelii	Viperidae	Bothriechis schlegelii	Palm Vipers (Bothriechis spp.)	Bothriechis spp.	MEX/GTM/BLZ/SLV/HND/NIC/CRI/PAN/COL/ECU/PER/VEN	694	707	161201	0.9822	0.9799	0.9819	967342	258794	784515	177289	476200	94407.4	609020	108784	305045	45527.8	926791	244937	667611	166730	7.17245	7.20958	6.55154	7.25501	7.07997	6.31459	6.7816	-79.8377	-80.0631	-79.3875	-79.7804	-80.0864	-78.8354	-79.648	713490	503897	275036	305901	133446	702506	480671	-182827	-358322
SSN254	Bothriechis supraciliaris	Viperidae	Bothriechis schlegelii	Palm Vipers (Bothriechis spp.)	Bothriechis spp.	CRI/PAN	13	707	161201	0.9822	0.9799	0.9819	77875	23800.2	63751	16004.6	33278	10038.2	47061	10056.8	25343	6574.84	68923	20508.7	46893	14530.4	9.64934	9.59192	9.36446	9.28196	9.61763	9.37759	9.34478	-83.1903	-83.1597	-83.1875	-82.9891	-83.1639	-83.2146	-83.0591	65084.6	42812.2	25788.4	25708.6	16472.9	55316.1	37995.5	-14124	-30814
SSN259	Bothrocophias andianus	Viperidae	Bothrocophias andianus	Toadheaded Pitvipers (Bothrocophias spp.)	Bothrocophias spp.	PER/BOL	32	32	6937	0.9736	0.9529	0.973	613646	140611	512827	109175	398793	84610.2	394234	69514.8	277606	38805	594087	151923	507464	137877	-14.3567	-14.2621	-13.8432	-14.5985	-13.9902	-14.6033	-13.9491	-70.8605	-71.7036	-72.5967	-71.5624	-71.9046	-71.9312	-72.2289	230326	191777	152177	125397	68360.7	263157	251312	-100819	-219412
SSN256	Bothrocophias campbelli	Viperidae	Bothrocophias campbelli	Toadheaded Pitvipers (Bothrocophias spp.)	Bothrocophias spp.	ECU/PER/COL	33	68	14864	0.9482	0.9264	0.9487	384074	133842	363679	128187	322448	83570	227391	45530	101146	14807.5	400501	181276	403169	177185	-0.557497	-0.536887	-0.593829	-0.0289106	-0.604661	-0.156397	-0.625477	-77.4663	-77.544	-77.7287	-77.932	-77.4898	-78.4332	-77.529	333755	325321	214209	121587	42460	454644	444436	-20395	-156683
SSN257	Bothrocophias colombianus	Viperidae	Bothrocophias campbelli	Toadheaded Pitvipers (Bothrocophias spp.)	Bothrocophias spp.	COL	14	68	14864	0.9482	0.9264	0.9487	217697	88683	204276	78617.9	176401	52838.4	145431	31715.4	82045	12330.5	221732	100970	217303	97547.6	3.18757	3.16386	3.15932	3.14481	3.22323	3.82221	3.16288	-76.1685	-76.2469	-76.3611	-76.5991	-76.1634	-76.523	-76.175	247911	220888	150580	90615	35174.8	282218	273692	-13421	-72266
SSN261	Bothrocophias lojanus	Viperidae	Bothrocophias campbelli	Toadheaded Pitvipers (Bothrocophias spp.)	Bothrocophias spp.	PER/ECU	10	68	14864	0.9482	0.9264	0.9487	167092	76261.1	165147	79510.7	161371	60005.4	137793	39859.3	71413	9198.7	175835	106517	178959	109836	-5.06145	-5.09128	-5.12018	-5.49172	-5.03463	-5.76583	-5.02839	-78.2629	-78.2878	-78.3331	-78.3228	-78.2986	-78.746	-78.3276	169755	181354	142541	97453.7	26601	241968	247889	-1945	-29299
SSN258	Bothrocophias myersi	Viperidae	Bothrocophias campbelli	Toadheaded Pitvipers (Bothrocophias spp.)	Bothrocophias spp.	COL	11	68	14864	0.9482	0.9264	0.9487	145798	67823.4	140394	57175.9	127788	37255.5	111671	29118.8	53881	16032	147625	75532.1	146551	75289	3.08671	3.07772	3.06366	3.10145	3.11053	4.18444	3.10145	-76.5785	-76.6155	-76.6794	-76.8765	-76.5681	-76.8952	-76.5662	188585	158396	101610	77039.7	40428.5	211470	211892	-5404	-34127
SSN030	Bothrocophias hyoprora	Viperidae	Bothrocophias hyoprora	Toadheaded Pitvipers (Bothrocophias spp.)	Bothrocophias spp.	COL/ECU/PER/VEN/BOL/BRA	112	112	50791	0.9694	0.9609	0.9682	3379696	1.21291e+06	3441437	1.26928e+06	3160923	1.09336e+06	3004623	918452	1841097	512679	3731524	1.57897e+06	3776139	1.6249e+06	-5.23553	-5.47187	-5.56263	-5.1721	-5.61772	-4.23465	-5.7138	-66.2191	-66.6095	-67.3457	-66.9225	-66.3353	-69.902	-66.4928	528747	568389	543852	418160	304806	710304	777775	61741	-375073
SSN031	Bothrocophias microphthalmus	Viperidae	Bothrocophias microphthalmus	Toadheaded Pitvipers (Bothrocophias spp.)	Bothrocophias spp.	COL/ECU/PER/VEN/BOL	97	97	51926	0.9743	0.9691	0.9756	1451330	323426	1153872	218936	699104	141640	862193	138737	496024	75417.7	1380102	309628	1014461	226583	-7.88999	-7.64436	-7.5439	-8.05161	-7.71751	-8.31258	-7.65586	-72.9094	-73.6535	-74.3267	-73.91	-73.1902	-74.6287	-73.7036	532511	419178	298269	263701	150980	586941	481439	-297458	-589137
SSN033	Bothrops alternatus	Viperidae	Bothrops alternatus	Urutu Relatives (Bothrops alternatus complex)	Bothrops alternatus complex	BRA/PRY/URY/ARG	1525	1525	29566	0.8409	0.8315	0.8394	2721367	1.04209e+06	1788399	530501	771215	140147	1139008	285228	365219	48768.9	2149042	748981	1241194	335909	-27.754	-29.9018	-32.5075	-32.1199	-28.9766	-34.0368	-31.373	-56.3916	-56.4586	-57.2725	-57.5762	-56.0744	-57.3719	-56.6754	1.08985e+06	573792	137827	274765	39554.6	827108	354362	-932968	-1582359
SSN034	Bothrops ammodytoides	Viperidae	Bothrops ammodytoides	Urutu Relatives (Bothrops alternatus complex)	Bothrops alternatus complex	ARG	118	131	38361	0.9816	0.9775	0.9812	2387751	1.20655e+06	2075739	839568	1555695	466350	1803917	592566	877327	186561	2305306	1.01871e+06	2014469	704281	-38.2176	-39.0988	-39.9219	-39.0825	-38.5172	-38.8731	-39.2839	-67.3468	-67.74	-68.2265	-67.6532	-67.5925	-68.2156	-67.8673	458180	284945	137096	194018	59234.1	360657	226319	-312012	-583834
SSN044	Bothrops jonathani	Viperidae	Bothrops ammodytoides	Urutu Relatives (Bothrops alternatus complex)	Bothrops alternatus complex	BOL/ARG/PRY	13	131	38361	0.9816	0.9775	0.9812	536098	179534	473383	155765	417076	133325	422352	122950	342066	87495.1	510456	183950	472048	169850	-21.0426	-20.7202	-20.7184	-20.5708	-20.8981	-20.4546	-20.7241	-67.081	-67.1988	-67.3116	-67.1501	-67.249	-67.2315	-67.3333	219119	184532	146334	149945	98837.9	212771	192941	-62715	-113746
SSN035	Bothrops asper	Viperidae	Bothrops asper	Terciopelo and Common Lancehead Relatives (Bothrops asper & atrox complex)	Bothrops asper super-complex	MEX/GTM/BLZ/HND/SLV/NIC/PAN/CRI/COL/ECU/PER/VEN	2056	2056	333598	0.9794	0.9786	0.9792	1665053	624689	1655523	605785	1264928	464598	1443819	402025	1014970	257515	2001729	833820	1721387	711511	10.4782	10.4644	11.4989	10.7399	9.77857	12.0321	10.5508	-82.5606	-82.9273	-85.0023	-83.4865	-82.3053	-85.9804	-83.5834	1.63422e+06	1.56479e+06	1.21069e+06	1.04543e+06	666195	2.08467e+06	1.84987e+06	-9530	-221234
SSN036	Bothrops atrox	Viperidae	Bothrops atrox	Terciopelo and Common Lancehead Relatives (Bothrops asper & atrox complex)	Bothrops asper super-complex	COL/ECU/PER/VEN/GUY/SUR/FRA/BRA/BOL	1116	1116	111283	0.9533	0.9514	0.9529	6952954	3.95704e+06	6658663	3.25708e+06	2137491	451186	5910395	1.46608e+06	764348	81379.7	7050344	4.23077e+06	6425136	3.174e+06	-3.34661	-3.24568	-4.9168	-2.89338	-3.39902	-3.13057	-3.76062	-62.9941	-63.5095	-66.6242	-63.8891	-63.2732	-72.8934	-63.6839	2.23148e+06	1.87737e+06	627303	986216	185705	2.44764e+06	1.91079e+06	-294291	-1042559
SSN037	Bothrops bilineatus	Viperidae	Bothrops bilineatus	Green Forest Lanceheads (Bothrops bilineatus complex)	Bothrops bilineatus complex	COL/VEN/ECU/PER/BOL/BRA/GUY/SUR/FRA	301	301	64549	0.9579	0.9443	0.9566	6029090	2.36949e+06	4246741	906587	454856	81577.6	2189304	233371	195588	31178.4	5329429	1.50036e+06	2812606	397103	-5.3903	-5.07449	-10.5182	-6.12231	-4.935	-11.6038	-5.82864	-61.3591	-62.5255	-58.339	-62.7003	-61.9815	-52.1076	-64.3133	1.11735e+06	523893	147769	254314	57356.5	794914	422002	-1782349	-3839786
SSN038	Bothrops brazili	Viperidae	Bothrops brazili	Jararacussu Relatives (Bothrops jararacussu complex)	Bothrops jararacussu complex	ECU/PER/BOL/BRA	97	148	68653	0.9654	0.9605	0.9665	4373303	1.36014e+06	2039398	490720	1167078	226298	1144135	163234	157342	18254.9	2914340	921506	2139968	666020	-5.1956	-5.37759	-4.71123	-5.10817	-5.57652	-3.22631	-5.34232	-62.9441	-68.0118	-71.6944	-69.6248	-65.9626	-62.3328	-69.0126	931046	530889	342081	227049	38854.5	858263	734805	-2333905	-3229168
SSN376	Bothrops cotiara	Viperidae	Bothrops cotiara	Urutu Relatives (Bothrops alternatus complex)	Bothrops alternatus complex	BRA/ARG/PRY	123	123	19202	0.9788	0.9724	0.9779	226827	57866.5	106998	7492.56	3058	79.3972	67913	3137.67	589	4.58177	145812	27727.5	70731	5090.48	-26.8728	-27.3211	-28.0984	-27.5117	-27.1932	-28.0559	-27.4322	-51.569	-51.1416	-49.776	-50.9937	-51.2659	-49.6665	-50.8657	93902.9	11270	90.0273	4355.34	7.15006	39853.9	6222.3	-119829	-158914
SSN041	Bothrops diporus	Viperidae	Bothrops diporus	Jararaca Pintada Relatives (Bothrops neuwiedi complex)	Bothrops neuwiedi complex	BRA/ARG/PRY/BOL	835	835	30010	0.9446	0.9392	0.9437	2577791	950009	2740145	1.00366e+06	2601077	1.00447e+06	1849544	551202	1592326	567017	3377238	1.37078e+06	3618948	1.50299e+06	-27.5648	-27.1463	-25.6396	-26.6677	-26.7022	-24.3667	-26.0693	-63.345	-62.7651	-62.284	-63.8345	-62.2448	-63.0312	-62.0526	696036	746144	747211	393489	425747	1.03001e+06	1.12372e+06	162354	-728247
SSN320	Bothrops erythromelas	Viperidae	Bothrops erythromelas	Jararaca Pintada Relatives (Bothrops neuwiedi complex)	Bothrops neuwiedi complex	BRA	112	112	9258	0.9586	0.9498	0.9604	1079395	437489	1100254	483074	934737	455347	1016617	401803	699517	266927	1337553	650438	1497700	780235	-9.9745	-10.4363	-11.6755	-10.3827	-10.4334	-11.8494	-11.173	-41.2025	-41.3909	-41.8102	-41.2592	-41.8023	-41.4491	-42.6285	587581	649049	604491	542168	368020	867834	969646	20859	-62778
SSN488	Bothrops fonsecai	Viperidae	Bothrops fonsecai	Urutu Relatives (Bothrops alternatus complex)	Bothrops alternatus complex	BRA	81	81	12217	0.9721	0.9583	0.97	183496	36690.2	102269	16225.9	59912	6004.7	21477	1533.2	7718	288.767	220637	86897.6	190035	51088.3	-21.7173	-22.1975	-22.3096	-22.542	-21.8169	-22.6972	-21.8711	-45.3854	-45.0835	-44.3813	-44.9735	-45.2599	-44.9837	-44.9146	68549.1	30872	11382.2	2394.35	368.945	174334	105580	-81227	-162019
SSN490	Bothrops itapetiningae	Viperidae	Bothrops itapetiningae	Urutu Relatives (Bothrops alternatus complex)	Bothrops alternatus complex	BRA/PRY	197	197	20131	0.9563	0.9474	0.9554	785632	223604	184008	30995.6	5918	375.393	5421	161.323	19	0.14235	660570	221511	135939	28058.5	-20.2065	-21.8196	-24.1767	-22.5465	-21.0833	-24.365	-21.8692	-49.7453	-47.5691	-49.1068	-47.9326	-48.3268	-49.5913	-46.4539	241302	53099.3	445.41	197.896	0.0633095	323757	43381.1	-601624	-780211
SSN368	Bothrops alcatraz	Viperidae	Bothrops jararaca	Jararaca Relatives (Bothrops jararaca complex)	Bothrops jararaca complex	BRA	0	1458	27791	0.8787	0.8691	0.877	2	1.0022	2	0.900548	2	0.84535	2	0.296818	2	0.389412	2	1.06127	2	0.992191	-24.105	-24.105	-24.105	-24.105	-24.105	-24.105	-24.105	-45.69	-45.69	-45.69	-45.69	-45.69	-45.69	-45.69	2.19508	1.9713	1.87872	0.646637	0.870299	2.32624	2.19554	0	0
SSN369	Bothrops insularis	Viperidae	Bothrops jararaca	Jararaca Relatives (Bothrops jararaca complex)	Bothrops jararaca complex	BRA	0	1458	27791	0.8787	0.8691	0.877	0.01	0.01	0	0	0	0	0	0	0	0	0	0	0	0	NA	NA	NA	NA	NA	NA	NA	NA	NA	NA	NA	NA	NA	NA	0.01	0	0	0	0	0	0	0	0
SSN042	Bothrops jararaca	Viperidae	Bothrops jararaca	Jararaca Relatives (Bothrops jararaca complex)	Bothrops jararaca complex	BRA/ARG/PRY	1458	1458	27791	0.8787	0.8691	0.877	1260919	438575	821267	262022	428703	136464	426332	103130	236986	53429.5	1037269	376913	645215	219125	-22.4783	-22.9862	-24.2122	-23.0453	-22.7468	-24.7831	-23.2598	-47.9523	-47.1699	-47.7523	-46.1084	-47.4753	-47.9813	-47.2052	775452	478574	251845	191516	93138.6	682473	399287	-439652	-834587
SSN477	Bothrops otavioi	Viperidae	Bothrops jararaca	Jararaca Relatives (Bothrops jararaca complex)	Bothrops jararaca complex	BRA	0	1458	27791	0.8787	0.8691	0.877	0.01	0.01	0	0	0	0	0	0	0	0	0	0	0	0	NA	NA	NA	NA	NA	NA	NA	NA	NA	NA	NA	NA	NA	NA	0.01	0	0	0	0	0	0	0	0
SSN382	Bothrops sazimai	Viperidae	Bothrops jararaca	Jararaca Relatives (Bothrops jararaca complex)	Bothrops jararaca complex	BRA	0	1458	27791	0.8787	0.8691	0.877	0.01	0.01	0	0	0	0	0	0	0	0	0	0	0	0	NA	NA	NA	NA	NA	NA	NA	NA	NA	NA	NA	NA	NA	NA	0.01	0	0	0	0	0	0	0	0
SSN043	Bothrops jararacussu	Viperidae	Bothrops jararacussu	Jararacussu Relatives (Bothrops jararacussu complex)	Bothrops jararacussu complex	BRA/PRY/ARG	460	485	28061	0.9333	0.9171	0.9312	902484	183743	745210	205449	452559	172776	296452	52171.3	249870	53329.9	1065501	466912	704755	312054	-22.3228	-22.0651	-23.3091	-22.2024	-21.9535	-23.9805	-22.4384	-48.236	-46.7171	-47.159	-45.3355	-47.2516	-47.3197	-46.8447	378455	411409	351351	118713	114566	888176	596457	-157274	-606032
SSN379	Bothrops muriciensis	Viperidae	Bothrops jararacussu	Jararacussu Relatives (Bothrops jararacussu complex)	Bothrops jararacussu complex	BRA	6	485	28061	0.9333	0.9171	0.9312	30958	2219.36	36105	7911.82	12131	2619.06	20193	1946.47	1553	70.6267	45852	15443.9	38111	14235.7	-9.19184	-9.18706	-8.90642	-9.1705	-8.94965	-8.48818	-8.69368	-36.4795	-36.2422	-35.8961	-36.1499	-36.2236	-35.6499	-36.0284	5844.3	21150.8	6888.79	5616	204.032	40721.7	39572.3	5147	-10765
SSN380	Bothrops pirajai	Viperidae	Bothrops jararacussu	Jararacussu Relatives (Bothrops jararacussu complex)	Bothrops jararacussu complex	BRA	19	485	28061	0.9333	0.9171	0.9312	123250	24079.9	131426	38853	64753	23902.8	78629	13031.5	44098	10174.8	156798	93005	122658	53060.9	-13.1512	-13.7385	-14.2432	-13.3874	-13.6761	-14.2124	-13.8627	-39.8355	-39.8684	-39.6493	-39.623	-39.9914	-39.5499	-39.8449	43840.6	68610.1	45171.5	25073	20669.5	153026	89564.4	8176	-44621
SSN039	Bothrops caribbaeus	Viperidae	Bothrops lanceolatus	Jararacussu Relatives (Bothrops jararacussu complex)	Bothrops jararacussu complex	LCA	12	36	2358	0.9918	0.9886	0.9911	529	347.924	514	256.232	510	46.8003	514	181.968	434	16.2465	514	356.685	514	161.465	13.8995	13.8975	13.8966	13.8975	13.8975	13.9003	13.8975	-60.9669	-60.9658	-60.9657	-60.9658	-60.9658	-60.9633	-60.9658	1611.32	1212.44	223.927	854.144	82.0254	1694.45	759.145	-15	-15
SSN045	Bothrops lanceolatus	Viperidae	Bothrops lanceolatus	Jararacussu Relatives (Bothrops jararacussu complex)	Bothrops jararacussu complex	FRA	24	36	2358	0.9918	0.9886	0.9911	929	641.851	907	389.475	883	53.3041	907	245.645	676	14.0498	907	613.281	907	363.727	14.656	14.6541	14.6544	14.6541	14.6541	14.622	14.6541	-61.0198	-61.018	-61.0167	-61.018	-61.018	-60.984	-61.018	3402.44	2124.17	282.157	1334.78	76.1406	3249.23	1869.15	-22	-22
SSN046	Bothrops leucurus	Viperidae	Bothrops leucurus	Terciopelo and Common Lancehead Relatives (Bothrops asper & atrox complex)	Bothrops asper super-complex	BRA	233	233	10956	0.9646	0.9572	0.9634	372432	106997	293898	73021.7	229474	55177.7	220631	41526.7	146305	27540.4	364495	115225	335997	95734.1	-13.4612	-13.5195	-14.0142	-13.8543	-13.3259	-14.2892	-13.4215	-39.4357	-39.2285	-39.2027	-39.3478	-39.2364	-39.2421	-39.1303	164847	120378	95659.3	69497.6	50470.4	187969	165427	-78534	-151801
SSN319	Bothrops lutzi	Viperidae	Bothrops lutzi	Jararaca Pintada Relatives (Bothrops neuwiedi complex)	Bothrops neuwiedi complex	BRA	48	48	15215	0.9806	0.9762	0.9803	1417667	537087	1444902	499450	1514552	573678	406258	75828.1	130414	31842.5	2798874	1.40132e+06	3096511	1.57504e+06	-10.3263	-10.5152	-10.193	-9.86713	-11.9773	-11.2675	-12.4545	-44.5502	-45.7701	-46.8149	-42.0983	-47.4898	-41.2419	-47.6354	407053	408257	434169	93382.8	34721.7	1.01002e+06	1.14844e+06	27235	-1011409
SSN318	Bothrops marmoratus	Viperidae	Bothrops marmoratus	Jararaca Pintada Relatives (Bothrops neuwiedi complex)	Bothrops neuwiedi complex	BRA	72	72	13455	0.9683	0.9604	0.9689	1130198	378746	902808	208145	509855	66282.6	686772	110153	314153	22434.8	994739	277453	781524	174492	-14.7367	-15.0633	-16.0444	-15.5032	-15.0108	-16.7419	-15.486	-48.6114	-48.727	-47.7926	-48.2891	-48.8323	-47.3771	-48.682	216827	117912	49168.7	66773.6	17310.9	157449	106501	-227390	-443426
SSN047	Bothrops mattogrossensis	Viperidae	Bothrops mattogrossensis	Jararaca Pintada Relatives (Bothrops neuwiedi complex)	Bothrops neuwiedi complex	BRA/PRY/BOL	246	246	28934	0.9771	0.9752	0.9774	1697196	493561	652145	161355	95871	17605.7	47262	3226.51	0	0	1300121	372178	601885	198242	-16.3933	-18.9269	-22.428	-20.311	-18.7932	NA	-21.9468	-54.6723	-53.4877	-51.3899	-53.7766	-53.1242	NA	-52.2368	219860	91509.7	16192.4	1368.04	0	261382	193884	-1045051	-1649934
SSN048	Bothrops moojeni	Viperidae	Bothrops moojeni	Terciopelo and Common Lancehead Relatives (Bothrops asper & atrox complex)	Bothrops asper super-complex	BRA/PRY/BOL/ARG	551	551	31620	0.9341	0.9263	0.9333	3170840	1.38146e+06	2835799	940304	1992841	334072	2181660	500118	1168447	94763.8	3214485	1.27178e+06	2596004	675898	-15.6874	-16.0306	-16.8322	-15.7719	-16.018	-17.6346	-16.5914	-52.1791	-51.4913	-50.4627	-51.3698	-51.672	-49.7987	-50.9508	825760	604333	241345	278056	65134.9	870339	502981	-335041	-989180
SSN049	Bothrops neuwiedi	Viperidae	Bothrops neuwiedi	Jararaca Pintada Relatives (Bothrops neuwiedi complex)	Bothrops neuwiedi complex	BRA	280	280	23652	0.9478	0.9351	0.9471	819299	206387	365949	59634.6	79717	6653.54	142629	15999.4	14298	881.065	529181	107102	262269	31612.3	-21.098	-22.219	-23.6087	-21.5266	-21.9248	-24.5294	-21.9358	-46.7389	-46.3769	-46.6984	-45.1133	-46.4572	-47.0155	-45.9483	339389	111136	11834.4	24005	1065.59	190655	56822.8	-453350	-676670
SSN370	Bothrops oligobalius	Viperidae	Bothrops brazili	Jararacussu Relatives (Bothrops jararacussu complex)	Bothrops jararacussu complex	COL/VEN/BRA/GUY/SUR/FRA	51	148	68653	0.9654	0.9605	0.9665	3356341	1.27281e+06	1891478	474196	727601	107391	967468	117173	45526	2069.9	2914481	975130	1964052	547151	-0.553163	0.319382	0.544588	0.234683	-0.104369	3.33081	0.899318	-63.8337	-63.748	-65.6529	-64.5132	-65.7218	-52.9218	-62.7972	531822	141460	43172.9	36846.5	1474.91	411625	146015	-1464863	-2388873
SSN317	Bothrops pauloensis	Viperidae	Bothrops pauloensis	Jararaca Pintada Relatives (Bothrops neuwiedi complex)	Bothrops neuwiedi complex	BRA	298	298	16873	0.9543	0.9482	0.9544	829881	220204	220393	55258.2	8684	1200.16	5192	153.226	0	0	949805	417613	364345	106099	-18.7861	-21.1704	-20.8614	-21.2096	-19.8733	NA	-20.1131	-49.5646	-47.7431	-46.3337	-46.3352	-48.9052	NA	-47.3254	193301	81503.4	1317.36	276.507	0	448630	145730	-609488	-824689
SSN050	Bothrops pictus	Viperidae	Bothrops pictus	Urutu Relatives (Bothrops alternatus complex)	Bothrops alternatus complex	PER	21	21	5987	0.9955	0.9916	0.9951	285997	101037	280018	97284	279902	94744.9	258977	84227.9	243333	76868.6	307189	115936	313333	119413	-14.755	-14.9132	-15.1036	-14.9311	-14.9982	-14.9018	-15.0796	-73.412	-73.278	-73.0843	-73.3654	-73.0509	-73.4489	-72.9303	143932	135216	128855	110276	101102	166490	170340	-5979	-27020
SSN051	Bothrops pubescens	Viperidae	Bothrops pubescens	Jararaca Pintada Relatives (Bothrops neuwiedi complex)	Bothrops neuwiedi complex	BRA/URY/PRY/ARG	393	393	21022	0.9417	0.9315	0.9406	685619	237209	508732	123351	298791	28111.2	360475	56223.4	79663	4801.81	579261	168540	449725	74960	-29.1135	-29.5583	-29.9019	-30.3152	-29.4113	-32.3267	-29.7284	-54.5399	-53.8033	-53.0464	-53.731	-53.8827	-53.6428	-53.1898	287500	154953	34197.2	56901.4	4080.28	206647	91839.3	-176887	-325144
SSN381	Bothrops pulcher	Viperidae	Bothrops pulcher	Green Forest Lanceheads (Bothrops bilineatus complex)	Bothrops bilineatus complex	ECU/COL/PER	34	34	10269	0.937	0.8957	0.9297	667879	179084	329849	79126.1	173975	47213.6	262219	68033	152426	40517	391241	90275.1	246018	64987.3	-3.01403	-2.87089	-3.26241	-3.01057	-2.76088	-3.31403	-3.08348	-76.277	-77.3281	-77.6682	-77.5468	-77.1486	-77.6793	-77.5766	240099	129638	75640.3	111877	64025.3	145088	106526	-338030	-405660
SSN260	Bothrops barnetti	Viperidae	Bothrops punctatus	Jararacussu Relatives (Bothrops jararacussu complex)	Bothrops jararacussu complex	PER/ECU	6	81	16473	0.9489	0.9245	0.949	112153	43939.4	108431	39182.8	92638	33978.1	89278	27243.8	50690	17011.5	142000	50024.4	139096	48157.1	-5.97653	-6.02186	-6.06218	-6.17332	-5.61	-6.06533	-5.69191	-79.2188	-79.1764	-79.3277	-79.1889	-79.1358	-79.5745	-79.1351	110506	101154	86386.9	72905.9	46259.5	127385	121317	-3722	-22875
SSN263	Bothrops osbornei	Viperidae	Bothrops punctatus	Jararacussu Relatives (Bothrops jararacussu complex)	Bothrops jararacussu complex	ECU/PER	26	81	16473	0.9489	0.9245	0.949	175386	39247.9	170195	32879.6	133422	22646.9	98981	17666.5	48136	6099.04	230185	51945.2	245657	61770.4	-1.54483	-1.69686	-1.88477	-1.9426	-1.65653	-2.77492	-1.69325	-78.983	-78.9916	-79.2018	-79.6643	-78.651	-80.0201	-78.5735	112107	93529.2	66416.8	53585	19171	144480	165251	-5191	-76405
SSN264	Bothrops punctatus	Viperidae	Bothrops punctatus	Jararacussu Relatives (Bothrops jararacussu complex)	Bothrops jararacussu complex	COL/ECU/PAN	49	81	16473	0.9489	0.9245	0.949	351380	93267.1	271820	72537.4	195782	50591.1	171455	39812.4	101917	19309.8	436903	121503	415192	116334	3.88887	3.35842	3.28753	2.97856	3.8714	2.70422	3.84423	-76.2656	-76.9777	-77.3312	-77.5213	-76.2798	-78.036	-76.4276	259402	201170	140916	110955	55197.9	337548	328935	-79560	-179925
SSN378	Bothrops monsignifer	Viperidae	Bothrops sanctaecrucis	Jararacussu Relatives (Bothrops jararacussu complex)	Bothrops jararacussu complex	BOL/PER	17	34	5300	0.9456	0.905	0.9479	674253	190570	636591	154696	610033	139652	520853	112581	406048	79181.1	715038	206368	770057	229996	-15.9761	-15.834	-15.6606	-16.0579	-15.7651	-15.9566	-15.5051	-66.5896	-66.7802	-66.8551	-66.6902	-66.6685	-66.9058	-66.9909	248929	203002	170828	151258	103695	254100	270842	-37662	-153400
SSN052	Bothrops sanctaecrucis	Viperidae	Bothrops sanctaecrucis	Jararacussu Relatives (Bothrops jararacussu complex)	Bothrops jararacussu complex	BOL	17	34	5300	0.9456	0.905	0.9479	290345	122147	274565	101858	272359	95269.2	251643	84272.7	228889	66900.3	297118	126623	307322	130586	-16.3654	-16.3161	-16.2623	-16.3775	-16.2737	-16.3303	-16.2086	-64.9728	-64.962	-64.947	-64.8622	-64.9626	-64.8103	-64.9951	159243	130203	120021	107719	80517.1	159516	162001	-15780	-38702
SSN316	Bothrops sonene	Viperidae	Bothrops sonene	Jararaca Pintada Relatives (Bothrops neuwiedi complex)	Bothrops neuwiedi complex	PER/BOL/BRA	29	29	5191	0.9747	0.9389	0.9705	641086	195717	1192613	418813	751539	271259	576339	138327	50402	9667.06	1657039	987094	1297479	777697	-14.2582	-12.8847	-14.3051	-14.0064	-12.3545	-15.0241	-13.6337	-63.6496	-63.639	-60.6	-63.692	-63.6161	-67.8486	-62.2298	103241	235053	171189	73817.7	12109.4	475116	429717	551527	-64747
SSN375	Bothrops chloromelas	Viperidae	Bothrops taeniatus	Forest Lanceheads (Bothrops taeniatus complex)	Bothrops taeniatus complex	PER	5	146	88705	0.967	0.9548	0.9655	214323	159116	214354	160535	155189	100918	213460	142760	118091	40211.9	215479	171999	215636	161920	-9.719	-9.72531	-10.1662	-9.72258	-9.73028	-10.1443	-9.73181	-75.4785	-75.4752	-75.736	-75.4679	-75.4837	-76.0806	-75.4854	279995	279644	200802	252524	84219	298124	280753	31	-863
SSN377	Bothrops medusa	Viperidae	Bothrops taeniatus	Forest Lanceheads (Bothrops taeniatus complex)	Bothrops taeniatus complex	VEN	7	146	88705	0.967	0.9548	0.9655	14835	2335.74	11685	1811.64	6713	932.964	6775	657.299	1896	149.599	13974	2327.56	12486	1963.55	10.1897	10.2349	10.2901	10.261	10.2099	10.3469	10.2276	-67.3802	-67.2516	-67.0104	-67.008	-67.3262	-66.6576	-67.2031	8991.53	7044.41	3727.28	2535.53	681.416	9031.6	7602.64	-3150	-8060
SSN491	Bothrops oligolepis	Viperidae	Bothrops taeniatus	Forest Lanceheads (Bothrops taeniatus complex)	Bothrops taeniatus complex	PER/BOL	8	146	88705	0.967	0.9548	0.9655	235504	173431	236247	175481	174247	114616	234775	155895	133279	47761.6	237415	187433	237549	178522	-9.93825	-9.94961	-10.4422	-9.94148	-9.95835	-10.4849	-9.96286	-75.2962	-75.2963	-75.5041	-75.2932	-75.302	-75.8554	-75.3011	299266	301045	226574	273417	101895	319072	304197	743	-729
SSN054	Bothrops taeniatus	Viperidae	Bothrops taeniatus	Forest Lanceheads (Bothrops taeniatus complex)	Bothrops taeniatus complex	COL/VEN/ECU/PER/BOL/BRA/GUY/SUR/FRA	126	146	88705	0.967	0.9548	0.9655	6308385	3.16945e+06	5506811	2.13899e+06	1200318	402603	3424890	856639	476773	116914	6236104	2.95496e+06	5263541	2.03879e+06	-4.32714	-4.35417	-6.76759	-4.87057	-4.34222	-6.16469	-4.5753	-63.0294	-63.9175	-71.3176	-66.5532	-63.3711	-76.0911	-64.7004	1.85022e+06	1.40056e+06	648697	862894	255969	1.7786e+06	1.37119e+06	-801574	-2883495
SSN055	Bothrops venezuelensis	Viperidae	Bothrops venezuelensis	Toadheaded Pitvipers (Bothrocophias spp.)	Bothrocophias spp.	VEN/COL	37	37	16597	0.9633	0.9557	0.9631	220307	35597	148364	24182.6	74657	10122.1	84632	9263.25	20037	784.304	203476	41592.1	145058	29880.5	7.53545	7.45767	7.08694	7.42395	7.15942	7.1499	7.09489	-70.5765	-70.9787	-71.426	-70.4327	-71.3749	-70.614	-71.5858	135276	92358.9	38482.2	36242.8	3299.84	156495	111163	-71943	-135675
SSN056	Bungarus bungaroides	Elapidae	Bungarus bungaroides	Hill Kraits (Bungarus bungaroides complex)	Bungarus bungaroides complex	IND/MMR/NPL/BTN/VNM/CHN/BGD	15	20	21635	0.9769	0.9582	0.9793	1253554	510334	1202308	468894	1149831	396735	1129414	424942	978979	310907	1273680	505759	1360892	469781	25.7994	26.1677	26.7739	26.1723	26.1262	26.7525	26.9192	97.5472	97.8815	98.1675	97.9408	97.7806	98.4151	97.5361	1.48681e+06	1.28792e+06	995759	1.15178e+06	753321	1.38743e+06	1.18226e+06	-51246	-124140
SSN067	Bungarus slowinskii	Elapidae	Bungarus bungaroides	Hill Kraits (Bungarus bungaroides complex)	Bungarus bungaroides complex	VNM/LAO/THA/KHM	5	20	21635	0.9769	0.9582	0.9793	478774	111335	327568	67650.6	235012	40633.6	268381	48934.5	133427	17711.2	392583	82711.9	264375	46892.9	21.1344	21.0436	21.0984	20.9958	21.1231	21.3412	21.0186	103.527	103.823	103.821	103.81	103.635	103.573	103.792	300867	176573	104493	124535	48459.9	218976	120503	-151206	-210393
SSN057	Bungarus caeruleus	Elapidae	Bungarus caeruleus	Indian Krait Relatives (Bungarus caeruleus complex)	Bungarus caeruleus complex	IND/PAK/BGD/AFG/NPL/BTN/LKA/MMR	690	729	29706	0.9183	0.9035	0.9161	3038476	1.48306e+06	3024080	1.58855e+06	2803625	1.56965e+06	2811608	1.26419e+06	2194846	753936	3103875	1.8514e+06	3087455	1.98419e+06	23.22	23.2006	22.9462	23.3248	23.15	22.8464	23.0916	78.5883	78.5773	79.0615	78.1478	78.6812	78.7967	78.804	8.42824e+06	8.96764e+06	8.92412e+06	7.1602e+06	4.35497e+06	1.0374e+07	1.10817e+07	-14396	-226868
SSN059	Bungarus ceylonicus	Elapidae	Bungarus caeruleus	Indian Krait Relatives (Bungarus caeruleus complex)	Bungarus caeruleus complex	LKA	23	729	29706	0.9183	0.9035	0.9161	25617	4586.33	27077	5006.57	25342	4842.18	21	0.095165	1441	42.515	35167	11297	37091	11425.9	7.3035	7.296	7.20783	7.9669	7.36497	7.74483	7.39138	80.6414	80.6583	80.6367	80.5355	80.6497	80.7017	80.6755	26968.6	29305.1	29011.9	0.601244	240.944	65938	65675.6	1460	-25596
SSN063	Bungarus magnimaculatus	Elapidae	Bungarus caeruleus	Indian Krait Relatives (Bungarus caeruleus complex)	Bungarus caeruleus complex	MMR	16	729	29706	0.9183	0.9035	0.9161	131589	24096.8	134629	25199.3	140928	27811.4	114369	20476.5	114380	17190.2	142720	31097	158614	43359.2	21.1241	21.1577	21.2365	20.8903	21.1965	20.7792	21.2632	95.7809	95.8032	95.8545	95.7888	95.8481	95.7228	95.9096	114120	119205	130961	97808.5	82330	146397	201615	3040	-17220
SSN058	Bungarus candidus	Elapidae	Bungarus candidus	Black & Many-banded Kraits (Bungarus niger & B. candidus groups)	Bungarus niger complex	MMR/THA/LAO/KHM/VNM/MYS/SGP/IDN	265	816	42160	0.8853	0.8704	0.8836	1440918	529251	1205974	351237	995327	256684	895360	174377	583101	126038	2912265	647498	3331007	608889	10.4356	11.7594	14.953	12.4521	18.8044	14.9392	23.3207	103.258	103.295	103.747	103.591	107.47	103.469	108.669	2.1599e+06	1.35647e+06	956508	694546	453941	2.58489e+06	2.43604e+06	-234944	-545558
SSN064	Bungarus multicinctus	Elapidae	Bungarus candidus	Black & Many-banded Kraits (Bungarus niger & B. candidus groups)	Bungarus niger complex	TWN/CHN/VNM	491	816	42160	0.8853	0.8704	0.8836	2082033	1.03579e+06	2291468	1.35945e+06	2546970	1.74876e+06	2042959	1.0574e+06	2294064	1.31209e+06	2620931	1.72639e+06	2998956	2.13505e+06	27.3481	27.8097	28.3018	27.8232	28.0171	28.4226	28.9177	111.737	111.568	111.388	112.164	110.99	112.026	110.919	4.84453e+06	6.36731e+06	8.10108e+06	4.98532e+06	6.14776e+06	8.06545e+06	9.81038e+06	209435	-39074
SSN297	Bungarus suzhenae	Elapidae	Bungarus candidus	Black & Many-banded Kraits (Bungarus niger & B. candidus groups)	Bungarus niger complex	CHN/MMR	11	816	42160	0.8853	0.8704	0.8836	191660	42965.9	212385	52698.1	233904	51611	182539	28348.2	180497	21335.4	274148	77129.6	291963	82783	25.1856	25.2775	25.4187	25.1641	25.1165	25.3948	25.2555	97.0706	97.195	97.372	97.1154	97.7879	97.0037	97.7801	137397	169413	165532	96834.9	71766	251478	264439	20725	-9121
SSN296	Bungarus wanghaotingi	Elapidae	Bungarus candidus	Black & Many-banded Kraits (Bungarus niger & B. candidus groups)	Bungarus niger complex	MMR/THA/LAO/KHM/VNM/MYS/SGP/CHN	49	816	42160	0.8853	0.8704	0.8836	1454497	681553	1757016	781412	2722568	1.44676e+06	1138632	468765	1759031	581881	2708438	1.32874e+06	3239258	2.07661e+06	23.381	24.931	27.608	23.7418	26.7539	25.6398	28.1924	108.596	109.543	110.066	107.631	109.837	110.26	109.851	2.94996e+06	3.38554e+06	6.49292e+06	2.06715e+06	2.52735e+06	5.90713e+06	9.34039e+06	302519	-315865
SSN060	Bungarus fasciatus	Elapidae	Bungarus fasciatus	Banded Krait (Bungarus fasciatus)	Bungarus fasciatus	MMR/THA/LAO/KHM/VNM/MYS/SGP/IDN/IND/LKA/NPL/BTN/BGD/CHN/BRN	490	490	43488	0.9205	0.8988	0.9199	4616490	1.9674e+06	4712334	2.1557e+06	5454443	2.87608e+06	3931254	1.52789e+06	3683997	1.52371e+06	5596172	2.95113e+06	6600905	3.99452e+06	16.4384	18.2957	23.2992	19.7007	18.4077	22.7041	23.5865	98.6168	96.9252	98.7398	96.0298	97.0937	97.1002	99.0459	8.43592e+06	9.5379e+06	1.3275e+07	6.93342e+06	6.90105e+06	1.29744e+07	1.83385e+07	95844	-685236
SSN061	Bungarus flaviceps	Elapidae	Bungarus flaviceps	Red-headed Krait (Bungarus flaviceps)	Bungarus flaviceps	MMR/THA/VNM/KHM/MYS/IDN/LAO/BRN	62	62	20345	0.9371	0.9183	0.9347	1147956	635667	1138950	625528	1126741	586745	1123997	581470	1099346	522301	1157400	676812	1157312	671030	1.66297	1.57388	1.50083	1.49858	1.70624	1.33958	1.77359	107.878	108.031	108.119	108.072	107.904	108.253	107.893	1.69276e+06	1.64459e+06	1.51115e+06	1.53173e+06	1.34304e+06	1.77037e+06	1.74974e+06	-9006	-23959
SSN062	Bungarus lividus	Elapidae	Bungarus niger	Black & Many-banded Kraits (Bungarus niger & B. candidus groups)	Bungarus niger complex	IND/BGD/NPL	39	201	11338	0.9665	0.963	0.9674	489422	100498	339519	49380.9	127639	7873.03	204150	20861	51473	1898.88	413753	68100.8	234127	22364.8	25.2892	25.7719	25.8536	26.0118	25.6495	26.442	25.9072	92.2149	91.4848	89.7779	91.1728	91.6659	89.3106	90.7628	533203	269165	42679.4	111863	9707.88	372429	120930	-149903	-285272
SSN065	Bungarus niger	Elapidae	Bungarus niger	Black & Many-banded Kraits (Bungarus niger & B. candidus groups)	Bungarus niger complex	IND/NPL/BGD/BTN/MMR	162	201	11338	0.9665	0.963	0.9674	625068	175901	581964	124984	406121	48734.9	464060	72656.4	243025	19827.7	657034	159325	585240	101552	25.4056	25.5656	25.9064	25.6396	25.5219	26.1719	25.6672	91.7631	91.9025	92.2346	92.2967	91.5891	92.7515	92.0405	810804	546635	181725	301309	68658.9	697575	389998	-43104	-161008
SSN562	Bungarus persicus	Elapidae	Bungarus sindanus	Indian Krait Relatives (Bungarus caeruleus complex)	Bungarus caeruleus complex	PAK/IND/AFG/IRN	1	23	4267	0.988	0.9736	0.9866	76967	4109.49	37615	1274.5	315	8.91759	11821	240.486	3	0.0061444	43635	1660.08	12154	237.937	27.1467	27.1556	27.1929	27.1275	27.1426	27.2483	27.1589	62.9973	62.8823	62.4703	63.0147	62.9398	63.1483	62.9204	8160.43	3016.63	40.9216	845.499	0.0101707	3733.54	830.851	-39352	-65146
SSN066	Bungarus sindanus	Elapidae	Bungarus sindanus	Indian Krait Relatives (Bungarus caeruleus complex)	Bungarus caeruleus complex	PAK/IND/AFG/IRN	22	23	4267	0.988	0.9736	0.9866	865458	265581	584840	112544	140802	4163.89	444494	72279.9	52537	920.543	708581	161274	351148	36146.3	28.9025	29.6793	30.73	29.8508	29.488	31.4068	30.4889	71.5355	71.4406	71.189	71.4465	71.2811	71.2721	71.1106	1.34984e+06	591233	21470.6	385624	4746.5	832484	191689	-280618	-420964
SSN068	Bungarus walli	Elapidae	Bungarus walli	Indian Krait Relatives (Bungarus caeruleus complex)	Bungarus caeruleus complex	IND/NPL/BGD	54	54	13642	0.9721	0.9546	0.971	728620	211073	528358	99870.1	306430	22060.1	443310	57686	163125	5028.24	693147	186195	467085	70908.9	24.7853	24.7995	24.7254	24.8656	24.914	25.014	24.9601	86.1232	87.087	87.919	87.3239	86.3902	88.5495	87.0101	1.39524e+06	670001	150111	388314	34618.7	1.23504e+06	473567	-200262	-285310
SSN069	Calliophis bivirgatus	Elapidae	Calliophis bivirgatus	Blue Coral Snake (Calliophis bivirgatus)	Calliophis bivirgatus	IDN/MYS/BRN/THA/SGP	89	89	16908	0.9234	0.903	0.9327	1142066	519232	1118291	513109	1055716	466329	1014858	326028	946189	263967	1177176	708440	1174017	683384	0.766155	0.737449	0.695559	0.766549	0.747143	0.583775	0.77582	108.048	108.008	107.807	107.542	108.216	107.528	108.182	1.50291e+06	1.49093e+06	1.36452e+06	1.02363e+06	831731	1.96554e+06	1.92753e+06	-23775	-127208
SSN070	Calliophis intestinalis	Elapidae	Calliophis intestinalis	Banded Asian Coral Snakes (Calliophis intestinalis complex)	Calliophis intestinalis complex	IDN/MYS/BRN/PHL/THA/SGP/VNM/KHM	122	143	19165	0.9312	0.9098	0.9296	1170052	697895	1114331	626998	1015168	474230	1012983	467415	870753	303321	1195826	767422	1183014	698168	0.504839	0.482786	0.451692	0.512772	0.472156	0.530497	0.531241	108.469	108.469	108.467	108.348	108.455	108.628	108.493	1.98341e+06	1.80525e+06	1.38763e+06	1.40573e+06	910859	2.18411e+06	2.04058e+06	-55721	-157069
SSN613	Calliophis nigrotaeniatus	Elapidae	Calliophis intestinalis	Banded Asian Coral Snakes (Calliophis intestinalis complex)	Calliophis intestinalis complex	IDN/MYS/BRN/THA/SGP/	21	143	19165	0.9312	0.9098	0.9296	975346	536464	874315	403811	709794	237856	664776	254573	450665	130529	1037432	627773	973634	500881	0.45569	0.247161	0.0900291	0.13024	0.557345	0.0213292	0.408323	108.841	109.324	108.986	108.49	108.787	107.081	109.183	1.37851e+06	1.11561e+06	735725	804097	445460	1.6358e+06	1.38119e+06	-101031	-310570
SSN321	Calliophis bilineata	Elapidae	Calliophis philippina	Banded Asian Coral Snakes (Calliophis intestinalis complex)	Calliophis intestinalis complex	PHL	18	42	1980	0.8845	0.7771	0.8638	10694	6347.44	10602	6589.58	10679	7800.23	10381	4810.34	10588	6420.9	10647	7254.21	10721	9116.95	9.93284	9.92607	9.92767	9.9191	9.92748	9.92848	9.92353	118.677	118.673	118.677	118.666	118.676	118.675	118.673	20921.8	21663.4	25705.5	15824	21126.8	23915.3	30128.3	-92	-313
SSN322	Calliophis philippina	Elapidae	Calliophis philippina	Banded Asian Coral Snakes (Calliophis intestinalis complex)	Calliophis intestinalis complex	PHL	17	42	1980	0.8845	0.7771	0.8638	75120	39127.6	75539	42161.7	75662	42626.7	73612	36004.4	73690	36549.8	77309	47374.7	78884	54561.9	7.77365	7.77031	7.76949	7.77869	7.7599	7.77392	7.75176	124.852	124.849	124.847	124.843	124.837	124.855	124.822	154675	167842	169321	142799	144260	191139	223234	419	-1508
SSN542	Calliophis salitan	Elapidae	Calliophis philippina	Banded Asian Coral Snakes (Calliophis intestinalis complex)	Calliophis intestinalis complex	PHL	4	42	1980	0.8845	0.7771	0.8638	60881	27881.7	62427	32316.9	63106	32008.9	57841	25264	58483	26017.1	65311	37414.7	66843	45811.5	7.72344	7.71834	7.70326	7.71787	7.67488	7.71275	7.6616	125.187	125.174	125.172	125.208	125.16	125.214	125.149	108747	126848	125214	99221	101363	148905	185156	1546	-3040
SSN323	Calliophis suluensis	Elapidae	Calliophis philippina	Banded Asian Coral Snakes (Calliophis intestinalis complex)	Calliophis intestinalis complex	PHL	3	42	1980	0.8845	0.7771	0.8638	703	176.679	704	204.507	715	263.991	701	183.749	697	199.327	711	239.262	742	355.3	5.9241	5.92425	5.92348	5.9246	5.92351	5.92793	5.92445	121.093	121.094	121.094	121.094	121.094	121.097	121.094	869.954	1005.44	1298.7	901.904	979.936	1176.84	1750.03	1	-2
SSN071	Calloselasma rhodostoma	Viperidae	Calloselasma rhodostoma	Malayan Moccasin (Calloselasma rhodostoma)	Calloselasma rhodostoma	THA/MYS/SGP/IDN/BRN/KHM/LAO/VNM	207	207	35899	0.9602	0.9492	0.9591	1177178	458083	1211930	482632	1185367	414458	1132070	414536	1028557	310611	1275695	554782	1307406	560884	13.4591	13.4769	13.2359	13.2385	13.6358	12.5665	13.6889	102.758	102.69	102.788	102.872	102.59	103.208	102.59	1.76611e+06	1.83272e+06	1.59668e+06	1.60092e+06	1.22786e+06	2.10027e+06	2.1314e+06	34752	-45108
SSN072	Cerastes cerastes	Viperidae	Cerastes cerastes	Horned Vipers (Cerastes spp.)	Cerastes cerastes complex	DZA/EGY/ISR/JOR/LBY/MAR/MLI/MRT/NER/SAH/SAU/SDN/TCD/TUN/WEB/YEM/GAZ/NGA	277	277	98161	0.9934	0.9913	0.9933	11660383	7.74376e+06	10944535	6.69981e+06	9962257	5.06398e+06	10497194	6.06545e+06	8837905	3.93329e+06	11201340	7.06283e+06	10552440	5.98149e+06	22.6896	23.0449	23.5678	23.2662	22.9572	24.4387	23.2718	15.0366	13.6197	12.1636	13.0677	14.0089	11.024	12.9673	4.35934e+06	3.34792e+06	2.2003e+06	2.76045e+06	1.39512e+06	3.68589e+06	2.859e+06	-715848	-1163189
SSN073	Cerastes gasperettii	Viperidae	Cerastes gasperettii	Horned Vipers (Cerastes spp.)	Cerastes cerastes complex	ISR/JOR/WEB/GAZ/LBN/SYR/IRQ/IRN/KWT/SAU/QAT/ARE/BHR/OMN/YEM	181	181	23662	0.9842	0.9789	0.9834	3212664	1.76262e+06	3486346	2.16128e+06	2877717	1.56744e+06	2775756	1.38693e+06	2142533	982526	4089646	2.68654e+06	4019932	2.4813e+06	24.888	25.2893	25.5262	24.832	25.2914	26.167	24.6174	44.9839	39.1828	31.4224	41.3532	37.4015	32.7106	33.3058	2.2089e+06	2.25527e+06	1.32685e+06	1.47163e+06	804472	2.72226e+06	2.27335e+06	273682	-436908
SSN074	Cerrophidion godmani	Viperidae	Cerrophidion godmani	Montane Pitvipers (Cerrophidion & Atropoides spp.)	Cerrophidion super-compex	MEX/GTM/HND/BLZ/SLV/NIC/CRI/PAN	105	187	35132	0.9812	0.9728	0.981	116115	20059.5	44655	8498.68	22098	2800.88	24588	3673.7	14187	1039.75	68038	12539.9	31749	5063.14	15.542	15.2994	15.1721	15.2024	15.3752	15.1574	15.2141	-90.9979	-91.4537	-91.3179	-91.6016	-91.2621	-91.4226	-91.3847	88464.5	40478.5	14296.5	17076.1	5349.53	58090	25077	-71460	-91527
SSN267	Cerrophidion petlalcalensis	Viperidae	Cerrophidion godmani	Montane Pitvipers (Cerrophidion & Atropoides spp.)	Cerrophidion super-compex	MEX	5	187	35132	0.9812	0.9728	0.981	22116	1641.6	13818	820.526	1715	35.8963	79	0.370517	1	0.00528763	43328	3514.31	16150	758.892	18.5527	18.6216	19.1505	19.054	18.707	18.925	18.8816	-96.8072	-96.9364	-97.0971	-97.0659	-97.4502	-97.175	-97.3376	5375.93	2490.23	121.825	0.948153	0.0120267	9101.55	2177.76	-8298	-22037
SSN268	Cerrophidion tzotzilorum	Viperidae	Cerrophidion godmani	Montane Pitvipers (Cerrophidion & Atropoides spp.)	Cerrophidion super-compex	MEX/GTM	77	187	35132	0.9812	0.9728	0.981	68473	8940.16	19037	1393.54	2726	73.2724	4613	185.276	85	0.174856	42422	3762.81	9122	327.997	16.1048	16.6138	16.8694	16.7392	16.2239	16.7768	16.7745	-91.9299	-92.2782	-92.5721	-92.4074	-92.0946	-92.5882	-92.3049	33455.4	4540.45	309.183	741.919	0.696125	12840.9	1115.37	-49436	-63860
SSN612	Cerrophidion sasai	Viperidae	Cerrophidion sasai	Montane Pitvipers (Cerrophidion & Atropoides spp.)	Cerrophidion super-compex	CRI/PAN	26	26	13271	0.9734	0.9495	0.9697	25209	9141.13	18588	5792.39	10732	2368.36	12905	2972.85	5442	593.657	20756	6852.86	18142	5416.77	9.4168	9.37163	9.34215	9.31538	9.39614	9.3296	9.36451	-83.2237	-83.1914	-83.1137	-83.071	-83.2121	-83.096	-83.1868	21019.5	12403	4404.07	5705.41	1116.96	15070.4	11903.5	-6621	-12304
SSN478	Cerrophidion wilsoni	Viperidae	Cerrophidion wilsoni	Montane Pitvipers (Cerrophidion & Atropoides spp.)	Cerrophidion super-compex	HND/NIC/SLV/GTM	80	80	16464	0.9827	0.976	0.9842	128932	14108.1	117334	8246.52	74025	3109.31	89959	5055.26	40659	1078.67	141153	12594.1	119763	9030.44	14.3739	14.4149	14.429	14.49	14.3592	14.4076	14.3996	-87.6524	-87.6453	-87.233	-87.6485	-87.5406	-87.2653	-87.6039	56833.1	33749.6	10964.4	20327.6	3813.92	51313.5	37532.6	-11598	-38973
SSN076	Crotalus adamanteus	Viperidae	Crotalus adamanteus	Tiger, Speckled & Western Diamondback Rattlesnakes (Crotalus tigris, mitchellii & adamanteus complex)	Crotalus mitchellii complex	USA	1605	1605	213046	0.9548	0.9531	0.9545	408852	168602	403235	126555	320322	88200.4	352295	106018	271456	62330.6	434441	150954	373319	112150	30.7706	30.8161	30.3271	30.5706	30.9229	30.1042	30.6125	-84.3017	-84.0981	-83.9502	-83.8711	-84.3073	-83.449	-84.1427	277643	208875	147601	176254	109118	249724	188098	-5617	-56557
SSN384	Crotalus aquilus	Viperidae	Crotalus aquilus	Dusky & Rock Rattlesnakes (Crotalus triseriatus & lepidus complex)	Crotalus triseriatus complex	MEX	212	212	64314	0.9772	0.9721	0.9765	291363	65351.2	253903	41681.7	199344	18807.7	227737	30286.7	167674	10659.6	272854	52341.8	235480	31688.4	21.518	21.4896	21.2957	21.45	21.4735	21.2198	21.3948	-101.242	-101.228	-101.095	-101.141	-101.283	-101.034	-101.177	178964	116246	53581.9	85042.8	31303.9	144637	88596.5	-37460	-63626
SSN077	Crotalus atrox	Viperidae	Crotalus atrox	Eastern Diamondback Rattlesnakes (Crotalus atrox complex)	Crotalus atrox complex	USA/MEX	12889	12889	351242	0.9259	0.9256	0.9258	2380604	941117	2607226	1.20736e+06	2847393	1.38709e+06	2486477	1.08929e+06	2617205	1.19887e+06	2770829	1.36689e+06	3121926	1.65031e+06	30.8971	31.183	31.4187	31.2167	31.2219	31.4001	31.5942	-104.828	-104.754	-104.765	-104.856	-104.628	-104.868	-104.543	420092	553819	614526	464328	492430	640421	790341	226622	105873
SSN078	Crotalus basiliscus	Viperidae	Crotalus basiliscus	Black-tailed Rattlesnakes (Crotalus molossus complex)	Crotalus molossus complex	MEX	485	485	86513	0.9754	0.9727	0.9749	439303	139789	482165	166770	499070	179385	447264	136450	448417	140069	516901	199502	535757	223798	23.3661	23.5042	23.6668	23.3905	23.5742	23.6482	23.7377	-105.034	-104.962	-105.019	-104.976	-104.899	-105.127	-104.979	183294	215329	228224	176116	178155	258888	282180	42862	7961
SSN489	Crotalus cerastes	Viperidae	Crotalus cerastes	Horned Rattlesnake Relatives (Crotalus cerastes complex)	Crotalus cerastes complex	USA/MEX	3978	3978	109799	0.9441	0.9435	0.9441	460005	172449	514337	190270	488646	147312	410541	124515	305594	63235.4	630446	239024	743815	247968	34.0119	34.1439	34.3536	33.8251	34.376	34.4056	34.4841	-114.458	-114.398	-114.418	-114.649	-114.103	-115.163	-113.676	62186.9	70614.5	48625.4	45344	17226.4	90418.5	93193.8	54332	-49464
SSN326	Crotalus cerberus	Viperidae	Crotalus cerberus	Pacific, Prairie & Mojave Rattlesnakes (Crotalus viridis complex)	Crotalus viridis complex	USA	518	518	106238	0.9861	0.9835	0.9859	235445	58471.7	198443	45927.5	153421	23762.1	141980	15405.8	116851	11036.3	262083	63926.6	200000	46596.1	33.9281	34.0311	34.1515	33.9601	34.0661	34.2451	34.1801	-110.521	-110.227	-110.376	-110.434	-109.862	-110.592	-110.124	12803.8	9401.78	4493.1	2836.82	2125.49	13470.4	9468.13	-37002	-93465
SSN299	Crotalus culminatus	Viperidae	Crotalus culminatus	Tropical Rattlesnakes (Crotalus durissus complex)	Crotalus durissus complex	MEX	107	107	34630	0.9721	0.9721	0.9733	202441	72767.6	204176	58279.7	182198	39409.3	169890	36349.8	130886	18401.3	236558	82381	226984	68277.8	18.1779	18.4038	18.5839	18.2173	18.536	18.4415	18.6405	-99.8774	-100.057	-99.981	-99.9239	-100.136	-99.7408	-100.15	147664	125038	92098.2	76081.9	44522.3	178915	155399	1735	-32551
SSN079	Crotalus durissus	Viperidae	Crotalus durissus	Tropical Rattlesnakes (Crotalus durissus complex)	Crotalus durissus complex	COL/VEN/ECU/PER/BOL/BRA/GUY/SUR/FRA/ARG/PRY/URY/TTO	1488	1488	141049	0.9339	0.9328	0.9344	9218377	4.48402e+06	8931922	2.86162e+06	4214791	730442	7216152	1.43579e+06	1779224	224680	9640077	3.89792e+06	7723421	2.02215e+06	-11.8764	-11.4358	-16.0138	-12.6483	-11.1788	-16.7141	-12.6142	-55.6573	-55.4051	-51.7144	-54.1315	-55.9162	-49.0294	-54.8082	4.07447e+06	2.84854e+06	1.04341e+06	1.58355e+06	379254	3.74788e+06	2.2775e+06	-286455	-2002225
SSN298	Crotalus ehecatl	Viperidae	Crotalus ehecatl	Tropical Rattlesnakes (Crotalus durissus complex)	Crotalus durissus complex	MEX	53	53	26772	0.9708	0.9619	0.9715	158416	43415.3	125291	37090.6	101273	19261.7	92266	21716.9	55806	7813.25	172269	56155.9	192612	53644.1	16.9609	16.6922	16.852	16.4624	16.9698	16.5942	17.1283	-94.9188	-95.1886	-95.2185	-95.2119	-94.8257	-95.816	-94.7418	91543.7	81164.7	36876.3	47685.3	14722.6	123426	117114	-33125	-66150
SSN485	Crotalus enyo	Viperidae	Crotalus enyo	Horned Rattlesnake Relatives (Crotalus cerastes complex)	Crotalus cerastes complex	MEX	298	298	87967	0.9908	0.9906	0.9909	107361	63990.1	107147	62468.8	107391	64134.5	105398	52716.4	105500	55845.5	108412	69512	108654	68949.7	27.4645	27.4637	27.4726	27.4008	27.5088	27.4168	27.5174	-113.135	-113.135	-113.142	-113.094	-113.164	-113.103	-113.169	13856.6	13394	13871.3	11364.9	11973.2	15043.8	15167.8	-214	-1963
SSN080	Crotalus horridus	Viperidae	Crotalus horridus	Timber Rattlesnake Complex (Crotalus horridus complex)	Crotalus horridus complex	USA/CAN	4748	4748	355393	0.9096	0.9084	0.9097	2889016	1.09869e+06	2870225	1.32439e+06	3043907	1.86954e+06	2631163	922902	2773736	1.43595e+06	3090657	1.69083e+06	3476575	2.41e+06	36.9777	36.9317	37.0333	36.7541	37.0998	36.9556	37.4549	-87.0489	-86.8652	-87.381	-86.7061	-86.9843	-87.0128	-87.6742	1.72206e+06	2.12286e+06	3.19233e+06	1.45134e+06	2.37038e+06	2.79111e+06	4.26884e+06	-18791	-257853
SSN387	Crotalus intermedius	Viperidae	Crotalus intermedius	Mountain Ratlesnakes (Crotalus intermedius complex)	Crotalus intermedius complex	MEX	111	139	38875	0.9581	0.9506	0.9575	197003	44038.9	145382	28181.2	82623	14670.6	110477	19613.1	60205	7811.16	170897	33665.8	113864	19687.5	17.8541	17.8267	17.9595	17.8069	17.835	18.066	17.8993	-97.554	-97.6918	-97.4921	-97.5392	-97.6753	-97.5023	-97.7462	99543.5	63323.2	32841.9	44082.5	17357.3	76233.1	43861.8	-51621	-86526
SSN393	Crotalus tancitarensis	Viperidae	Crotalus intermedius	Mountain Ratlesnakes (Crotalus intermedius complex)	Crotalus intermedius complex	MEX	3	139	38875	0.9581	0.9506	0.9575	38481	1754.78	19971	520.273	4362	104.928	13866	303.201	1986	37.198	27126	870.939	14009	275.651	19.1965	19.1191	19.5379	19.1842	19.0814	19.5493	19.1117	-101.993	-101.908	-101.465	-101.737	-102.044	-101.495	-101.909	3420.31	986.379	196.92	598.335	57.0621	1492.69	462.67	-18510	-24615
SSN397	Crotalus transversus	Viperidae	Crotalus intermedius	Mountain Ratlesnakes (Crotalus intermedius complex)	Crotalus intermedius complex	MEX	25	139	38875	0.9581	0.9506	0.9575	52841	5819.81	34038	4039.15	19355	1446.67	24547	2205.97	14187	677.326	47289	5444.45	24011	2794.15	19.2284	19.4084	19.3928	19.4129	19.3845	19.3718	19.3981	-99.1059	-99.4221	-99.6507	-99.5991	-99.0545	-99.6793	-99.6143	19811.1	13199.8	4534.38	7148.03	2047.01	17934.6	8801.99	-18803	-28294
SSN389	Crotalus lepidus	Viperidae	Crotalus lepidus	Dusky & Rock Rattlesnakes (Crotalus triseriatus & lepidus complex)	Crotalus triseriatus complex	MEX/USA	1012	1012	210038	0.9698	0.9688	0.9697	1172383	389730	971273	246984	720779	121808	857903	180569	511018	59390.9	1098524	355562	922516	221627	27.9298	27.7013	27.6378	27.6878	27.8795	27.6732	27.6935	-104.999	-104.931	-104.879	-104.977	-104.917	-105.192	-104.837	161278	102571	54523.1	74451.3	26544.1	145291	97312.9	-201110	-314480
SSN300	Crotalus mictlantecuhtli	Viperidae	Crotalus mictlantecuhtli	Tropical Rattlesnakes (Crotalus durissus complex)	Crotalus durissus complex	MEX	28	28	34488	0.9808	0.9765	0.9816	112008	28290.3	114238	20706.9	79835	7836.3	92163	12142.1	50499	3180.41	130573	30004.4	132193	25267.7	18.0993	18.0316	18.0404	18.0022	18.1283	18.1332	18.1481	-94.1171	-94.0091	-94.8126	-94.2562	-94.0081	-95.3944	-94.0371	79620.9	58786.7	23631.6	35531.5	10334.5	83726	71224.5	2230	-19845
SSN487	Crotalus mitchellii	Viperidae	Crotalus mitchellii	Tiger, Speckled & Western Diamondback Rattlesnakes (Crotalus tigris, mitchellii & adamanteus complex)	Crotalus mitchellii complex	MEX	143	143	64005	0.9927	0.9918	0.9927	70851	25903.1	70809	24494.4	71334	23740.4	63919	19182.1	64278	17704.3	72288	28313.9	72641	29699	26.1623	26.1649	26.1742	26.2016	26.2006	26.3032	26.2072	-112.151	-112.153	-112.169	-112.171	-112.193	-112.275	-112.205	9241.22	8722.07	8403.42	6172.47	5729.32	10079.1	10678	-42	-6932
SSN325	Crotalus estebanensis	Viperidae	Crotalus molossus	Black-tailed Rattlesnakes (Crotalus molossus complex)	Crotalus molossus complex	MEX	8	2864	265587	0.9587	0.9582	0.9587	39	5.95492	37	2.48775	37	0.846355	36	0.847753	16	0.134359	37	4.77395	37	1.45089	28.7014	28.7015	28.7015	28.7008	28.7015	28.6981	28.7015	-112.578	-112.576	-112.576	-112.577	-112.576	-112.579	-112.576	0.01	0	0	0	0	0	0	-2	-3
SSN081	Crotalus molossus	Viperidae	Crotalus molossus	Black-tailed Rattlesnakes (Crotalus molossus complex)	Crotalus molossus complex	USA/MEX	2856	2864	265587	0.9587	0.9582	0.9587	1578622	586311	1445944	492417	1333672	409635	1334764	355740	1171547	255199	1604064	629142	1538658	549293	27.6354	27.4222	27.2096	27.2952	27.5646	26.9998	27.3246	-105.998	-105.864	-105.69	-105.789	-105.898	-105.574	-105.62	528803	475085	423808	299727	238106	626588	559870	-132678	-243858
SSN390	Crotalus morulus	Viperidae	Crotalus morulus	Dusky & Rock Rattlesnakes (Crotalus triseriatus & lepidus complex)	Crotalus triseriatus complex	MEX	101	101	78857	0.9932	0.9916	0.9932	171664	29964	155293	23411.9	90652	13485.6	129267	16819.1	59435	8126.03	177887	29350	133076	20748.4	23.7942	24.0719	24.1887	24.0612	24.119	24.1049	24.0972	-99.6439	-99.8885	-100.328	-99.8894	-99.9505	-100.548	-100.197	27891.3	20495.7	11181.1	14517.3	6708.78	25907	17352.2	-16371	-42397
SSN082	Crotalus oreganus	Viperidae	Crotalus oreganus	Pacific, Prairie & Mojave Rattlesnakes (Crotalus viridis complex)	Crotalus viridis complex	USA/MEX/CAN	8612	8612	278211	0.933	0.9331	0.9331	2272492	977936	2203326	777020	2044529	502927	1882339	500237	1591059	271113	2414537	961010	2374383	748570	41.0514	41.3771	42.0726	41.038	41.6876	41.9952	42.3062	-115.136	-115.115	-115.392	-115.47	-115.061	-115.724	-115.288	343765	250222	136290	169241	67662.4	316443	220788	-69166	-390153
SSN269	Crotalus ornatus	Viperidae	Crotalus ornatus	Black-tailed Rattlesnakes (Crotalus molossus complex)	Crotalus molossus complex	USA/MEX	891	891	172548	0.977	0.9756	0.9771	765459	180125	643507	90089.6	492792	36452.7	474740	41522.7	236914	11254.9	803902	166162	716953	96782.8	30.3963	30.7228	31.1624	30.3238	30.9397	31.2052	31.2694	-104.267	-104.218	-104.24	-103.618	-104.71	-103.729	-104.668	23368.2	10618.5	5100.74	3836.07	1434.98	21900.3	14085.4	-121952	-290719
SSN480	Crotalus polystictus	Viperidae	Crotalus polystictus	Horned Rattlesnake Relatives (Crotalus cerastes complex)	Crotalus cerastes complex	MEX	139	139	59033	0.9682	0.9632	0.9677	289407	82186.1	198141	32255.5	71951	9465.25	110948	9551.89	34080	2837.13	282341	70745.6	188583	30502.9	21.1859	21.4484	20.867	21.1636	21.3418	20.6134	21.3756	-101.987	-102.343	-101.628	-102.349	-101.987	-101.514	-102.113	200486	78740.6	30173.2	22876.2	8005.57	160857	75489	-91266	-178459
SSN481	Crotalus pricei	Viperidae	Crotalus pricei	Mountain Ratlesnakes (Crotalus intermedius complex)	Crotalus intermedius complex	MEX/USA	421	421	176962	0.9879	0.9886	0.9882	683240	138413	615053	103524	542922	78944.8	506642	65484.9	393053	33386.1	723446	167068	655642	129494	27.0612	26.8946	26.7012	26.4839	26.9005	26.5419	26.8133	-106.036	-105.948	-105.755	-105.703	-105.893	-105.831	-105.749	93291.2	73646.5	55896.6	48314.1	24838.1	122112	91604.9	-68187	-176598
SSN385	Crotalus armstrongi	Viperidae	Crotalus pusillus	Dusky & Rock Rattlesnakes (Crotalus triseriatus & lepidus complex)	Crotalus triseriatus complex	MEX	28	104	35830	0.9809	0.9748	0.9822	139438	25842.2	134448	23773.9	104399	14353.2	106493	16169.7	74864	8305.32	157407	32488	141488	24952	19.8558	19.9608	20.0618	20.0114	19.9965	20.0286	20.0978	-102.332	-102.201	-102.138	-102.293	-102.26	-102.19	-102.292	47075.3	48895.7	30290.9	31476.5	15788.4	64775.9	52922.9	-4990	-32945
SSN386	Crotalus campbelli	Viperidae	Crotalus pusillus	Dusky & Rock Rattlesnakes (Crotalus triseriatus & lepidus complex)	Crotalus triseriatus complex	MEX	21	104	35830	0.9809	0.9748	0.9822	71848	12990.7	60967	9231.3	38622	4935.18	42800	6409.32	29468	3232.66	83785	15974.8	61561	9407.56	20.1541	20.2176	20.2854	20.2854	20.2346	20.2169	20.4061	-103.797	-103.795	-104.179	-104.165	-103.633	-104.219	-103.934	13606.4	9061.82	4025.02	5555.59	2434.26	18517.3	8897.81	-10881	-29048
SSN482	Crotalus pusillus	Viperidae	Crotalus pusillus	Dusky & Rock Rattlesnakes (Crotalus triseriatus & lepidus complex)	Crotalus triseriatus complex	MEX	32	104	35830	0.9809	0.9748	0.9822	127913	24110.9	122904	20658.4	85234	9223.4	89988	12054.4	48036	4634.66	142978	29927	124557	18694.9	19.8024	19.8842	19.8334	19.7676	19.9295	19.7118	19.9419	-102.467	-102.288	-102.028	-102.129	-102.399	-102.443	-102.302	41385.1	40851.4	18363.1	22861.7	7837.33	56859	39285.9	-5009	-37925
SSN396	Crotalus tlaloci	Viperidae	Crotalus pusillus	Dusky & Rock Rattlesnakes (Crotalus triseriatus & lepidus complex)	Crotalus triseriatus complex	MEX	23	104	35830	0.9809	0.9748	0.9822	86332	12173.3	87785	13047.3	64229	6513.74	71985	7777.17	40999	2321.22	100206	16765.8	91441	13060.5	19.361	19.5423	19.6529	19.5087	19.596	19.5749	19.6506	-100.61	-100.667	-100.596	-100.568	-100.665	-100.272	-100.693	34189.9	39286.3	21729.6	24182.2	8532.27	50241.4	41388.8	1453	-14347
SSN383	Crotalus angelensis	Viperidae	Crotalus pyrrhus	Tiger, Speckled & Western Diamondback Rattlesnakes (Crotalus tigris, mitchellii & adamanteus complex)	Crotalus mitchellii complex	MEX	11	1933	101569	0.9438	0.9426	0.9436	820	618.216	819	693.295	819	739.29	819	655.094	819	709.231	819	731.016	819	781.776	29.2951	29.2954	29.2954	29.2954	29.2954	29.2954	29.2954	-113.369	-113.37	-113.37	-113.37	-113.37	-113.37	-113.37	0.01	0	0	0	0	0	0	-1	-1
SSN479	Crotalus polisi	Viperidae	Crotalus pyrrhus	Tiger, Speckled & Western Diamondback Rattlesnakes (Crotalus tigris, mitchellii & adamanteus complex)	Crotalus mitchellii complex	MEX	0	1933	101569	0.9438	0.9426	0.9436	0.01	0.01	0	0	0	0	0	0	0	0	0	0	0	0	NA	NA	NA	NA	NA	NA	NA	NA	NA	NA	NA	NA	NA	NA	0.01	0	0	0	0	0	0	0	0
SSN483	Crotalus pyrrhus	Viperidae	Crotalus pyrrhus	Tiger, Speckled & Western Diamondback Rattlesnakes (Crotalus tigris, mitchellii & adamanteus complex)	Crotalus mitchellii complex	MEX/USA	1922	1933	101569	0.9438	0.9426	0.9436	401201	134328	476887	153179	511443	171562	417362	123413	456887	135164	556334	189614	613232	216354	33.5635	33.9162	34.0932	33.6974	34.1505	33.9701	34.2615	-114.703	-114.469	-114.407	-114.671	-114.25	-114.572	-114.281	46529.5	54258.7	63153.9	44856.3	49733.4	65817.3	79680	75686	16161
SSN394	Crotalus thalassoporus	Viperidae	Crotalus pyrrhus	Tiger, Speckled & Western Diamondback Rattlesnakes (Crotalus tigris, mitchellii & adamanteus complex)	Crotalus mitchellii complex	MEX	0	1933	101569	0.9438	0.9426	0.9436	0.01	0.01	0	0	0	0	0	0	0	0	0	0	0	0	NA	NA	NA	NA	NA	NA	NA	NA	NA	NA	NA	NA	NA	NA	0.01	0	0	0	0	0	0	0	0
SSN484	Crotalus ravus	Viperidae	Crotalus ravus	Horned Rattlesnake Relatives (Crotalus cerastes complex)	Crotalus cerastes complex	MEX	470	470	36988	0.9617	0.9545	0.9611	127640	39791.5	93283	26894.7	71838	20691.3	77818	14248.8	54893	9074.94	106679	37411.2	86308	30567.1	18.4265	18.4828	18.6086	18.4858	18.5109	18.7198	18.5717	-98.3634	-98.2282	-98.1219	-98.1355	-98.2868	-98.1404	-98.1702	118308	80535.3	62447.4	43445.6	27224.4	113807	92170.8	-34357	-49822
SSN346	Crotalus catalinensis	Viperidae	Crotalus ruber	Eastern Diamondback Rattlesnakes (Crotalus atrox complex)	Crotalus atrox complex	MEX	10	2251	108447	0.9586	0.9572	0.9585	9	5.01471	9	4.65519	9	4.70398	9	2.66797	9	1.84314	9	6.99073	9	7.05652	25.645	25.645	25.645	25.645	25.645	25.645	25.645	-110.794	-110.794	-110.794	-110.794	-110.794	-110.794	-110.794	0.01	0	0	0	0	0	0	0	0
SSN345	Crotalus lorenzoensis	Viperidae	Crotalus ruber	Eastern Diamondback Rattlesnakes (Crotalus atrox complex)	Crotalus atrox complex	MEX	2	2251	108447	0.9586	0.9572	0.9585	29	15.162	26	13.7533	26	13.9266	26	11.8919	26	12.0808	26	15.06	26	15.4372	28.6295	28.6262	28.6262	28.6262	28.6262	28.6262	28.6262	-112.819	-112.816	-112.816	-112.816	-112.816	-112.816	-112.816	0.01	0	0	0	0	0	0	-3	-3
SSN083	Crotalus ruber	Viperidae	Crotalus ruber	Eastern Diamondback Rattlesnakes (Crotalus atrox complex)	Crotalus atrox complex	MEX/USA	2239	2251	108447	0.9586	0.9572	0.9585	242651	103243	225366	98904.6	204673	85289.9	196284	78929.8	165456	63235.3	260848	117768	236309	110128	29.9932	30.0129	29.9076	29.9492	30.2192	29.6662	30.1547	-114.036	-114.262	-114.402	-114.446	-114.152	-114.546	-114.37	62592.1	61283.1	53015.2	49013.6	36851.6	72962.4	72824.1	-17285	-46367
SSN084	Crotalus scutulatus	Viperidae	Crotalus scutulatus	Pacific, Prairie & Mojave Rattlesnakes (Crotalus viridis complex)	Crotalus viridis complex	MEX/USA	4091	4091	286243	0.9618	0.9602	0.9617	1450855	476242	1456325	370415	1341983	249140	1167942	208565	914220	84597.2	1985300	677148	1904110	569587	30.0075	30.5499	30.567	30.0922	31.2273	30.2727	31.4441	-107.54	-107.559	-107.38	-107.2	-107.633	-107.065	-107.859	232432	165830	114717	92545.3	36155.4	345660	268106	5470	-282913
SSN085	Crotalus simus	Viperidae	Crotalus simus	Tropical Rattlesnakes (Crotalus durissus complex)	Crotalus durissus complex	MEX/GTM/HND/NIC/CRI/BLZ/SLV	133	133	23880	0.9578	0.9455	0.9559	262396	105050	255580	92432.2	198356	68725	225175	66040.5	154720	48324.6	283199	115757	248380	92618.2	13.7354	13.7846	14.1808	13.7925	13.7139	14.306	13.8861	-87.471	-87.4585	-87.8677	-87.5356	-87.325	-88.113	-87.4878	406959	363515	279822	261597	200383	448517	368255	-6816	-37221
SSN486	Crotalus ericsmithi	Viperidae	Crotalus stejnegeri	Long-tailed rattlesnakes (Crotalus stejnegeri complex)	Crotalus stejnegeri complex	MEX	5	34	62018	0.9934	0.9853	0.9924	92044	24329.4	89831	23178.1	79494	19220.3	76748	15142.9	58058	10569.3	98714	31642.1	94546	28232.4	18.3253	18.3302	18.3818	18.2992	18.3774	18.279	18.3899	-100.632	-100.565	-100.596	-100.542	-100.671	-100.304	-100.669	39703	39743.3	32485.7	24128.3	17220.5	53181.8	47464.7	-2213	-15296
SSN388	Crotalus lannomi	Viperidae	Crotalus stejnegeri	Long-tailed rattlesnakes (Crotalus stejnegeri complex)	Crotalus stejnegeri complex	MEX	7	34	62018	0.9934	0.9853	0.9924	73942	16699.4	84469	25873.8	81731	21316.8	57021	9218.92	69176	12605.3	93460	34296.2	92017	33747.3	20.0076	20.159	20.1966	19.8773	20.1492	20.042	20.1807	-103.696	-103.697	-103.672	-103.763	-103.601	-103.688	-103.622	17068.1	28616.3	23528.3	8243.99	13006.1	39073.5	37730.6	10527	-16921
SSN391	Crotalus stejnegeri	Viperidae	Crotalus stejnegeri	Long-tailed rattlesnakes (Crotalus stejnegeri complex)	Crotalus stejnegeri complex	MEX	22	34	62018	0.9934	0.9853	0.9924	88880	34645.3	92765	34999.8	90487	32041.8	77443	23932	77163	22866.5	100226	43183.9	107380	44504.2	23.8528	23.8074	23.821	23.8599	23.7991	23.8277	23.886	-105.896	-105.848	-105.847	-105.987	-105.818	-105.945	-105.773	37869.5	38687.9	35564.9	26311.7	25299.2	47595.4	48627.6	3885	-11437
SSN392	Crotalus stephensi	Viperidae	Crotalus stephensi	Tiger, Speckled & Western Diamondback Rattlesnakes (Crotalus tigris, mitchellii & adamanteus complex)	Crotalus mitchellii complex	USA	345	345	88909	0.9884	0.984	0.9881	271238	66896.2	160492	19690.4	91124	7089.43	98071	8585.68	45375	1555.33	192625	28803.6	150355	17677.1	37.0247	36.7861	36.9549	36.7084	36.7483	36.8582	36.8469	-116.122	-116.322	-116.706	-116.797	-116.237	-116.837	-116.377	4000.98	1645.74	409.285	507.944	70.1524	3139.8	2022.25	-110746	-173167
SSN395	Crotalus tigris	Viperidae	Crotalus tigris	Tiger, Speckled & Western Diamondback Rattlesnakes (Crotalus tigris, mitchellii & adamanteus complex)	Crotalus mitchellii complex	USA/MEX	651	651	106397	0.9711	0.9686	0.9707	280098	104712	359516	166914	548822	227873	305533	125571	363476	147559	472965	221872	760489	346312	30.3608	30.5269	30.4197	30.3784	30.858	30.2217	30.8876	-110.788	-110.43	-109.366	-110.537	-110.395	-110.071	-109.232	41876.6	70020.4	85178.6	45234	48218.1	96040.9	130051	79418	25435
SSN087	Crotalus totonacus	Viperidae	Crotalus totonacus	Black-tailed Rattlesnakes (Crotalus molossus complex)	Crotalus molossus complex	MEX	63	63	79967	0.9936	0.9868	0.9935	150718	29318.6	131555	17589.2	65934	6509.45	98457	10347.7	29139	2210.87	164620	25964.6	139947	18493.6	23.2322	22.8821	22.7307	22.8875	22.8417	23.562	22.2559	-99.3592	-100.075	-100.1	-100.135	-100.109	-100.222	-100.17	31272.9	18702.2	7254.17	10149	1633.75	30066	25397.8	-19163	-52261
SSN398	Crotalus triseriatus	Viperidae	Crotalus triseriatus	Dusky & Rock Rattlesnakes (Crotalus triseriatus & lepidus complex)	Crotalus triseriatus complex	MEX	557	557	37489	0.9735	0.9733	0.9739	60330	14323.7	40741	7759.31	27642	2686.95	35595	5866.75	18883	1175.06	43466	8835.75	31658	3854.94	19.291	19.4233	19.4415	19.436	19.4201	19.442	19.4381	-98.6811	-98.6529	-98.5903	-98.5959	-98.6814	-98.7268	-98.6197	48146.7	24930.3	8119.07	18261.7	3145.26	28778.5	11788.7	-19589	-24735
SSN088	Crotalus tzabcan	Viperidae	Crotalus tzabcan	Tropical Rattlesnakes (Crotalus durissus complex)	Crotalus durissus complex	MEX/GTM/BLZ	310	310	37326	0.9731	0.9678	0.9722	197815	90673.3	235515	145781	225985	160867	192626	104216	161704	91716.7	270621	185740	298674	236843	18.6705	18.2973	18.0092	18.7151	17.9845	18.1847	17.7645	-89.7498	-89.9255	-89.5704	-89.7188	-89.9845	-89.0316	-90.0898	85991	164132	221998	97506.1	108080	253826	405524	37700	-5189
SSN089	Crotalus viridis	Viperidae	Crotalus viridis	Pacific, Prairie & Mojave Rattlesnakes (Crotalus viridis complex)	Crotalus viridis complex	MEX/USA/CAN	5044	5044	345639	0.9692	0.969	0.9692	3913085	1.64897e+06	3574352	1.38749e+06	3150558	1.11121e+06	3270073	1.17757e+06	2503769	668936	3765449	1.52479e+06	3531742	1.33915e+06	42.2681	42.875	43.6481	43.3603	42.6649	44.8261	43.0594	-105.852	-105.828	-105.782	-105.834	-105.914	-105.979	-105.767	395429	328161	254465	272841	140045	363449	315358	-338733	-643012
SSN399	Crotalus willardi	Viperidae	Crotalus willardi	Timber Rattlesnake Complex (Crotalus horridus complex)	Crotalus horridus complex	MEX/USA	323	323	128026	0.9884	0.9868	0.9884	415642	102014	357067	69312.9	327722	52835.8	310347	46055.6	236873	22283.9	439318	104099	419514	88324.8	27.3348	27.3259	27.6078	27.4176	27.1683	27.8057	27.2691	-106.98	-107.041	-107.287	-107.18	-106.769	-107.594	-106.908	55483	38299.7	27709.4	26014.1	12402.1	59864.7	46624.7	-58575	-105295
SSN097	Daboia mauritanica	Viperidae	Daboia mauritanica	Moorish Vipers (Daboia mauritanica group)	Daboia mauritanica group	MAR/DZA/TUN/LBY/SAH	346	346	89368	0.9948	0.9943	0.9947	1693382	669749	1538104	557158	1366347	427245	1474305	498663	1275835	332841	1583188	594019	1421502	477143	31.978	32.2035	32.454	32.3119	32.136	32.6613	32.3757	3.54353	2.66018	1.77358	2.39024	2.91524	1.88013	1.98119	1.3606e+06	1.17848e+06	953193	1.06517e+06	730722	1.241e+06	1.05473e+06	-155278	-219077
SSN098	Daboia palaestinae	Viperidae	Daboia palaestinae	Moorish Vipers (Daboia mauritanica group)	Daboia mauritanica group	ISR/JOR/LEB/SYR/WEB/GAZ/PSE/LBN/TUR	248	248	3425	0.8904	0.8585	0.8853	59700	18810.5	56706	17425.5	56870	17823.3	37475	10299.2	38944	11373.5	70079	23494.9	69247	23242.5	32.9658	32.9453	32.8983	32.4174	33.1637	32.3977	33.1793	35.9053	35.8828	35.8819	35.5806	36.0353	35.6098	36.0377	94401.1	88683.9	90136.6	53427	57947.1	116656	116092	-2994	-22225
SSN099	Daboia russelii	Viperidae	Daboia russelii	Russels Vipers (Daboia russelii group)	Daboia russelii group	IND/PAK/BGD/BTN/LKA/NPL	1200	1383	53317	0.9402	0.9339	0.9392	2995918	1.15237e+06	3012577	1.26581e+06	2978543	1.33231e+06	2881602	1.08184e+06	2772306	1.05635e+06	3085178	1.40181e+06	3095369	1.53515e+06	23.0004	23.1745	23.6527	23.192	23.1888	23.8289	23.5767	79.2409	79.1534	79.0544	79.117	79.135	79.0241	79.0134	6.3777e+06	6.97346e+06	7.33774e+06	5.96448e+06	5.82921e+06	7.70785e+06	8.42092e+06	16659	-114316
SSN100	Daboia siamensis	Viperidae	Daboia russelii	Russels Vipers (Daboia russelii group)	Daboia russelii group	CHN/TWN/KHM/THA/MMR/IDN	183	1383	53317	0.9402	0.9339	0.9392	1340353	240713	1305767	226089	1390149	241915	1065522	155175	968936	120957	1500305	294296	1622594	325239	17.9996	18.1313	20.9786	17.8919	18.6614	20.9843	20.283	104.595	104.496	105.778	103.777	105.3	104.687	106.199	1.09609e+06	1.02466e+06	1.1068e+06	703116	540860	1.33894e+06	1.49845e+06	-34586	-274831
SSN101	Deinagkistrodon acutus	Viperidae	Deinagkistrodon acutus	Chinese Moccasin (Deinagkistrodon acutus)	Deinagkistrodon acutus	CHN/VNM/TWN	58	58	17221	0.9141	0.895	0.9149	2172522	1.06999e+06	2224645	1.12547e+06	1775985	710550	1556533	638364	968279	177726	2918721	1.60334e+06	3205599	1.74201e+06	28.5564	28.638	28.5388	27.5987	29.9545	27.6973	30.7507	111.833	111.896	112.333	112.95	111.478	113.651	111.467	4.63969e+06	4.90254e+06	3.08078e+06	2.76253e+06	751106	7.06787e+06	7.67448e+06	52123	-615989
SSN102	Dendroaspis angusticeps	Elapidae	Dendroaspis angusticeps	Green Mambas (Dendroaspis viridis group)	Dendroaspis viridis group	KEN/TZA/RWA/UGA/BDI/MOZ/MWI/ZWE/ZAF/SWZ/ZMB	165	165	24476	0.9628	0.9505	0.9615	1399562	385425	1290869	324039	1059038	235890	945541	199503	628480	107905	1587502	461142	1586397	442244	-12.1529	-12.5648	-13.118	-12.2209	-11.911	-13.0555	-11.8826	36.1527	35.9444	35.6951	36.1794	35.8739	35.8218	35.5139	1.04834e+06	891087	660829	550169	319342	1.254e+06	1.22506e+06	-108693	-454021
SSN103	Dendroaspis jamesoni	Elapidae	Dendroaspis jamesoni	Green Mambas (Dendroaspis viridis group)	Dendroaspis viridis group	GHA/BEN/TGO/NGA/CMR/GNQ/GAB/COG/COD/AGO/CAF/SDS/KEN/UGA/RWA/BDI/TZA	432	432	31056	0.9411	0.917	0.9372	4909146	2.17805e+06	4849451	2.3102e+06	3907603	1.6465e+06	4407408	1.76902e+06	2673024	675009	5293729	2.7737e+06	4990802	2.51422e+06	-0.496656	-1.23993	-2.16844	-1.33986	-0.851584	-2.54385	-1.61577	19.8797	20.6386	22.2318	21.0254	20.3159	22.5197	21.477	5.17022e+06	5.40078e+06	3.94578e+06	4.11807e+06	1.82081e+06	6.55865e+06	5.8992e+06	-59695	-501738
SSN104	Dendroaspis polylepis	Elapidae	Dendroaspis polylepis	Black Mamba (Dendroaspis polylepis)	Dendroaspis polylepis	CMR/SDN/ERI/ETH/SOM/SOL/DJI/COG/TGO/BEN/GHA/COD/AGO/CAF/SDS/KEN/UGA/RWU/BDI/TZA/ZMB/MWI/MOZ/ZWE/ZAF/SWZ/BWA/NAM/SEN/GMB/GNB/GIN/LBR/CIV/BFA/MLI/NGA/NER/TCD	568	568	39207	0.8946	0.8704	0.892	10284156	4.03592e+06	9826521	3.49389e+06	8455578	2.63727e+06	8516601	2.67074e+06	6446764	1.47859e+06	11093982	4.39344e+06	10576532	3.87302e+06	-4.6709	-5.42575	-7.30734	-6.02194	-4.44618	-8.54043	-4.98303	24.9654	25.1495	25.6836	25.5654	24.3729	26.3553	24.0872	8.83496e+06	7.51491e+06	5.6533e+06	5.79944e+06	3.29392e+06	9.74556e+06	8.65304e+06	-457635	-1767555
SSN105	Dendroaspis viridis	Elapidae	Dendroaspis viridis	Green Mambas (Dendroaspis viridis group)	Dendroaspis viridis group	GIN/GMB/GNB/SEN/SLE/LBR/CIV/GHA/TGO/BEN/NGA	143	143	7429	0.934	0.9107	0.9304	995925	409740	1134404	568664	1166147	637605	988014	442878	1002814	488615	1298462	655582	1460835	806818	8.57522	8.723	8.74636	8.46682	8.93696	8.55782	8.85812	-6.03146	-5.4687	-5.25773	-5.69283	-5.03367	-5.72873	-3.88612	1.5297e+06	2.13711e+06	2.40565e+06	1.66095e+06	1.85253e+06	2.46925e+06	3.05166e+06	138479	-7911
SSN106	Dispholidus typus	Colubridae	Dispholidus typus	Boomslang (Dispholidus typus)	Dispholidus typus	AGO/BDI/BEN/BFA/BWA/CAF/CIV/CMR/COD/COG/DJI/ERI/ETH/GAB/GHA/GIN/GMB/GNB/GNQ/KEN/LBR/LSO/MLI/MOZ/MRT/MWI/NAM/NER/RWA/NGA/SDN/SDS/SEN/SLE/SOL/SOM/STP/SWZ/TCD/TGO/TZA/UGA/ZAF/ZMB/ZWE	1568	1568	37587	0.8158	0.8004	0.8141	10809591	3.75849e+06	9258606	2.7755e+06	7354829	1.5939e+06	8339733	2.19948e+06	5290335	928230	10269349	3.34173e+06	8696634	2.35328e+06	-5.58517	-7.58041	-10.0029	-8.71424	-6.62122	-13.0101	-8.48733	23.1576	24.5419	26.2495	25.4555	23.8942	27.1001	25.3032	8.55424e+06	6.06792e+06	3.4189e+06	4.68363e+06	1.90355e+06	7.43511e+06	5.08375e+06	-1550985	-2469858
SSN108	Echis carinatus	Viperidae	Echis carinatus	Sawscaled Viper (Echis carinatus)	Echis carinatus	IND/LKA/PAK/AFG/ARE/IRN/IRQ/KAZ/OMN/TJK/TKM/UZB/QAT/SAU/NPL	440	440	32947	0.9492	0.9355	0.9477	7239094	3.20906e+06	6458231	3.01103e+06	5081151	2.21548e+06	5781922	2.26828e+06	3077331	1.02609e+06	6951185	3.49774e+06	6932515	3.3457e+06	28.2489	28.1541	28.6942	28.4458	28.1202	27.2799	27.6958	62.2259	65.0935	65.4668	65.3053	64.809	65.2672	63.3892	8.03083e+06	7.73303e+06	6.17171e+06	5.85698e+06	2.887e+06	9.19835e+06	9.18727e+06	-780863	-1457172
SSN109	Echis coloratus	Viperidae	Echis coloratus	Western Carpet Vipers (Echis coloratus & ocellatus complex)	Echis coloratus super-complex	OMN/YEM/SAU/ISR/WEB/GAZ/EGY/JOR/SDN	243	243	31587	0.9857	0.9832	0.9854	4240672	1.85016e+06	3782438	1.62711e+06	3486134	1.52585e+06	3249839	1.18613e+06	2557277	673021	4381260	2.13062e+06	4236796	2.19047e+06	24.6994	24.2729	24.091	23.9265	24.7324	23.7504	24.6592	37.1488	38.8661	40.3003	40.6278	36.9539	41.9868	37.5378	1.72324e+06	1.49201e+06	1.44068e+06	1.10737e+06	686987	2.00078e+06	2.04651e+06	-458234	-990833
SSN111	Echis jogeri	Viperidae	Echis jogeri	Western Carpet Vipers (Echis coloratus & ocellatus complex)	Echis coloratus super-complex	MLI/SEN/GIN/GNB/SLE/LBR/CIV/BFA/MRT/GMB	29	29	3326	0.949	0.8931	0.9398	1577614	437853	1810259	530867	773566	297754	1598179	463786	521774	173589	1947242	575413	1166502	428685	15.1721	15.252	12.4146	15.0109	15.4707	12.0849	13.2107	-5.35879	-5.04206	-9.17258	-5.36732	-4.85504	-11.2834	-7.60077	928612	1.13217e+06	890537	1.01472e+06	503899	1.1926e+06	1.21006e+06	232645	20565
SSN113	Echis leucogaster	Viperidae	Echis leucogaster	Western Carpet Vipers (Echis coloratus & ocellatus complex)	Echis coloratus super-complex	BEN/BFA/DZA/GMB/GNB/MAR/MLI/MRT/NER/NGA/SAH/SEN/TUN/TCD/CMR/SDN/LBY	257	257	93876	0.9951	0.9934	0.995	8356854	3.66404e+06	7681688	2.97457e+06	7173672	2.47798e+06	6446482	1.8695e+06	5481383	1.25889e+06	8271758	3.72502e+06	8108689	3.57974e+06	18.631	18.4481	18.1756	18.0453	18.5812	17.741	18.4202	9.01553	8.60376	8.65221	6.731	9.04908	6.67008	9.2166	5.42786e+06	4.31231e+06	3.73495e+06	2.81483e+06	2.11465e+06	5.58983e+06	5.58062e+06	-675166	-1910372
SSN115	Echis ocellatus	Viperidae	Echis ocellatus	Western Carpet Vipers (Echis coloratus & ocellatus complex)	Echis coloratus super-complex	BEN/BFA/CIV/GHA/MLI/NER/NGA/TGO/MRT/SEN/GMB/GIN/GNB	313	313	7054	0.9206	0.9026	0.9187	1780874	621412	1719567	641249	652822	195683	1217156	360487	175426	38132.3	2168694	963166	2190253	905770	11.1263	11.6994	11.8407	12.0971	11.449	12.4438	11.3962	-1.7553	-2.17186	-2.08949	-2.82408	-1.22082	-6.79962	0.945327	2.30387e+06	2.33277e+06	727649	1.33253e+06	139420	3.51655e+06	3.38222e+06	-61307	-563718
SSN116	Echis omanensis	Viperidae	Echis omanensis	Western Carpet Vipers (Echis coloratus & ocellatus complex)	Echis coloratus super-complex	OMN/ARE	116	116	1042	0.9031	0.8799	0.8984	80795	30282.6	80463	29752.9	83340	30213.9	78239	27950.5	77190	26374.1	83656	31394.7	87098	33094.9	23.0515	23.0415	23.0079	23.052	23.021	23.0473	22.9968	57.3603	57.3621	57.3273	57.3764	57.3353	57.363	57.2964	76715.1	75453.8	76480	70938.1	67067.8	79266.8	83215.7	-332	-2556
SSN107	Echis borkini	Viperidae	Echis pyramidum	Western Carpet Vipers (Echis coloratus & ocellatus complex)	Echis coloratus super-complex	SAU/YEM	22	243	73579	0.9915	0.9893	0.9916	555442	221023	565647	225935	585714	233624	539469	198435	543907	191084	592806	251379	612370	265109	17.0443	17.0767	17.1871	16.966	17.2254	16.9938	17.3016	46.246	46.2338	46.1433	46.3045	46.1128	46.3062	46.0767	535757	530113	532247	457570	413455	590778	609279	10205	-15973
SSN110	Echis hughesi	Viperidae	Echis pyramidum	Western Carpet Vipers (Echis coloratus & ocellatus complex)	Echis coloratus super-complex	SOL/SOM	1	243	73579	0.9915	0.9893	0.9916	126243	90707	126238	88735.7	126238	87416.9	126238	83594.2	126238	78608.2	126238	92029.8	126238	90316.8	9.75671	9.75669	9.75669	9.75669	9.75669	9.75669	9.75669	48.9215	48.9214	48.9214	48.9214	48.9214	48.9214	48.9214	159336	156259	154060	147130	138402	161723	158968	-5	-5
SSN112	Echis khosatzkii	Viperidae	Echis pyramidum	Western Carpet Vipers (Echis coloratus & ocellatus complex)	Echis coloratus super-complex	YEM/OMN	34	243	73579	0.9915	0.9893	0.9916	575263	204161	586259	211185	601063	218805	558797	190625	545958	192327	602688	231754	625813	247142	17.5563	17.5894	17.652	17.5705	17.6315	17.6779	17.7182	51.0793	51.0827	51.1199	51.2453	51.0615	51.5458	51.0946	312263	305458	297920	260302	236443	347189	352406	10996	-16466
SSN114	Echis megalocephalus	Viperidae	Echis pyramidum	Western Carpet Vipers (Echis coloratus & ocellatus complex)	Echis coloratus super-complex	ERI/YEM	2	243	73579	0.9915	0.9893	0.9916	573	397.199	545	391.184	545	402.197	545	368.982	545	329.511	545	403.723	545	416.635	15.6855	15.6845	15.6845	15.6845	15.6845	15.6845	15.6845	40.1372	40.1416	40.1416	40.1416	40.1416	40.1416	40.1416	816.432	806.344	828.867	760.976	678.501	832.234	858.842	-28	-28
SSN117	Echis pyramidum	Viperidae	Echis pyramidum	Western Carpet Vipers (Echis coloratus & ocellatus complex)	Echis coloratus super-complex	EGY/LBY/SDN/SDS/ERI/ETH/SOL/SOM/DJI/KEN/CAF/UGA	184	243	73579	0.9915	0.9893	0.9916	2687064	962080	2531198	848113	2418267	742175	2376268	723166	2140672	546801	2644035	947194	2612503	909149	11.5884	11.4609	11.4308	11.3577	11.5701	11.4305	11.5452	38.371	38.6385	38.8188	38.9287	38.443	39.1987	38.4853	2.11992e+06	1.85426e+06	1.59789e+06	1.56898e+06	1.15654e+06	2.08431e+06	2.00757e+06	-155866	-310796
SSN295	Echis romani	Viperidae	Echis romani	Western Carpet Vipers (Echis coloratus & ocellatus complex)	Echis coloratus super-complex	NGA/NER/CMR/CAF/TCD/SDN/SDS	140	140	13151	0.9716	0.9694	0.9735	2322987	843973	2541704	1062625	2770770	1.23015e+06	2185273	861038	2252769	871380	2960022	1.35631e+06	3456355	1.68183e+06	10.5673	10.5487	10.5551	10.7736	10.4089	10.7058	10.5556	16.9987	16.7056	16.0536	17.1443	16.1633	16.8474	15.0202	2.71155e+06	3.35461e+06	3.85729e+06	2.74867e+06	2.7851e+06	4.2718e+06	5.30381e+06	218717	-137714
SSN118	Eristicophis macmahonii	Viperidae	Eristicophis macmahonii	Asian Sandviper (Eristicophis macmahonii)	Eristicophis macmahonii	IRN/PAK/AFG	7	7	1699	0.9902	0.8189	0.9868	291468	150250	291946	228985	0	0	235457	108441	0	0	341239	284238	198791	153789	30.3065	30.3214	NA	30.4099	30.2792	NA	30.1411	62.8828	62.8666	NA	62.8363	62.9543	NA	63.5373	186207	336600	0	165640	0	420331	270258	478	-56011
SSN119	Gloydius blomhoffi	Viperidae	Gloydius blomhoffi	Asian Moccasins (Gloydius spp.)	Gloydius spp.	JPN	87	87	10219	0.9712	0.9671	0.9707	376717	216065	375881	217904	375870	212182	375870	190827	375849	177610	375905	242925	375879	242455	37.652	37.657	37.6573	37.6573	37.6564	37.6577	37.6571	138.056	138.064	138.064	138.064	138.063	138.064	138.064	745305	743590	713936	649550	592612	829644	821216	-836	-847
SSN120	Gloydius brevicaudus	Viperidae	Gloydius brevicaudus	Asian Moccasins (Gloydius spp.)	Gloydius spp.	CHN/RUS/PRK/KOR	216	216	20478	0.9707	0.9634	0.9694	3265344	1.35787e+06	3444416	1.51699e+06	3608660	1.6206e+06	3232604	1.31835e+06	3203411	1.27914e+06	3744794	1.76875e+06	3996439	1.97688e+06	36.1262	36.8891	37.6139	36.9213	37.2122	37.4676	37.8695	116.959	117.543	118.07	117.752	117.577	118.233	118.021	6.414e+06	6.97188e+06	7.23746e+06	6.14125e+06	5.85793e+06	7.95172e+06	8.6065e+06	179072	-32740
SSN330	Gloydius caraganus	Viperidae	Gloydius caraganus	Asian Moccasins (Gloydius spp.)	Gloydius spp.	TKM/UZB/TJK/KGZ/KAZ	32	52	37899	0.9866	0.9804	0.9855	5927689	3.22595e+06	5621304	2.85605e+06	4785288	2.00057e+06	5051092	2.3459e+06	3828776	1.35264e+06	6042788	3.14649e+06	5696925	2.71494e+06	43.8698	44.1516	44.1934	44.3816	43.9157	44.1513	44.3857	73.5187	73.9537	74.2864	73.5336	74.1283	73.5731	74.9697	3.09373e+06	2.5367e+06	1.70475e+06	1.98787e+06	1.13545e+06	2.90267e+06	2.34917e+06	-306385	-876597
SSN331	Gloydius caucasicus	Viperidae	Gloydius caraganus	Asian Moccasins (Gloydius spp.)	Gloydius spp.	AZE/IRN/TKM/AFG	17	52	37899	0.9866	0.9804	0.9855	998065	342526	791591	199392	603475	99696.6	566367	90275.6	318333	21011.2	907573	256534	752355	166275	38.2007	37.9638	37.815	37.8834	38.1157	37.7557	37.9367	49.0327	49.8681	51.6036	51.2685	49.2659	53.1566	50.5496	802045	469222	242771	221786	48864.8	595045	398711	-206474	-431698
SSN543	Gloydius rickmersi	Viperidae	Gloydius caraganus	Asian Moccasins (Gloydius spp.)	Gloydius spp.	KGZ	3	52	37899	0.9866	0.9804	0.9855	215645	145948	212238	122647	192494	84259.2	207821	108915	187061	64390.9	215665	132120	210525	107143	39.6823	39.6624	39.5116	39.6384	39.6823	39.4586	39.6548	72.2381	72.2745	72.4231	72.3185	72.2381	72.441	72.2948	272496	185189	94707.4	149898	59401.8	212878	145633	-3407	-7824
SSN347	Gloydius changdaoensis	Viperidae	Gloydius cognatus	Asian Moccasins (Gloydius spp.)	Gloydius spp.	CHN	8	64	23722	0.9931	0.9908	0.993	174650	49821.7	133317	21814.4	82314	7025.39	96333	11556.3	46678	1158	158463	33620.4	104809	15325	35.9457	36.2724	36.0903	36.1134	36.1756	36.6171	35.9419	119.09	119.242	119.539	119.39	119.192	120.09	119.318	260885	115357	37901.4	60696.7	6226.41	176596	82055.4	-41333	-78317
SSN332	Gloydius cognatus	Viperidae	Gloydius cognatus	Asian Moccasins (Gloydius spp.)	Gloydius spp.	CHN	25	64	23722	0.9931	0.9908	0.993	3770362	1.40559e+06	4721728	1.93645e+06	5835561	2.62718e+06	3941459	1.3876e+06	4365045	1.71171e+06	5479345	2.39918e+06	7359255	3.62273e+06	37.7331	38.6572	39.1974	38.6466	38.8916	39.2089	39.1697	104.918	102.153	100.423	102.477	101.487	100.107	98.9261	4.23542e+06	4.3685e+06	4.10132e+06	3.01991e+06	2.43161e+06	5.05662e+06	5.09678e+06	951366	171097
SSN333	Gloydius liupanensis	Viperidae	Gloydius cognatus	Asian Moccasins (Gloydius spp.)	Gloydius spp.	CHN	5	64	23722	0.9931	0.9908	0.993	339740	247526	337080	264592	324066	240021	327485	231041	284790	117631	339171	276977	328029	261027	34.6537	34.6762	34.7774	34.7508	34.6585	34.9988	34.747	105.496	105.497	105.48	105.481	105.496	105.288	105.484	800682	816757	740366	732638	362289	845539	789111	-2660	-12255
SSN334	Gloydius qinlingensis	Viperidae	Gloydius cognatus	Asian Moccasins (Gloydius spp.)	Gloydius spp.	CHN	3	64	23722	0.9931	0.9908	0.993	284417	168118	269591	130225	233329	43781.2	238757	49538.9	83125	4452.92	275020	151061	245616	66982.9	33.7796	33.8927	34.1414	34.1061	33.8511	33.8185	34.063	108.077	108.079	108.044	108.052	108.089	108.232	108.07	660871	510003	165032	187411	13606.3	592633	256904	-14826	-45660
SSN335	Gloydius stejnegeri	Viperidae	Gloydius cognatus	Asian Moccasins (Gloydius spp.)	Gloydius spp.	CHN/MNG	22	64	23722	0.9931	0.9908	0.993	3076524	1.29381e+06	3506439	1.65337e+06	3761761	1.9272e+06	3040165	1.2471e+06	3060633	1.10483e+06	3790013	1.95073e+06	4033575	2.43606e+06	37.0584	38.1485	39.1531	37.9011	38.3933	38.8125	39.3808	108.132	107.646	107.668	107.304	107.779	106.672	108.161	4.41071e+06	4.42872e+06	4.02466e+06	3.41253e+06	2.24754e+06	4.91985e+06	4.71326e+06	429915	-36359
SSN603	Gloydius swild	Viperidae	Gloydius cognatus	Asian Moccasins (Gloydius spp.)	Gloydius spp.	CHN	1	64	23722	0.9931	0.9908	0.993	169245	70031.1	162906	97731.2	155989	81854.8	159488	70231.8	150003	56449.2	165602	113407	160219	104679	32.4343	32.473	32.5013	32.4846	32.4586	32.5203	32.4854	102.731	102.663	102.579	102.616	102.694	102.506	102.63	111086	146311	115013	104466	76602.3	172087	151035	-6339	-9757
SSN121	Gloydius halys	Viperidae	Gloydius halys	Asian Moccasins (Gloydius spp.)	Gloydius spp.	CHN/RUS/KAZ/KAB/UZB/KGZ/TJK/TKM/IRN/MNG/AFG/AZE	129	129	21050	0.9913	0.9898	0.9915	9918339	5.46011e+06	9379543	5.19039e+06	8384941	4.47101e+06	9012391	4.83034e+06	7262855	3.54214e+06	9685294	5.5093e+06	8987724	5.00839e+06	49.4247	49.6568	49.946	49.7338	49.637	50.1815	49.7871	109.967	111.285	112.762	111.641	111.011	113.734	112.138	3.32949e+06	3.00414e+06	2.28349e+06	2.67301e+06	1.5662e+06	3.24913e+06	2.71542e+06	-538796	-905948
SSN123	Gloydius himalayanus	Viperidae	Gloydius himalayanus	Asian Moccasins (Gloydius spp.)	Gloydius spp.	PAK/IND/BTN/NPL	43	43	8862	0.9908	0.9835	0.9901	515574	107129	534941	111392	608436	144006	454977	79535.2	425859	82506	605101	140255	886792	239228	31.727	32.0567	32.6027	32.1056	32.206	32.3504	33.3658	77.6113	77.8732	78.4811	77.8967	77.7842	78.7156	77.8075	416731	362941	339546	249188	182866	444673	513748	19367	-60597
SSN124	Gloydius intermedius	Viperidae	Gloydius intermedius	Asian Moccasins (Gloydius spp.)	Gloydius spp.	CHN/RUS/PRK/KOR/MNG	98	100	10081	0.9691	0.9663	0.9698	4359150	2.67863e+06	4743913	2.99641e+06	5189280	3.40859e+06	4433016	2.70407e+06	4628351	2.80633e+06	5268056	3.45294e+06	5725584	3.98121e+06	51.4541	51.5983	51.7292	51.4522	51.7058	51.5239	51.7133	125.146	124.727	124.046	125.405	123.795	125.264	123.279	1.77279e+06	1.95265e+06	2.1128e+06	1.78403e+06	1.76239e+06	2.27408e+06	2.54529e+06	384763	73866
SSN348	Gloydius shedaoensis	Viperidae	Gloydius intermedius	Asian Moccasins (Gloydius spp.)	Gloydius spp.	CHN	2	100	10081	0.9691	0.9663	0.9698	40265	8075.52	42116	8821.33	35798	7197.41	35363	7744.54	25389	4760.92	48513	9522.29	53400	10086.7	40.1545	40.2134	40.1783	40.1558	40.2773	40.0171	40.3454	123.009	122.876	122.561	122.712	122.865	122.479	122.925	36949.2	40506.7	33308.5	35703.7	22282.7	43747.4	46168.7	1851	-4902
SSN520	Gloydius angusticeps	Viperidae	Gloydius strauchi	Asian Moccasins (Gloydius spp.)	Gloydius spp.	CHN	8	40	3523	0.9909	0.99	0.9909	384864	161954	351689	95195.1	263633	46644.3	314111	68155	203764	21631.3	377910	137683	341168	89216.2	32.8849	33.1339	33.558	33.3208	32.9496	33.6321	33.1976	102.066	101.995	102.052	102.061	102.05	101.998	102.026	261709	152295	73280.7	106291	33600.2	219309	137919	-33175	-70753
SSN521	Gloydius huangi	Viperidae	Gloydius strauchi	Asian Moccasins (Gloydius spp.)	Gloydius spp.	CHN	6	40	3523	0.9909	0.99	0.9909	278948	116220	238121	48665.8	121845	11916.1	197559	31252.3	97045	5266.01	260108	73419	227678	39209.7	30.3737	30.1097	30.2884	30.1772	30.2292	30.3566	30.0412	97.6612	97.7018	96.929	97.4053	97.7196	97.0473	97.681	144773	56383.1	13235	35516.7	6045.1	87006.5	43882.6	-40827	-81389
SSN604	Gloydius lipipengi	Viperidae	Gloydius strauchi	Asian Moccasins (Gloydius spp.)	Gloydius spp.	CHN	1	40	3523	0.9909	0.99	0.9909	129096	38468.6	111084	11771	32273	2516.57	62141	6594.37	22607	1015.57	126077	22985.6	92127	10614.7	28.9754	29.0791	28.4752	28.8443	29.0105	28.507	29.019	98.3855	98.3176	97.9817	97.8423	98.3752	98.0336	98.0833	38069.4	9005.09	1615.89	4385.51	630.205	20073.5	7635.66	-18012	-66955
SSN336	Gloydius monticola	Viperidae	Gloydius strauchi	Asian Moccasins (Gloydius spp.)	Gloydius spp.	CHN	3	40	3523	0.9909	0.99	0.9909	104005	6647.43	81792	4540.19	66229	2605.85	72534	3347.2	47915	980.466	95270	6297.72	76440	3961.71	26.8394	26.777	27.0176	26.8589	26.7766	27.1327	26.8506	100.668	100.691	100.599	100.623	100.681	100.546	100.67	20170.9	13413	6592.48	9249.48	2355.44	18741.9	11322.6	-22213	-31471
SSN544	Gloydius rubromaculatus	Viperidae	Gloydius strauchi	Asian Moccasins (Gloydius spp.)	Gloydius spp.	CHN	6	40	3523	0.9909	0.99	0.9909	318722	82906.6	281329	43803.9	200737	23441.7	215717	25551.3	155090	9788.63	298436	51944.5	238270	28790.3	33.0659	33.2557	33.6126	33.5255	33.1879	33.5881	33.4281	96.966	97.0469	96.7956	96.8837	97.0266	96.8642	96.9778	98328.5	47387.9	22415.6	26576.6	8835.21	57680	31075.5	-37393	-103005
SSN337	Gloydius strauchi	Viperidae	Gloydius strauchi	Asian Moccasins (Gloydius spp.)	Gloydius spp.	CHN	16	40	3523	0.9909	0.99	0.9909	563217	269621	520112	156541	398485	64105.7	464064	111311	277012	28759.6	554608	223234	501394	139463	31.3571	31.463	31.6971	31.6011	31.376	31.2235	31.4953	101.122	101.209	101.463	101.418	101.152	101.356	101.297	404580	235201	92991.4	164847	41174.9	337082	207483	-43105	-99153
SSN125	Gloydius tsushimaensis	Viperidae	Gloydius ussuriensis	Asian Moccasins (Gloydius spp.)	Gloydius spp.	JPN	9	292	8694	0.959	0.949	0.9581	2496	1307.6	2366	868.532	1137	157.322	2181	448.635	297	15.4743	2390	986.219	1995	411.631	33.6702	33.6437	33.4142	33.6267	33.6483	33.3788	33.5949	127.327	127.256	126.661	127.211	127.268	126.556	127.131	5405.68	3314.78	501.719	1608.7	42.9225	3775.11	1412.61	-130	-315
SSN126	Gloydius ussuriensis	Viperidae	Gloydius ussuriensis	Asian Moccasins (Gloydius spp.)	Gloydius spp.	CHN/RUS/PRK/KOR	283	292	8694	0.959	0.949	0.9581	1805545	646369	1394725	449654	466998	106359	1036896	252973	161931	30121.8	1597388	551630	1090264	306748	46.4494	45.5837	43.6655	44.8102	46.0887	42.1419	44.8544	129.927	130.212	129.372	129.96	130.236	128.309	130.025	1.17093e+06	835052	182668	470295	61450.2	990992	563868	-410820	-768649
SSN127	Hemachatus haemachatus	Elapidae	Hemachatus haemachatus	Rinkhals (Hemachatus haemachatus)	Hemachatus haemachatus	ZAF/LSO/SWZ/MOZ/ZWE	506	506	17159	0.9227	0.9101	0.9209	711637	272764	479347	140527	277559	39761.4	394476	86995.3	126539	14150.7	544986	188141	396395	89879.4	-29.4755	-29.7042	-29.8898	-29.7341	-29.6928	-30.248	-29.5703	26.5426	27.168	27.642	27.4829	26.9312	27.9628	27.5214	417493	223535	66023.9	136704	26700.7	285198	145802	-232290	-317161
SSN270	Hoplocephalus bitorquatus	Elapidae	Hoplocephalus bitorquatus	Broadheaded Snakes (Hoplocephalus spp.)	Hoplocephalus spp.	AUS	491	491	53008	0.9435	0.9355	0.9427	1104862	427616	958694	301502	765589	124860	823587	147520	544558	38360.5	1093483	417777	922105	275871	-24.8233	-25.4919	-25.6632	-25.3139	-25.6604	-25.7798	-25.7368	147.506	148.189	148.786	148.444	147.934	149.298	148.465	65783.5	62096.4	40310.4	36240.4	16673.8	83944.5	72571	-146168	-281275
SSN271	Hoplocephalus bungaroides	Elapidae	Hoplocephalus bungaroides	Broadheaded Snakes (Hoplocephalus spp.)	Hoplocephalus spp.	AUS	91	91	36190	0.9539	0.9468	0.9562	95374	27912.9	80637	21574.7	57855	12346.6	51806	8352.27	30643	3804.42	103714	30641.8	89517	23099.9	-33.6775	-34.0012	-34.1507	-33.968	-33.9176	-34.2629	-34.148	150.158	150.023	150.011	150.088	149.95	149.868	149.956	14888.3	8685.34	3873.51	2924.29	1074.83	13857.6	8536.77	-14737	-43568
SSN272	Hoplocephalus stephensii	Elapidae	Hoplocephalus stephensii	Broadheaded Snakes (Hoplocephalus spp.)	Hoplocephalus spp.	AUS	415	415	38713	0.9323	0.9161	0.9297	168475	44734.8	101865	19439.8	42436	8260.57	57977	4359.38	24424	3109.91	167987	38261.1	78304	17583.5	-29.2284	-30.1374	-30.5379	-30.1982	-29.9029	-30.518	-30.8209	151.899	151.964	151.885	152.11	151.686	151.943	151.809	20019.9	3867.56	959.545	916.689	249.754	10142.6	2625.25	-66610	-110498
SSN130	Hypnale hypnale	Viperidae	Hypnale hypnale	Humpnosed Vipers (Hypnale spp.)	Hypnale spp.	IND/LKA	192	192	5914	0.9068	0.8794	0.9037	133004	59318.2	111577	48227.6	56144	23965.9	93451	34878.4	34379	11826.3	131589	57813	83063	35173.9	10.3808	10.8366	12.2046	10.7432	10.6395	11.6132	11.6367	77.7213	77.4082	76.2616	77.4779	77.4686	76.5691	76.7806	278168	217432	106307	155636	54547.6	267436	157204	-21427	-39553
SSN131	Hypnale nepa	Viperidae	Hypnale nepa	Humpnosed Vipers (Hypnale spp.)	Hypnale spp.	LKA	17	17	3117	0.9798	0.9686	0.9853	36344	4000.23	22209	1675.63	17997	1195.07	1581	16.4221	931	21.0884	41298	6465.18	38905	5978.91	7.63083	7.78023	7.68109	8.00988	7.70929	7.20714	7.73959	80.7567	80.9517	80.9701	81.1682	80.7754	80.9109	80.7952	16508	6219.97	4928.33	37.0545	96.1312	25288.9	24234	-14135	-34763
SSN313	Hypnale zara	Viperidae	Hypnale zara	Humpnosed Vipers (Hypnale spp.)	Hypnale spp.	LKA	37	37	3068	0.9774	0.9653	0.9765	11093	3880.7	11264	3653.22	10018	2609.01	9419	1910.99	6465	681.34	12223	4264.76	12349	4233.33	6.78416	6.80546	6.79345	6.80124	6.82213	6.78974	6.83217	80.4984	80.5226	80.5137	80.5227	80.5355	80.5192	80.5395	21389.1	20093.2	14506.4	10618.6	3736.58	23449.9	23377.7	171	-1674
SSN132	Lachesis acrochorda	Viperidae	Lachesis acrochorda	Bushmasters (Lachesis spp.)	Lachesis spp.	PAN/COL/ECU	53	53	14008	0.9134	0.8843	0.915	421468	152197	460052	131545	241105	67238.9	217173	60421.6	79257	16318.7	652768	212105	505374	162693	5.00928	2.47646	1.73119	3.72511	2.5021	2.56471	2.08304	-75.816	-76.3473	-76.7456	-76.7647	-75.9394	-77.375	-76.0427	395312	307598	163575	150100	44043.3	490024	403735	38584	-204295
SSN134	Lachesis muta	Viperidae	Lachesis muta	Bushmasters (Lachesis spp.)	Lachesis spp.	BRA/VEN/COL/ECU/PER/BOL/GUY/SUR/FRA/TTO	466	466	76942	0.9379	0.9327	0.9386	7406901	3.09742e+06	6379650	1.77508e+06	2654565	363532	4861904	778390	642832	69370.9	7302409	2.6505e+06	5842951	1.3335e+06	-6.14841	-6.66238	-10.8581	-7.07853	-6.3648	-11.0866	-8.01872	-59.5721	-59.6904	-58.0494	-59.3087	-59.9575	-57.6846	-59.2961	1.94047e+06	1.19132e+06	433361	596555	128644	1.71594e+06	1.11204e+06	-1027251	-2544997
SSN133	Lachesis melanocephala	Viperidae	Lachesis stenophrys	Bushmasters (Lachesis spp.)	Lachesis spp.	CRI/PAN	13	49	13105	0.9548	0.9395	0.9537	17534	4781.37	22927	7389.54	20253	8418.33	17603	4479.91	8108	1183.71	62616	19488.4	58787	36322	8.91323	8.73859	9.06718	8.64344	9.64255	9.03668	9.62243	-83.0611	-82.6392	-82.9467	-82.6481	-83.2471	-83.1378	-83.4093	13884.6	21368.8	24022.2	13044.3	3152	54251	104574	5393	69
SSN135	Lachesis stenophrys	Viperidae	Lachesis stenophrys	Bushmasters (Lachesis spp.)	Lachesis spp.	PAN/CRI/NIC/HND	36	49	13105	0.9548	0.9395	0.9537	114570	37042.6	118189	59361.8	26561	8627.99	80894	22746.1	6452	817.779	156643	95857.3	95674	64415.5	10.381	10.0829	9.31586	10.2976	9.98033	9.5107	10.6396	-82.2598	-82.3008	-83.1594	-82.2952	-82.0919	-83.053	-83.7165	94123.5	140535	25119.7	54301.2	2574.83	232169	176587	3619	-33676
SSN136	Macrovipera lebetina	Viperidae	Macrovipera lebetina	Bluntnosed Vipers (Macrovipera spp.)	Macrovipera spp.	AFG/ARM/AZE/CYN/CYP/DZA/GAZ/GEO/IRN/IRQ/ISR/JOR/KAB/KAZ/KGZ/LBN/PAK/RUS/SYR/TJK/TKM/TUN/TUR/UZB/WEB/WSB/MAR/CYN/CYP/IND	258	297	101423	0.9892	0.9884	0.9896	6020438	2.69591e+06	7125844	3.03693e+06	7955123	3.39471e+06	6369563	2.50972e+06	6600140	2.52428e+06	7838559	3.60206e+06	9223950	4.47548e+06	35.4112	35.5128	35.3331	35.5264	35.4333	35.4592	35.3544	54.0908	52.2222	51.0062	51.6523	52.1251	49.5484	50.8561	6.90917e+06	7.61228e+06	8.24601e+06	6.38967e+06	6.36435e+06	8.90187e+06	1.05992e+07	1105406	349125
SSN302	Macrovipera razii	Viperidae	Macrovipera lebetina	Bluntnosed Vipers (Macrovipera spp.)	Macrovipera spp.	IRN	26	297	101423	0.9892	0.9884	0.9896	1221703	599228	1163954	538716	1076223	505076	1084625	463915	1047647	380238	1233525	617223	1237796	696969	31.3194	31.2153	30.9489	31.095	31.261	30.9122	31.2306	53.8889	53.5791	53.2599	53.233	53.8749	53.2191	53.857	1.44217e+06	1.32782e+06	1.20225e+06	1.13391e+06	885905	1.50268e+06	1.67196e+06	-57749	-137078
SSN137	Macrovipera schweizeri	Viperidae	Macrovipera lebetina	Bluntnosed Vipers (Macrovipera spp.)	Macrovipera spp.	GRC	13	297	101423	0.9892	0.9884	0.9896	282	94.0003	274	143.909	274	182.385	274	130.711	274	173.375	274	163.717	274	211.581	36.7979	36.7945	36.7945	36.7945	36.7945	36.7945	36.7945	24.5402	24.537	24.537	24.537	24.537	24.537	24.537	209.61	320.273	405.282	291.113	385.418	363.73	468.153	-8	-8
SSN246	Atropoides picadoi	Viperidae	Metlapilcoatlus mexicanus	Montane Pitvipers (Cerrophidion & Atropoides spp.)	Cerrophidion super-compex	NIC/CRI/PAN	10	132	58203	0.9665	0.9612	0.9666	53378	11288.4	42185	7338.54	15583	3171.15	30483	4165.17	8632	1707.97	46469	9544.76	35890	7109.54	10.1687	10.1334	9.76829	10.0852	10.1141	9.85503	10.0574	-83.8647	-83.7652	-83.7313	-83.7808	-83.7897	-83.8826	-83.7689	31674.1	20145.2	8563.94	11226.6	4797.93	26543.6	19830.7	-11193	-22895
SSN017	Metlapilcoatlus mexicanus	Viperidae	Metlapilcoatlus mexicanus	Jumping Pitvipers (Metlapilcoatlus spp.)	Metlapilcoatlus spp.	MEX/GTM/BLZ/HND/SLV/NIC/CRI/PAN	122	132	58203	0.9665	0.9612	0.9666	477267	161864	377483	101479	203960	41041.1	296677	57563.5	135807	21365.5	416195	136008	302857	73998.9	14.5401	14.4215	14.6739	14.4487	14.3968	14.6819	14.3717	-87.6161	-87.5609	-88.1895	-87.6225	-87.5526	-88.6603	-87.5039	466575	314710	140798	177685	75998.8	427074	247023	-99784	-180590
SSN244	Metlapilcoatlus nummifer	Viperidae	Metlapilcoatlus nummifer	Jumping Pitvipers (Metlapilcoatlus spp.)	Metlapilcoatlus spp.	MEX	104	104	49325	0.9783	0.9741	0.9806	129344	54969.1	125985	63739.6	125571	72382.9	120760	50282.6	117950	55383.2	133409	72787.5	134465	81945.2	19.0293	18.9455	18.8831	18.8949	19.0202	18.8304	18.9744	-96.3303	-96.2484	-96.1984	-96.1877	-96.3486	-96.1295	-96.3021	154877	177135	198186	140430	149481	201465	223721	-3359	-8584
SSN243	Metlapilcoatlus indomitus	Viperidae	Metlapilcoatlus occiduus	Jumping Pitvipers (Metlapilcoatlus spp.)	Metlapilcoatlus spp.	HND	12	88	33843	0.9387	0.9326	0.9527	105955	29814	106353	24454.3	85073	13459.7	77550	12536.8	31029	1469.38	136038	36577.3	126111	25753	14.2033	14.1929	14.1034	14.2311	14.2602	14.1332	14.2132	-87.2427	-87.1919	-86.9921	-87.3392	-87.3601	-86.9173	-86.8254	113388	94084.9	51031.8	48214.7	5292.18	139638	95090.1	398	-28405
SSN018	Metlapilcoatlus occiduus	Viperidae	Metlapilcoatlus occiduus	Jumping Pitvipers (Metlapilcoatlus spp.)	Metlapilcoatlus spp.	MEX/GTM/SLV	42	88	33843	0.9387	0.9326	0.9527	166584	56337.6	154675	51872.8	132067	40135.5	125914	39902.7	81677	20492.1	183686	66175.5	172780	58228.5	15.5132	15.4543	15.2498	15.256	15.5461	14.8366	15.5534	-90.2098	-90.2553	-90.1312	-90.3305	-90.0916	-90.4022	-90.1423	224411	212726	170928	168117	87952.5	264092	237158	-11909	-40670
SSN245	Metlapilcoatlus olmec	Viperidae	Metlapilcoatlus occiduus	Jumping Pitvipers (Metlapilcoatlus spp.)	Metlapilcoatlus spp.	MEX/GTM	34	88	33843	0.9387	0.9326	0.9527	83452	15417.1	71469	11472.8	42496	4595.64	51757	6515.46	21829	2060.61	86285	17730.9	77080	13715.1	17.8036	17.8681	17.8162	17.8602	17.8178	17.6774	17.894	-95.0074	-95.1657	-95.4245	-95.1996	-95.1365	-95.2416	-95.2172	38383.8	27858.6	11137.4	15951.7	4467.78	44028.6	34701.4	-11983	-31695
SSN138	Micropechis ikaheka	Elapidae	Micropechis ikaheka	New Guinea small-eyed snake (Micropechis ikaheka)	Micropechis ikaheka	PNG/IDN	74	74	16059	0.9686	0.96	0.9689	631205	324397	635959	329100	638755	373374	621867	244679	619269	240527	649593	411392	652893	487843	-5.20084	-5.22297	-5.23643	-5.19287	-5.28008	-5.1856	-5.29058	140.689	140.686	140.706	140.703	140.703	140.69	140.707	605726	610323	700173	441965	440160	774973	921809	4754	-9338
SSN139	Micruroides euryxanthus	Elapidae	Micruroides euryxanthus	Arizona Coral Snake (Micruroides euryxanthus)	Micruroides euryxanthus	USA/MEX	577	577	176738	0.9669	0.964	0.9666	566518	186904	706449	259899	798172	325377	612379	216945	580650	201454	838755	328410	960762	421033	31.0004	30.8598	30.414	30.7399	30.9814	30.2074	30.5911	-109.942	-109.439	-108.415	-109.548	-109.302	-108.714	-108.227	73464.4	98290.7	117891	82717.1	78041.4	119822	149804	139931	45861
SSN400	Micrurus albicinctus	Elapidae	Micrurus albicinctus	Monadal Coral Snakes (Micrurus corallinus super-complex)	Micrurus corallinus super-complex	BRA/PER/COL/BOL	22	58	28151	0.9485	0.9325	0.9504	3661053	1.66077e+06	3246647	1.33758e+06	2485833	871884	2090282	601275	1273769	248298	3899364	1.95137e+06	3871581	1.84007e+06	-4.32161	-4.00979	-4.01019	-3.57242	-4.47939	-3.27111	-4.58619	-65.6175	-66.3816	-67.6754	-67.1371	-65.5994	-68.5177	-65.7336	629605	500691	327238	221944	102038	743379	714025	-414406	-1570771
SSN434	Micrurus margaritiferus	Elapidae	Micrurus albicinctus	Monadal Coral Snakes (Micrurus corallinus super-complex)	Micrurus corallinus super-complex	ECU/PER	6	58	28151	0.9485	0.9325	0.9504	102952	68942.9	100554	58571.9	97017	42574.9	87901	43044.7	76632	20024.1	106836	69211	107477	62183	-3.97167	-3.98875	-3.88845	-3.94604	-3.93606	-3.89023	-3.93864	-77.137	-77.1162	-77.0984	-77.0478	-77.1655	-77.0106	-77.1691	62822.5	52188.6	37755.7	34654.8	16183.2	67180.3	63451.5	-2398	-15051
SSN435	Micrurus medemi	Elapidae	Micrurus albicinctus	Monadal Coral Snakes (Micrurus corallinus super-complex)	Micrurus corallinus super-complex	COL	20	58	28151	0.9485	0.9325	0.9504	110598	53612.5	109096	49599.6	95984	34987.4	92980	32761.1	79972	19607.7	113910	56708.3	114295	51525.6	3.82363	3.83955	3.99104	4.0018	3.82327	4.07962	3.83696	-72.5911	-72.601	-72.5558	-72.4924	-72.6329	-72.5081	-72.7166	85088.2	79697.9	59448.1	54199.9	34402.5	90371.4	85058	-1502	-17618
SSN453	Micrurus putumayensis	Elapidae	Micrurus albicinctus	Monadal Coral Snakes (Micrurus corallinus super-complex)	Micrurus corallinus super-complex	PER/BRA/COL	10	58	28151	0.9485	0.9325	0.9504	364429	223071	370088	209159	386387	194457	353485	148481	316858	115013	420206	274063	420548	291316	-4.33848	-4.30709	-4.19688	-4.37768	-3.96413	-4.47989	-3.96469	-71.6741	-71.7193	-71.7318	-71.7923	-71.6059	-72.0595	-71.6065	104032	93684.9	83005.9	68650.3	51682.8	116545	122408	5659	-10944
SSN401	Micrurus alleni	Elapidae	Micrurus alleni	Monadal Coral Snakes (Micrurus corallinus super-complex)	Micrurus corallinus super-complex	PAN/CRI/NIC/HND	92	92	16552	0.9303	0.9123	0.9284	203493	81885.2	191775	64872.4	185232	71372.2	166235	37468.4	142866	35543.2	219608	105085	203857	111532	11.8282	11.5887	11.3324	11.6271	11.665	11.3328	11.4735	-84.2735	-83.9559	-83.5742	-83.9835	-84.0176	-83.6752	-83.7428	205260	159698	178073	90761.2	87984.8	263423	281241	-11718	-37258
SSN402	Micrurus altirostris	Elapidae	Micrurus altirostris	Pygmy, Elegant & Giant Triadal Coral Snakes (Micrurus frontalis super-complex)	Micrurus frontalis super-complex	BRA/ARG/PRY/URY	810	829	22884	0.9095	0.903	0.9085	953241	297053	816275	229705	649400	105986	634322	96496.5	382463	36741.5	894866	288925	769286	194686	-28.7446	-29.1747	-29.5612	-29.4561	-29.1118	-30.4249	-29.5191	-54.2462	-54.0977	-53.9873	-53.786	-54.2478	-54.1821	-54.1927	434544	318855	117512	113606	26235.7	406543	245615	-136966	-318919
SSN406	Micrurus baliocoryphus	Elapidae	Micrurus altirostris	Pygmy, Elegant & Giant Triadal Coral Snakes (Micrurus frontalis super-complex)	Micrurus frontalis super-complex	ARG/PRY/URY	19	829	22884	0.9095	0.903	0.9085	202943	23087.7	84700	7417.31	20296	2205.08	14478	639.021	9000	457.725	127727	11110.5	52988	4647.19	-28.4943	-28.7536	-30.8631	-30.0467	-28.8672	-31.2803	-30.2277	-56.4064	-56.3112	-56.7913	-56.745	-56.5072	-57.0334	-57.0823	35032.3	10313.8	440.492	502.578	69.5313	14029.6	1672.7	-118243	-188465
SSN403	Micrurus ancoralis	Elapidae	Micrurus ancoralis	Ribbon Triadal Coral Snakes (Micrurus lemniscatus group)	Micrurus lemniscatus group	COL/ECU	47	47	14072	0.9415	0.9025	0.9404	546662	162019	523544	144630	260531	61704.5	260827	61208.6	130911	21856.7	961139	346031	894288	323187	-0.522375	-0.21684	-0.214924	0.528771	-1.06774	-0.173909	-2.04335	-76.5653	-76.8133	-77.7094	-77.5667	-75.9339	-78.1144	-76.2191	337239	315266	166664	163731	63197.1	615187	581664	-23118	-285835
SSN404	Micrurus annellatus	Elapidae	Micrurus annellatus	Monadal Coral Snakes (Micrurus corallinus super-complex)	Micrurus corallinus super-complex	PER/BOL/ECU/BRA	60	60	38830	0.9655	0.9434	0.9656	2945433	1.24745e+06	4959687	2.39521e+06	5293659	2.9108e+06	2839344	1.24472e+06	3139937	1.4071e+06	6456644	3.99628e+06	7033047	4.79167e+06	-9.52425	-9.28787	-8.6537	-8.97833	-9.00678	-9.37894	-8.51419	-68.6727	-64.8321	-64.9892	-68.5573	-63.6078	-67.8392	-63.6787	1.03642e+06	1.50262e+06	1.85534e+06	860788	983711	2.39487e+06	3.05452e+06	2014254	-106089
SSN408	Micrurus bocourti	Elapidae	Micrurus bocourti	False Triadal Coral Snakes (Micrurus bocourti complex)	Micrurus bocourti complex	ECU/PER	21	55	9217	0.9252	0.8967	0.9244	221212	104802	188125	78680.1	128854	50133.8	172976	66490.9	110266	31242.9	198772	84980.2	168462	70079.8	-2.7792	-2.98235	-3.3262	-3.03471	-2.90452	-3.31357	-3.07231	-79.141	-79.252	-79.2623	-79.2735	-79.2252	-79.2261	-79.2549	295989	208521	130830	174183	83594.6	227367	183080	-33087	-48236
SSN437	Micrurus mertensi	Elapidae	Micrurus bocourti	False Triadal Coral Snakes (Micrurus bocourti complex)	Micrurus bocourti complex	ECU/PER	8	55	9217	0.9252	0.8967	0.9244	222743	108578	194609	101570	158541	81669.1	183630	94233.6	145624	59113	199878	104424	181716	97541.9	-5.43306	-5.65759	-5.87059	-5.73306	-5.63043	-5.96955	-5.73776	-78.7713	-78.7839	-78.9077	-78.8051	-78.7665	-78.8838	-78.8143	284980	261654	210727	242248	152734	269044	250676	-28134	-39113
SSN448	Micrurus peruvianus	Elapidae	Micrurus bocourti	False Triadal Coral Snakes (Micrurus bocourti complex)	Micrurus bocourti complex	PER/ECU	5	55	9217	0.9252	0.8967	0.9244	184945	90182.3	168653	81503.6	140820	68545.3	160128	75607.8	127995	49924.6	173429	86290.2	158865	80207.3	-6.11125	-6.18625	-6.33743	-6.23613	-6.16253	-6.47402	-6.236	-78.569	-78.6673	-78.824	-78.7027	-78.6424	-78.784	-78.7191	229768	209829	176842	194735	129988	221531	206160	-16292	-24817
SSN449	Micrurus petersi	Elapidae	Micrurus bocourti	False Triadal Coral Snakes (Micrurus bocourti complex)	Micrurus bocourti complex	ECU	3	55	9217	0.9252	0.8967	0.9244	197434	40519.7	124216	30717.9	87404	22505.5	111883	27466.6	75214	16220.8	135383	33817.3	109766	30753	-1.49832	-1.66761	-1.52094	-1.59236	-1.66317	-1.3572	-1.62365	-78.3073	-78.4918	-78.4616	-78.4681	-78.4748	-78.4001	-78.4716	110670	82682.4	62471.6	74424.3	45768	90477.8	83268.4	-73218	-85551
SSN463	Micrurus steindachneri	Elapidae	Micrurus bocourti	False Triadal Coral Snakes (Micrurus bocourti complex)	Micrurus bocourti complex	COL/ECU/PER	18	55	9217	0.9252	0.8967	0.9244	267432	71040.1	165154	53128.3	116996	45050	148815	48629.5	96759	37541.5	180563	57549.2	145835	54818.1	-1.68186	-2.06974	-2.0007	-2.03495	-2.00926	-1.68891	-2.07866	-78.2947	-78.5521	-78.5679	-78.544	-78.5054	-78.4547	-78.545	194974	145541	125938	133902	106310	156854	150660	-102278	-118617
SSN411	Micrurus brasiliensis	Elapidae	Micrurus brasiliensis	Pygmy, Elegant & Giant Triadal Coral Snakes (Micrurus frontalis super-complex)	Micrurus frontalis super-complex	BRA	32	32	13453	0.975	0.9559	0.9728	1458276	574781	1639027	612857	1566604	519673	1198352	307652	1089354	212130	2176895	965265	2157129	873968	-11.8022	-12.792	-13.3482	-13.0481	-12.8852	-13.0411	-13.3231	-46.2676	-47.2771	-47.5853	-46.9881	-47.8465	-47.1516	-47.7076	364472	338773	279495	168863	108861	564982	523032	180751	-259924
SSN409	Micrurus bogerti	Elapidae	Micrurus browni	Monadal Coral Snakes (Micrurus corallinus super-complex)	Micrurus corallinus super-complex	MEX	0	218	38454	0.9621	0.9549	0.9614	0.01	0.01	0	0	0	0	0	0	0	0	0	0	0	0	NA	NA	NA	NA	NA	NA	NA	NA	NA	NA	NA	NA	NA	NA	0.01	0	0	0	0	0	0	0	0
SSN412	Micrurus browni	Elapidae	Micrurus browni	Monadal Coral Snakes (Micrurus corallinus super-complex)	Micrurus corallinus super-complex	MEX/GTM/HND/SLV/BLZ	150	218	38454	0.9621	0.9549	0.9614	282798	83817	313703	103990	337071	117249	253516	67982.6	238686	69419.6	378291	137545	464119	192157	17.4507	17.3782	17.6179	17.3315	17.4411	17.5121	17.5173	-97.1716	-96.7045	-96.3726	-97.1259	-96.3008	-97.1551	-95.4898	169891	219384	239361	138749	142326	296484	420446	30905	-29282
SSN424	Micrurus ephippifer	Elapidae	Micrurus browni	Monadal Coral Snakes (Micrurus corallinus super-complex)	Micrurus corallinus super-complex	MEX	60	218	38454	0.9621	0.9549	0.9614	133442	44515.8	142776	63127.2	149214	71453.9	113757	38983.8	81997	32558	175556	87875.8	184668	104558	17.0122	17.1268	17.267	16.8754	17.3048	17.1525	17.4305	-96.4552	-96.6281	-96.2818	-96.4561	-96.4466	-97.2538	-96.4366	85142.4	121420	135975	73020.3	61745.2	170916	206763	9334	-19685
SSN443	Micrurus nebularis	Elapidae	Micrurus browni	Monadal Coral Snakes (Micrurus corallinus super-complex)	Micrurus corallinus super-complex	MEX	5	218	38454	0.9621	0.9549	0.9614	91307	25375.8	99897	40288.4	105788	41287.1	73437	10594.4	70168	12666.2	122423	57916.5	136274	70491	17.0797	17.204	17.3207	16.9196	17.4111	17.0704	17.5795	-96.9379	-97.0346	-96.7581	-96.9313	-96.847	-97.0184	-96.808	46739.7	74501.2	74981.7	19000.7	22820.1	107559	134148	8590	-17870
SSN446	Micrurus pachecogili	Elapidae	Micrurus browni	Monadal Coral Snakes (Micrurus corallinus super-complex)	Micrurus corallinus super-complex	MEX	3	218	38454	0.9621	0.9549	0.9614	96322	13904.6	110759	29079.7	117322	21167.6	25432	1861.08	51211	2696.72	134932	48299.5	154646	63492.4	17.3656	17.4657	17.6385	18.0145	17.6668	17.5352	17.8331	-97.4438	-97.5525	-97.3803	-97.6322	-97.4963	-97.449	-97.4322	25971.8	56878.1	42002.9	3105.65	4707.74	95980.1	130237	14437	-70890
SSN141	Micrurus corallinus	Elapidae	Micrurus corallinus	Monadal Coral Snakes (Micrurus corallinus super-complex)	Micrurus corallinus super-complex	BRA/PRY/URY/ARG/BOL	750	750	28642	0.9237	0.9129	0.9224	994243	226742	672894	179660	368063	143193	276155	54575.9	210843	47037.7	1002333	373843	548978	238083	-22.0026	-23.0293	-24.5519	-22.4315	-22.6841	-24.8268	-23.5446	-48.1055	-47.436	-48.2659	-45.6099	-47.7181	-48.1337	-47.5456	425115	351801	275689	121206	94075.6	692251	447851	-321349	-718088
SSN416	Micrurus decoratus	Elapidae	Micrurus decoratus	Pygmy, Elegant & Giant Triadal Coral Snakes (Micrurus frontalis super-complex)	Micrurus frontalis super-complex	BRA	121	121	14986	0.9448	0.9362	0.9444	247423	64359.2	105241	20371.8	50562	11099.6	26130	2628.97	14324	1097.66	235170	65709	101513	25497.7	-21.8788	-22.4844	-22.9233	-22.4748	-22.3532	-23.3045	-22.6705	-45.2995	-45.0554	-45.2851	-44.2613	-46.279	-45.5762	-45.2988	139607	43319.9	26088.9	4650.54	1738.45	139417	58312.5	-142182	-221293
SSN407	Micrurus bernadi	Elapidae	Micrurus diastema	Monadal Coral Snakes (Micrurus corallinus super-complex)	Micrurus corallinus super-complex	MEX	37	667	93193	0.9671	0.9636	0.9667	49306	10725.2	44295	8391.56	26557	4214.68	19942	3537.06	12262	1278.03	105880	19542.6	89118	15837.5	20.1759	19.9735	20.2054	20.5343	20.4394	20.5859	20.4895	-97.472	-97.2869	-97.4077	-97.5633	-98.3796	-97.7214	-98.2256	37754	29862.2	15208.6	12313.2	4560.84	64164.9	52251.5	-5011	-29364
SSN418	Micrurus diastema	Elapidae	Micrurus diastema	Monadal Coral Snakes (Micrurus corallinus super-complex)	Micrurus corallinus super-complex	MEX/GTM/SLV/BLZ/HND	613	667	93193	0.9671	0.9636	0.9667	456671	220185	453695	209076	421454	167870	383906	104047	372026	99203.1	555423	255853	518317	229839	17.6201	17.5555	17.577	17.754	17.8227	17.7736	17.8315	-90.8072	-90.7452	-90.5139	-90.5618	-91.7426	-90.5229	-91.5228	431451	414626	306454	178359	163674	525414	456371	-2976	-72765
SSN427	Micrurus hippocrepis	Elapidae	Micrurus diastema	Monadal Coral Snakes (Micrurus corallinus super-complex)	Micrurus corallinus super-complex	MEX/BLZ/GTM	17	667	93193	0.9671	0.9636	0.9667	159219	43176.3	153958	37276.6	118899	30508.1	83616	19292	88388	21431.2	178006	58704.7	161769	43582.6	16.9106	16.8553	16.8354	16.7983	16.7483	16.8756	16.8022	-89.5687	-89.6056	-89.2778	-88.9126	-89.6995	-89.0297	-89.6462	104064	95004.5	76450.5	47162.5	51027.8	147457	108802	-5261	-75603
SSN419	Micrurus dissoleucus	Elapidae	Micrurus dissoleucus	Pygmy, Elegant & Giant Triadal Coral Snakes (Micrurus frontalis super-complex)	Micrurus frontalis super-complex	COL/VEN/PAN	53	54	38141	0.9707	0.9567	0.9689	728996	247275	653179	213573	569851	161725	521224	140698	327054	69002.7	778626	272047	783828	280630	8.44756	8.59379	8.74246	8.94112	8.31292	9.2471	8.35024	-69.9164	-70.325	-71.3075	-70.6631	-70.3725	-72.4992	-70.7477	664481	599281	480161	411580	230020	751135	776434	-75817	-207772
SSN436	Micrurus meridensis	Elapidae	Micrurus dissoleucus	Pygmy, Elegant & Giant Triadal Coral Snakes (Micrurus frontalis super-complex)	Micrurus frontalis super-complex	VEN	1	54	38141	0.9707	0.9567	0.9689	86930	11988.9	76671	8981.05	73034	8858.89	44099	3250.26	15317	381.978	92945	15672.3	97132	18983.4	8.58954	8.62269	8.70314	8.40336	8.54675	8.6182	8.5066	-70.7685	-70.8571	-70.8865	-70.9136	-70.7525	-71.0016	-70.7222	37806	27229.4	28781.7	9902.78	1289.89	48109.5	57226	-10259	-42831
SSN420	Micrurus distans	Elapidae	Micrurus distans	Monadal Coral Snakes (Micrurus corallinus super-complex)	Micrurus corallinus super-complex	MEX	151	151	102389	0.9825	0.9788	0.9826	495885	143634	504626	148234	490542	132870	452290	113825	409267	82672	572461	209489	560676	200622	23.6704	23.5552	23.6491	23.4367	23.7257	23.5437	23.7936	-105.126	-104.996	-105.104	-104.988	-104.965	-105.137	-105.062	185455	196982	163971	153464	104629	271024	243850	8741	-43595
SSN422	Micrurus dumerilii	Elapidae	Micrurus dumerilii	Monadal Coral Snakes (Micrurus corallinus super-complex)	Micrurus corallinus super-complex	COL/VEN/PAN/ECU	271	271	46710	0.9677	0.9615	0.9668	635308	185377	588175	169378	359098	85568	421643	99137	188354	36995	739351	233944	610598	182305	6.13391	5.49702	3.98304	5.73818	5.02875	4.22271	3.69738	-74.3351	-74.8372	-75.319	-75.0948	-74.7659	-75.8618	-75.1862	574897	525043	275271	307326	123631	724256	562912	-47133	-213665
SSN423	Micrurus elegans	Elapidae	Micrurus elegans	Pygmy, Elegant & Giant Triadal Coral Snakes (Micrurus frontalis super-complex)	Micrurus frontalis super-complex	MEX/GTM/SLV/BLZ/HND	69	69	36722	0.9824	0.9702	0.9813	207037	43641.1	94761	22512.3	63373	10088.5	77617	16389	35961	3737.23	122670	31592.3	91453	20034.5	17.1215	17.1556	17.2132	17.1383	17.1987	17.1458	17.4237	-92.6679	-94.1206	-94.4318	-94.1275	-94.1204	-94.169	-95.0796	122466	70626.4	33532.9	51403.1	12820	98173.6	66632.6	-112276	-129420
SSN425	Micrurus filiformis	Elapidae	Micrurus filiformis	Ribbon Triadal Coral Snakes (Micrurus lemniscatus group)	Micrurus lemniscatus group	BRA/COL/PER	98	98	68573	0.9814	0.9665	0.9803	3483656	1.34801e+06	2276803	380976	26746	2260.66	1415715	129605	3620	103.862	3049662	744713	1504543	134500	-1.83901	-2.26755	2.80289	-2.18638	-2.21806	3.20295	-1.80727	-62.0455	-62.3372	-74.7776	-61.1196	-62.5167	-74.5278	-63.8711	699904	247053	4955.53	120358	146.972	402834	110537	-1206853	-2067941
SSN338	Micrurus frontalis	Elapidae	Micrurus frontalis	Pygmy, Elegant & Giant Triadal Coral Snakes (Micrurus frontalis super-complex)	Micrurus frontalis super-complex	BRA/BOL/PRY/URY/ARG	540	573	28995	0.9328	0.9228	0.9317	1892097	511623	1117276	155470	250769	22634.4	365696	27732.2	34800	1664.54	1421955	283192	638396	71813	-18.8348	-20.0092	-21.7372	-20.2385	-19.8557	-21.8023	-20.9362	-50.9622	-49.7095	-46.3445	-47.3282	-49.6903	-44.8767	-47.9284	474619	215568	56258.1	52113	4272.9	357252	141993	-774821	-1526401
SSN467	Micrurus tricolor	Elapidae	Micrurus frontalis	Pygmy, Elegant & Giant Triadal Coral Snakes (Micrurus frontalis super-complex)	Micrurus frontalis super-complex	BRA/PRY/BOL	33	573	28995	0.9328	0.9228	0.9317	498922	96717.3	60265	4540.26	0	0	2612	82.329	0	0	126591	12687.5	3601	155.591	-18.6864	-20.3164	NA	-21.4673	-20.4027	NA	-21.7052	-56.1185	-55.6577	NA	-55.7514	-55.5575	NA	-55.633	46621.9	2521.09	0	31.182	0	8112.11	51.6696	-438657	-496310
SSN142	Micrurus fulvius	Elapidae	Micrurus fulvius	Monadal Coral Snakes (Micrurus corallinus super-complex)	Micrurus corallinus super-complex	USA	912	912	215853	0.9627	0.9612	0.9624	449797	118469	503301	79946.6	383459	42722.5	405055	60569.5	297463	22553.7	550918	110319	499975	75020.8	31.2386	31.5916	31.2851	31.2394	31.753	30.9915	31.6755	-83.6171	-83.4542	-82.7213	-83.0058	-83.5952	-82.1153	-83.1865	235166	160315	88038	123659	49016.6	220430	151839	53504	-44742
SSN410	Micrurus boicora	Elapidae	Micrurus hemprichii	Worm-eating Triadal Coral Snakes (Micrurus hemprichii group)	Micrurus hemprichii group	BRA	4	132	75016	0.9644	0.9595	0.9636	321134	165303	254942	64759.4	161195	6343.47	120390	5572.46	0	0	325273	138806	289934	71212.5	-10.7949	-10.6529	-10.8132	-10.1716	-10.8785	NA	-10.947	-59.7485	-59.3698	-59.3839	-58.9861	-59.83	NA	-59.695	51666.8	15393.6	1712.42	1321.85	0	37191.4	17064.4	-66192	-200744
SSN426	Micrurus hemprichii	Elapidae	Micrurus hemprichii	Worm-eating Triadal Coral Snakes (Micrurus hemprichii group)	Micrurus hemprichii group	BRA/COL/ECU/VEN/PER/BOL/FRA/SUR/GUY	128	132	75016	0.9644	0.9595	0.9636	5913331	2.64243e+06	5415529	1.76698e+06	3587811	687889	3927292	617422	997036	96014	6101517	2.89648e+06	5782223	2.23712e+06	-3.37558	-3.09182	-3.36365	-3.2349	-3.33788	-2.41717	-3.04123	-62.4311	-63.2164	-65.2568	-63.4939	-63.0896	-64.0633	-63.8404	1.28209e+06	923131	501883	409362	116773	1.43827e+06	1.24048e+06	-497802	-1986039
SSN428	Micrurus ibiboboca	Elapidae	Micrurus ibiboboca	Pygmy, Elegant & Giant Triadal Coral Snakes (Micrurus frontalis super-complex)	Micrurus frontalis super-complex	BRA	98	98	23941	0.966	0.9571	0.9663	1523621	722131	1665088	747017	1580146	645274	1572167	645145	1345528	434612	1739816	832286	1766463	817173	-10.0975	-9.7238	-9.45192	-9.75332	-9.74128	-9.19994	-9.59519	-42.2678	-42.8435	-42.6305	-42.6041	-43.0234	-42.2651	-43.0436	900318	885187	796167	758518	557502	995008	987494	141467	48546
SSN429	Micrurus isozonus	Elapidae	Micrurus isozonus	Ribbon Triadal Coral Snakes (Micrurus lemniscatus group)	Micrurus lemniscatus group	COL/VEN/GUY/SUR/FRA/BRA	85	85	22746	0.9666	0.9628	0.9689	923133	337326	984182	347911	620125	185726	564313	159496	267764	36213.9	1348394	507054	1199210	450607	6.89818	6.66519	8.13869	8.19177	6.02588	9.21563	6.52821	-67.1301	-66.2907	-66.8003	-66.4083	-66.4185	-66.1488	-67.0182	659375	676322	385229	328056	81840.5	969516	926312	61049	-358820
SSN405	Micrurus averyi	Elapidae	Micrurus langsdorffi	Monadal Coral Snakes (Micrurus corallinus super-complex)	Micrurus corallinus super-complex	BRA/GUY	21	107	36951	0.9518	0.9409	0.95	1104480	390200	1021683	296234	2355	87.0547	495474	74340.8	0	0	1206802	492820	985903	310096	-0.988697	-1.12755	2.44173	-0.387742	-0.782372	NA	-0.237706	-58.8472	-59.4289	-55.2604	-59.2087	-59.0865	NA	-58.9543	96503.4	58618	4.82578	9343.02	0	117578	40477.5	-82797	-609006
SSN430	Micrurus langsdorffi	Elapidae	Micrurus langsdorffi	Monadal Coral Snakes (Micrurus corallinus super-complex)	Micrurus corallinus super-complex	COL/ECU/PER/BRA/VEN	54	107	36951	0.9518	0.9409	0.95	2083213	829011	2497880	1.24342e+06	396595	114601	1850236	551320	142399	27531.5	2803047	1.51266e+06	2873761	1.56466e+06	-2.73225	-2.76379	-4.757	-2.89162	-2.93938	-1.95035	-3.3451	-70.3126	-69.2395	-75.1671	-70.7526	-68.758	-77.7264	-69.1	443447	628148	175025	334547	54892.8	774754	806511	414667	-232977
SSN445	Micrurus ornatissimus	Elapidae	Micrurus langsdorffi	Monadal Coral Snakes (Micrurus corallinus super-complex)	Micrurus corallinus super-complex	ECU/COL/BRA/PER	25	107	36951	0.9518	0.9409	0.95	353804	136234	376445	171775	196312	63459.4	325911	86152.9	109519	17286	411595	213462	430605	244300	-0.862159	-0.766323	-0.0457443	-1.00605	-0.619734	0.247401	-0.546348	-76.5519	-76.5619	-77.0583	-76.6767	-76.4649	-77.0546	-76.5223	173871	217922	119386	125107	36877.7	274421	316817	22641	-27893
SSN466	Micrurus tikuna	Elapidae	Micrurus langsdorffi	Monadal Coral Snakes (Micrurus corallinus super-complex)	Micrurus corallinus super-complex	BRA/COL/PER	7	107	36951	0.9518	0.9409	0.95	348459	188357	354327	257175	0	0	270836	83212.3	0	0	354327	299338	340366	255972	-2.114	-2.13486	NA	-2.22728	-2.13486	NA	-2.07663	-70.0872	-70.077	NA	-70.0039	-70.077	NA	-70.0872	66581.7	85525.3	0	30475.1	0	99237.8	73870.5	5868	-77623
SSN431	Micrurus laticollaris	Elapidae	Micrurus laticollaris	Pygmy, Elegant & Giant Triadal Coral Snakes (Micrurus frontalis super-complex)	Micrurus frontalis super-complex	MEX	85	85	37437	0.9628	0.9448	0.9585	260127	80122.3	302567	92057.3	294662	92774.8	230487	64206.4	227056	53796.3	420902	128919	400560	138562	18.6563	19.0434	19.2747	18.7818	18.8681	19.0475	19.2244	-100.271	-100.509	-100.336	-100.6	-99.465	-100.277	-99.9958	155955	187581	216526	125058	122751	267100	308829	42440	-29640
SSN432	Micrurus latifasciatus	Elapidae	Micrurus latifasciatus	Monadal Coral Snakes (Micrurus corallinus super-complex)	Micrurus corallinus super-complex	MEX/GTM/SLV/HND	28	28	26467	0.9648	0.9278	0.9576	160182	26131.1	147520	25259.2	133054	24068.9	104462	16766.1	73452	11164.9	176616	35770.4	187199	45434	15.9319	15.8177	15.6977	15.5705	16.0188	15.132	16.1059	-92.6888	-92.6866	-92.4903	-92.6826	-92.7662	-91.2357	-92.8333	102912	96240.8	94955.9	66226.8	49757.2	133513	163217	-12662	-55720
SSN143	Micrurus lemniscatus	Elapidae	Micrurus lemniscatus	Ribbon Triadal Coral Snakes (Micrurus lemniscatus group)	Micrurus lemniscatus group	BRA/FRA/GUY/SUR/TTO/VEN/COL/ECU/PER/BOL/PRY/ARG	856	869	88838	0.923	0.918	0.9229	9231040	3.38208e+06	6329512	1.04731e+06	1284275	149138	3202436	310125	449241	28138.9	8193488	2.11491e+06	4742707	659356	-7.57237	-7.43101	-13.4888	-8.75446	-7.30268	-12.8794	-8.00261	-58.6219	-59.7428	-57.0775	-59.6944	-59.5317	-59.5915	-61.211	2.60193e+06	1.20605e+06	355934	534986	79423.4	1.96564e+06	999701	-2901528	-6028604
SSN450	Micrurus potyguara	Elapidae	Micrurus lemniscatus	Ribbon Triadal Coral Snakes (Micrurus lemniscatus group)	Micrurus lemniscatus group	BRA	6	869	88838	0.923	0.918	0.9229	28912	4356.1	26202	3436.48	7689	484.422	23197	2400.94	2991	85.4834	29038	4419.86	23653	2300.67	-7.03141	-7.02571	-7.63514	-7.04631	-7.03732	-7.81359	-7.05296	-35.4354	-35.4059	-35.172	-35.3706	-35.4347	-35.1208	-35.3844	16135.8	13154.5	2213.26	9587	455.248	16475.3	9148.54	-2710	-5715
SSN460	Micrurus serranus	Elapidae	Micrurus lemniscatus	Ribbon Triadal Coral Snakes (Micrurus lemniscatus group)	Micrurus lemniscatus group	BOL/PER	7	869	88838	0.923	0.918	0.9229	137186	21006.1	62246	5820.34	40319	2078.05	35615	2474.62	7303	168.694	84542	9611.69	61266	5497.42	-18.8013	-19.1336	-19.6125	-19.3027	-19.1075	-19.529	-19.5305	-63.407	-64.2125	-64.8475	-64.524	-64.1312	-64.6441	-64.7564	36618.9	10906.4	4274.85	4679.74	352.334	19335.8	10915.7	-74940	-101571
SSN433	Micrurus limbatus	Elapidae	Micrurus limbatus	Pygmy, Elegant & Giant Triadal Coral Snakes (Micrurus frontalis super-complex)	Micrurus frontalis super-complex	MEX	33	33	29395	0.9963	0.996	0.9964	42012	2904.28	51326	4371.77	42012	3778.45	35797	2211.9	11312	708.531	62536	8760.2	65481	17809.5	18.0655	18.06	18.3079	18.101	18.084	18.3141	18.0982	-95.2296	-95.268	-95.6345	-95.2882	-95.2151	-95.5843	-95.3279	7020.05	10438.5	10089.6	5402.07	1608.94	21490.2	46508.2	9314	-6215
SSN413	Micrurus camilae	Elapidae	Micrurus mipartitus	Pygmy, Elegant & Giant Triadal Coral Snakes (Micrurus frontalis super-complex)	Micrurus frontalis super-complex	COL	17	492	84834	0.9685	0.9579	0.967	276818	90482.9	224098	48236.1	56561	6887.46	103557	14113.4	1111	63.119	271943	85251.6	166268	34069.2	6.9114	6.65787	6.63474	6.9362	6.8209	6.60559	6.32445	-74.9169	-74.7663	-73.2816	-74.6032	-74.7945	-73.4019	-74.3995	287953	152740	22167.3	42663.9	161.258	270644	108432	-52720	-173261
SSN144	Micrurus mipartitus	Elapidae	Micrurus mipartitus	Pygmy, Elegant & Giant Triadal Coral Snakes (Micrurus frontalis super-complex)	Micrurus frontalis super-complex	CRI/PAN/COL/VEN/ECU/PER/BRA	400	492	84834	0.9685	0.9579	0.967	1055039	286737	756425	199213	423225	119479	580250	128716	300328	57451.5	989396	274067	608050	194261	4.16133	4.97595	3.99966	5.00369	3.10749	4.1918	3.83049	-74.9353	-75.3736	-75.7914	-75.5697	-75.3818	-75.8138	-75.6576	892546	634735	393542	418729	194013	851288	622586	-298614	-474789
SSN439	Micrurus multifasciatus	Elapidae	Micrurus mipartitus	Pygmy, Elegant & Giant Triadal Coral Snakes (Micrurus frontalis super-complex)	Micrurus frontalis super-complex	NIC/CRI/PAN/COL	25	492	84834	0.9685	0.9579	0.967	75423	8030.13	51212	4079.44	16272	1868.54	39554	2571.07	10795	1087.38	70287	6964.89	35341	3066.1	10.5323	10.3272	10.0402	10.3295	10.6701	9.79183	10.5558	-83.0881	-83.0399	-83.837	-83.2824	-83.2182	-83.7237	-83.7247	23824.2	12100.5	5179.77	7603.05	3033.99	20111.9	8406.96	-24211	-35869
SSN440	Micrurus multiscutatus	Elapidae	Micrurus mipartitus	Pygmy, Elegant & Giant Triadal Coral Snakes (Micrurus frontalis super-complex)	Micrurus frontalis super-complex	COL/ECU	13	492	84834	0.9685	0.9579	0.967	233567	79893.3	196933	55562.3	113676	30604.7	125419	26990.6	65735	10279.6	236490	86966	191503	66115.5	3.94014	3.9358	3.93045	4.09237	3.74806	3.59776	3.44971	-76.2778	-76.3249	-76.2842	-76.4241	-76.3521	-76.3513	-76.3152	261489	190669	109253	97084.4	36466.2	289561	227800	-36634	-108148
SSN462	Micrurus spurrelli	Elapidae	Micrurus mipartitus	Pygmy, Elegant & Giant Triadal Coral Snakes (Micrurus frontalis super-complex)	Micrurus frontalis super-complex	COL	6	492	84834	0.9685	0.9579	0.967	163750	59871.6	131601	39124.7	70793	16144.5	89386	16730.1	37742	3529.15	158969	62278	118639	39309.8	5.73075	5.51186	5.30176	5.43293	5.68573	5.35629	5.51132	-75.8254	-75.8716	-75.8549	-76.0503	-75.7913	-75.843	-75.7673	194070	131261	57058	58709.7	13579.5	205607	134783	-32149	-74364
SSN464	Micrurus stewarti	Elapidae	Micrurus mipartitus	Pygmy, Elegant & Giant Triadal Coral Snakes (Micrurus frontalis super-complex)	Micrurus frontalis super-complex	PAN	11	492	84834	0.9685	0.9579	0.967	38132	6290.32	27793	3597.26	5804	812.481	21947	2167.92	3494	411.144	33229	4607.19	16196	2293.3	8.58288	8.62018	8.65843	8.62132	8.62084	8.6015	8.55813	-80.0929	-80.2103	-80.9801	-80.2519	-80.0852	-81.1207	-80.0243	16008.8	8825.64	2007.03	5178.55	1014.42	11491.2	4955.33	-10339	-16185
SSN468	Micrurus tschudii	Elapidae	Micrurus mipartitus	Pygmy, Elegant & Giant Triadal Coral Snakes (Micrurus frontalis super-complex)	Micrurus frontalis super-complex	ECU/PER/COL	20	492	84834	0.9685	0.9579	0.967	236691	70306.1	229305	69978.1	209633	62426.5	194219	53429.9	164469	39694.6	267312	90982	283418	91256.9	-7.53922	-8.16271	-8.64937	-8.33445	-8.14659	-8.93511	-8.54825	-77.9642	-77.7794	-77.7181	-77.8308	-77.6471	-77.717	-77.4454	174215	168006	141819	129658	89639.7	215062	211491	-7386	-42472
SSN438	Micrurus mosquitensis	Elapidae	Micrurus mosquitensis	Monadal Coral Snakes (Micrurus corallinus super-complex)	Micrurus corallinus super-complex	NIC/CRI/PAN	47	47	10755	0.9507	0.9492	0.9505	38930	14398.5	40413	11649.6	44665	8573.47	32085	7690.01	27006	3236.25	55256	16714.8	64349	14778.3	10.1074	10.1485	10.4938	10.1719	10.441	10.4093	10.5902	-83.3906	-83.3834	-83.5661	-83.5458	-83.4681	-83.8279	-83.5871	38260.6	30762	22437.2	20717.2	8950.91	43383.6	38248.1	1483	-6845
SSN415	Micrurus collaris	Elapidae	Micrurus narduccii	Black-backed Coral Snakes (Leptomicrurus complex)	Leptomicrurus complex	VEN/BRA/GUY/SUR/FRA	28	121	62218	0.9471	0.939	0.9486	1938784	751835	1506120	382107	1135084	243399	926446	113911	553912	35025.7	2479470	1.09874e+06	2242291	552198	-0.0681948	0.421163	1.01496	2.15498	-0.458586	2.15703	-0.0304027	-57.3766	-57.6692	-57.5607	-57.1556	-59.1831	-57.6595	-59.6095	255205	129978	68454.1	37174.7	14292.5	309289	186701	-432664	-1012338
SSN441	Micrurus narduccii	Elapidae	Micrurus narduccii	Black-backed Coral Snakes (Leptomicrurus complex)	Leptomicrurus complex	COL/ECU/PER/BRA/BOL/VEN	76	121	62218	0.9471	0.939	0.9486	2885874	1.26082e+06	3814315	1.87426e+06	3386611	1.53959e+06	2249544	678035	1870253	557764	5928996	3.51042e+06	6663011	3.93182e+06	-4.95099	-5.2544	-5.80087	-5.34323	-8.84481	-6.13663	-10.2209	-69.9967	-67.8878	-68.8779	-70.8274	-64.305	-71.5292	-64.4927	966499	1.20697e+06	1.18742e+06	564111	504748	2.38744e+06	2.62204e+06	928441	-636330
SSN456	Micrurus renjifoi	Elapidae	Micrurus narduccii	Black-backed Coral Snakes (Leptomicrurus complex)	Leptomicrurus complex	COL	1	121	62218	0.9471	0.939	0.9486	32365	2276.25	23505	1399.48	16031	864.858	14417	650.034	5165	149.643	43205	3536.97	137377	39466.5	5.16873	5.25288	5.16952	5.09239	5.16778	5.11166	5.10383	-68.1945	-68.2102	-68.2726	-68.2485	-68.1606	-68.1213	-67.8446	1732.49	1169.39	698.541	519.139	131.695	2760.64	23969.4	-8860	-17948
SSN459	Micrurus scutiventris	Elapidae	Micrurus narduccii	Black-backed Coral Snakes (Leptomicrurus complex)	Leptomicrurus complex	BRA/COL/ECU/PER	16	121	62218	0.9471	0.939	0.9486	2382508	1.00904e+06	3150920	1.6205e+06	2796716	1.38567e+06	1935808	653297	1497475	381297	3760329	2.34609e+06	3963567	2.53025e+06	-2.06974	-2.75188	-2.77983	-2.47231	-2.98737	-3.19076	-2.89738	-70.6028	-68.7287	-70.0181	-69.9592	-68.1331	-71.1415	-68.2406	598534	846903	841309	294536	226277	1.33015e+06	1.56467e+06	768412	-446700
SSN145	Micrurus nigrocinctus	Elapidae	Micrurus nigrocinctus	Monadal Coral Snakes (Micrurus corallinus super-complex)	Micrurus corallinus super-complex	MEX/GTM/BLZ/SLV/HND/NIC/CRI/PAN/COL	340	346	87860	0.9752	0.9733	0.9753	540258	213573	432713	223436	337985	165324	417176	187567	256390	72636.7	564146	278140	408194	239631	12.3023	13.084	13.8809	13.1308	12.143	14.177	13.4927	-83.9868	-86.0762	-87.1012	-86.1292	-83.6132	-87.7127	-86.6088	672376	678087	542038	584767	266067	849845	759729	-107545	-123082
SSN457	Micrurus ruatanus	Elapidae	Micrurus nigrocinctus	Monadal Coral Snakes (Micrurus corallinus super-complex)	Micrurus corallinus super-complex	HND	3	346	87860	0.9752	0.9733	0.9753	92	44.5077	77	49.195	0	0	77	24.9696	0	0	77	54.5482	0	0	16.3705	16.3646	NA	16.3646	16.3646	NA	NA	-86.4349	-86.4492	NA	-86.4492	-86.4492	NA	NA	225.923	265.751	0	135.2	0	294.759	0	-15	-15
SSN465	Micrurus stuarti	Elapidae	Micrurus nigrocinctus	Monadal Coral Snakes (Micrurus corallinus super-complex)	Micrurus corallinus super-complex	GTM	3	346	87860	0.9752	0.9733	0.9753	53357	6903.36	55976	7469.04	61258	11256	49421	5953.24	33902	3570.34	61258	9610.94	77969	22306.3	14.8418	14.8998	14.9739	14.8698	14.96	14.9163	15.1796	-90.8341	-90.8037	-90.8197	-90.8697	-90.7992	-91.1312	-90.9074	33449	36496.4	54997.3	29496.3	18357.8	46387.4	102792	2619	-3936
SSN444	Micrurus obscurus	Elapidae	Micrurus obscurus	Pygmy, Elegant & Giant Triadal Coral Snakes (Micrurus frontalis super-complex)	Micrurus frontalis super-complex	COL/ECU/PER/BRA/BOL/VEN	97	97	47179	0.9657	0.9539	0.9646	3481740	1.39587e+06	3673499	2.0336e+06	3472809	1.87255e+06	3158980	1.27422e+06	2766155	1.03334e+06	4046584	2.50137e+06	3959074	2.51936e+06	-4.44154	-4.30099	-4.34347	-4.37804	-4.526	-4.59849	-4.12756	-68.2301	-67.8975	-68.4068	-68.8866	-67.2788	-69.798	-67.7114	904165	1.1255e+06	1.14113e+06	731539	676685	1.42422e+06	1.51933e+06	191759	-322760
SSN447	Micrurus paraensis	Elapidae	Micrurus paraensis	Monadal Coral Snakes (Micrurus corallinus super-complex)	Micrurus corallinus super-complex	BRA/SUR/GUY	97	110	52270	0.9746	0.9658	0.974	3330396	1.5301e+06	2740077	634060	1899988	252810	2003999	289706	639769	79002.3	3268865	1.10451e+06	2898556	694708	-6.35351	-6.46094	-6.67002	-6.29146	-6.48376	-3.95306	-6.58897	-56.5942	-56.1681	-55.1124	-55.0288	-56.5366	-50.3538	-56.1157	683834	344444	197914	223996	103573	523228	376680	-590319	-1326397
SSN455	Micrurus remotus	Elapidae	Micrurus paraensis	Monadal Coral Snakes (Micrurus corallinus super-complex)	Micrurus corallinus super-complex	VEN/COL/BRA	13	110	52270	0.9746	0.9658	0.974	1602881	356523	1232505	196591	680246	67806.3	664655	44414.7	45271	244.69	1720925	442036	1588703	406498	-2.89313	-3.14199	-4.37362	-3.37831	-3.80861	-6.60054	-4.17415	-67.4944	-67.9199	-68.9289	-67.932	-68.198	-70.4653	-68.339	111758	58614.6	20490.8	11195.6	87.713	186084	179620	-370376	-938226
SSN451	Micrurus proximans	Elapidae	Micrurus proximans	Monadal Coral Snakes (Micrurus corallinus super-complex)	Micrurus corallinus super-complex	MEX	27	27	39697	0.9888	0.986	0.9889	90715	20747.9	83173	17411.2	61860	13183.2	60825	11805.5	42267	6628.55	106925	22955.9	92687	18608	21.0563	21.22	21.1187	21.1172	21.2963	21.1573	21.2472	-104.475	-104.619	-104.718	-104.737	-104.477	-104.887	-104.533	26915.5	22394.5	16987.1	15248.8	8728.08	29318.3	23692.9	-7542	-29890
SSN140	Micrurus circinalis	Elapidae	Micrurus psyches	Monadal Coral Snakes (Micrurus corallinus super-complex)	Micrurus corallinus super-complex	VEN/TTO	39	77	9380	0.9056	0.8998	0.9067	52682	11519	19309	3739.94	8346	412.118	12496	1393.55	90	1.40554	25624	6957.3	16868	2567.45	9.83575	10.2633	10.3323	10.3115	10.2186	10.0816	10.2902	-63.1577	-63.3271	-62.5921	-62.9534	-63.6283	-64.2518	-63.0349	39502.4	13463.5	1381.42	5087.51	3.8218	24137.5	8777.42	-33373	-40186
SSN452	Micrurus psyches	Elapidae	Micrurus psyches	Monadal Coral Snakes (Micrurus corallinus super-complex)	Micrurus corallinus super-complex	TTO/BRA/VEN/SUR/GUY/FRA/COL/ECU/PER	38	77	9380	0.9056	0.8998	0.9067	1133306	443533	234313	36804.4	20831	874.61	12489	645.289	0	0	584637	120659	333278	34297.6	2.32113	6.12373	8.3658	8.59971	4.27939	NA	5.32062	-56.9656	-58.1949	-60.145	-60.6189	-57.1493	NA	-57.3104	187255	34698.4	1858.36	1366.59	0	77868.6	23056.3	-898993	-1120817
SSN454	Micrurus pyrrhocryptus	Elapidae	Micrurus pyrrhocryptus	Pygmy, Elegant & Giant Triadal Coral Snakes (Micrurus frontalis super-complex)	Micrurus frontalis super-complex	ARG/URY/PRY/BOL/BRA	411	411	31324	0.9482	0.9428	0.9478	3096290	1.35696e+06	2614951	1.05926e+06	1842012	859031	1864093	625009	1288497	434895	3277648	1.63676e+06	2460824	1.3315e+06	-30.4541	-34.3069	-36.3458	-35.1748	-33.3043	-36.5278	-35.0117	-64.5051	-66.2268	-67.8514	-67.0247	-65.7413	-68.2238	-67.2619	807346	635212	421694	347225	204715	996439	737199	-481339	-1232197
SSN414	Micrurus clarki	Elapidae	Micrurus sangilensis	False Triadal Coral Snakes (Micrurus bocourti complex)	Micrurus bocourti complex	COL/ECU/PAN/CRI	19	36	18335	0.9126	0.8397	0.9029	387501	180784	359607	162434	311700	128457	304157	122148	243833	77508.4	413687	200717	394542	187885	7.4918	7.43946	7.67475	7.56237	7.64062	7.74123	7.60684	-77.3652	-77.2523	-77.5092	-77.2673	-77.6844	-77.074	-77.712	538665	484048	382210	362294	232630	597535	559957	-27894	-83344
SSN458	Micrurus sangilensis	Elapidae	Micrurus sangilensis	False Triadal Coral Snakes (Micrurus bocourti complex)	Micrurus bocourti complex	COL/VEN	17	36	18335	0.9126	0.8397	0.9029	214982	95937.2	201301	70686.2	128948	29589.8	114649	22255.1	25003	2193.62	220722	99405	217563	89082.3	7.38928	7.47442	7.30004	7.38829	7.39765	8.12005	7.40381	-73.6963	-73.7821	-73.5627	-73.7095	-73.6692	-73.6851	-73.681	292675	215030	87094.7	64973.9	6124.97	301946	268290	-13681	-100333
SSN461	Micrurus silviae	Elapidae	Micrurus silviae	Pygmy, Elegant & Giant Triadal Coral Snakes (Micrurus frontalis super-complex)	Micrurus frontalis super-complex	BRA/ARG/PRY	33	33	17204	0.9859	0.9761	0.9849	348690	98092	292823	87203.2	301726	88740.5	133971	12617.4	162119	8715.81	423557	189331	444605	221674	-29.0465	-29.1124	-29.2084	-29.4894	-28.8513	-29.5031	-28.7314	-54.3674	-54.188	-54.0101	-54.0194	-53.9333	-54.1089	-54.0373	115045	105180	110904	11646	7565.09	251493	309452	-55867	-214719
SSN417	Micrurus diana	Elapidae	Micrurus spixii	Pygmy, Elegant & Giant Triadal Coral Snakes (Micrurus frontalis super-complex)	Micrurus frontalis super-complex	BOL/BRA/PRY	11	82	42351	0.9645	0.9555	0.9636	1152082	355098	147241	15450.3	0	0	35789	1769.86	0	0	357348	73242.4	28007	1791.82	-13.7941	-15.3072	NA	-14.6811	-14.7579	NA	-15.9959	-60.1694	-61.5583	NA	-60.6594	-60.5602	NA	-61.6562	135323	9436.62	0	813.684	0	30002.6	2254.6	-1004841	-1116293
SSN146	Micrurus spixii	Elapidae	Micrurus spixii	Pygmy, Elegant & Giant Triadal Coral Snakes (Micrurus frontalis super-complex)	Micrurus frontalis super-complex	BRA/BOL/PRY/PER/ECU/COL/VEN	71	82	42351	0.9645	0.9555	0.9636	3965680	1.8922e+06	2391122	809232	34241	11943.2	594582	158586	15886	2494.15	4553612	1.95601e+06	669070	133632	-6.10805	-4.23105	-1.22253	-2.93061	-4.92172	-1.31725	-1.9861	-58.0859	-60.9799	-46.888	-52.5179	-62.5138	-46.3018	-59.8816	852046	359229	20631.3	161951	3948.85	958986	84289.2	-1574558	-3371098
SSN442	Micrurus nattereri	Elapidae	Micrurus surinamensis	Aquatic Triadal Coral Snakes (Micrurus surinamensis group)	Micrurus surinamensis group	VEN/COL/BRA	20	235	74345	0.9549	0.945	0.9542	1168929	535038	1018116	485800	274619	98553.3	340937	61327.1	199	7.03733	1121578	704737	980065	472488	1.79141	1.10983	-0.647144	2.14835	1.50264	0.897462	1.16937	-68.0622	-68.0281	-69.8009	-66.175	-68.0062	-65.9609	-67.6621	202711	150623	30887.2	14439.9	3.57138	227995	122718	-150813	-827992
SSN148	Micrurus surinamensis	Elapidae	Micrurus surinamensis	Aquatic Triadal Coral Snakes (Micrurus surinamensis group)	Micrurus surinamensis group	BRA/FRA/GUY/SUR/VEN/COL/ECU/PER/BOL	215	235	74345	0.9549	0.945	0.9542	6823230	3.60898e+06	6107512	2.32406e+06	980420	264435	3990365	740938	182551	32309.2	6929423	3.68381e+06	5401909	1.91894e+06	-5.02372	-4.90308	-1.12061	-5.26902	-5.13385	-1.09201	-3.74659	-61.264	-62.039	-67.8074	-62.7663	-61.5475	-63.8321	-63.8486	1.65036e+06	1.13989e+06	286984	500984	59461.4	1.73344e+06	1.04372e+06	-715718	-2832865
SSN149	Micrurus tener	Elapidae	Micrurus tener	Monadal Coral Snakes (Micrurus corallinus super-complex)	Micrurus corallinus super-complex	USA/MEX	1413	1413	258347	0.9598	0.9577	0.9596	877754	209633	814811	108295	413299	21075.9	571711	50053	144554	3772.49	1005860	177076	752538	68874.2	28.1449	28.2613	28.6534	29.0426	27.95	28.3425	27.448	-97.6645	-97.4549	-97.1387	-96.7327	-97.7584	-96.8974	-98.0148	290616	158386	31746.7	72588.6	5236.22	259870	100475	-62943	-306043
SSN266	Mixcoatlus barbouri	Viperidae	Mixcoatlus melanurus	Mexican Horned Pitvipers (Ophryacus & Mixcoatlus spp.)	Ophryacus complex	MEX	11	42	31912	0.9878	0.9809	0.9894	90863	16588	74930	14092.7	95326	19174.4	43555	6806.09	58587	10386.8	106953	22784.5	123024	30331	17.9374	17.8733	17.8193	17.8534	17.9412	17.6618	17.9708	-98.8508	-99.0022	-98.7754	-99.4181	-98.8569	-99.0987	-98.9504	33319.6	28180.5	38186.7	13102.7	20517.1	46251.7	62934.3	-15933	-47308
SSN324	Mixcoatlus browni	Viperidae	Mixcoatlus melanurus	Mexican Horned Pitvipers (Ophryacus & Mixcoatlus spp.)	Ophryacus complex	MEX	7	42	31912	0.9878	0.9809	0.9894	67191	10497.3	58930	9411.32	69439	11234.7	31752	3902.6	45787	6456.04	79307	14396	91749	17402.8	18.0576	17.9995	17.9414	17.9817	18.0552	17.85	18.0617	-99.3074	-99.3856	-99.2602	-99.7622	-99.2899	-99.5014	-99.3231	19999.3	17732.2	21041.6	6289.45	11588.5	28077	33709.3	-8261	-35439
SSN273	Mixcoatlus melanurus	Viperidae	Mixcoatlus melanurus	Mexican Horned Pitvipers (Ophryacus & Mixcoatlus spp.)	Ophryacus complex	MEX	24	42	31912	0.9878	0.9809	0.9894	92002	21833.1	73274	16370.4	101397	29953.8	38151	6349.55	55828	11465.5	120874	33258.2	138050	46365.1	18.0702	17.8695	17.9032	17.4737	18.0471	17.6941	18.0349	-97.8956	-97.6821	-97.7439	-97.2297	-97.7707	-97.3233	-97.8082	45196	30896.1	61530.3	11610.6	21803.2	71966.7	103220	-18728	-53851
SSN541	Montivipera bornmuelleri	Viperidae	Montivipera bornmuelleri	Mountain Vipers (Montivipera spp.)	Montivipera spp.	LBN/SYR/ISR/TUR	29	29	3089	0.9816	0.9682	0.9803	26630	6315.56	14811	4073.89	9259	2305.83	13052	3510.76	6449	1506.47	17078	4625.74	14418	3721.21	34.6847	34.2309	34.078	34.1465	34.3216	33.9993	34.2738	36.2041	36.0654	36.0694	36.0595	36.0831	36.0729	36.075	21775.3	12834.3	6090.72	10653.1	3375.45	15076.9	11436.7	-11819	-13578
SSN608	Montivipera bulgardaghica	Viperidae	Montivipera bulgardaghica	Mountain Vipers (Montivipera spp.)	Montivipera spp.	TUR	61	61	4472	0.9891	0.9874	0.9888	279787	80504.9	288457	84811.7	295876	88693.3	271457	72491.2	277020	75096.4	301568	95259.8	309158	103743	38.5783	38.5962	38.6156	38.6253	38.5726	38.603	38.6047	36.3374	36.3502	36.3878	36.2968	36.396	36.2775	36.4005	121525	127861	133944	108420	112174	143958	156399	8670	-8330
SSN560	Montivipera kuhrangica	Viperidae	Montivipera raddei	Mountain Vipers (Montivipera spp.)	Montivipera spp.	IRN	4	58	3559	0.9583	0.9437	0.957	132205	45037.3	90292	26727.2	60837	8336.44	43787	4140.69	2223	55.7346	100667	32405	79928	19446.2	33.2261	32.8363	32.6399	32.6714	32.917	32.4929	32.7429	50.2728	50.5801	50.7212	50.5014	50.5261	50.1577	50.6702	111178	63452.7	19028.4	9008.1	109.305	78039.2	45898.8	-41913	-88418
SSN561	Montivipera latifii	Viperidae	Montivipera raddei	Mountain Vipers (Montivipera spp.)	Montivipera spp.	IRN	10	58	3559	0.9583	0.9437	0.957	94561	28973.5	51745	16010.2	30372	5833.39	32590	6474.34	10301	967.042	54253	17436.5	40177	9550.45	35.6164	35.6853	35.8995	35.7944	35.7062	36.0585	35.7869	51.5835	52.4323	52.4407	52.6031	52.3823	52.0242	52.3805	61345	33479	12403.7	13254.1	1977.51	36918.7	20520.9	-42816	-61971
SSN150	Montivipera raddei	Viperidae	Montivipera raddei	Mountain Vipers (Montivipera spp.)	Montivipera spp.	GEO/AZE/ARM/TUR/IRN/IRQ	44	58	3559	0.9583	0.9437	0.957	687013	241016	395168	90503.5	176863	15620.1	228697	23894	6064	148.055	482442	129896	314785	60362.6	36.8831	37.5876	36.971	37.9874	37.7158	39.5613	37.2816	46.1388	45.5128	46.6753	44.9311	44.9848	43.9183	46.0602	573071	220391	39267.2	53930.5	281.095	306646	154797	-291845	-458316
SSN609	Montivipera wagneri	Viperidae	Montivipera wagneri	Mountain Vipers (Montivipera spp.)	Montivipera spp.	TUR/IRN	23	23	3444	0.9946	0.9916	0.9941	238726	68130.9	254591	72759.6	265754	85410.9	216336	47773.1	219180	48972.3	267036	95227.2	285836	121187	39.1985	39.2351	39.2313	39.23	39.2565	39.2204	39.2971	41.6919	41.6892	41.6728	41.7243	41.6749	41.5029	41.654	127121	134043	156020	88297.2	87750.1	174305	219816	15865	-22390
SSN151	Montivipera xanthina	Viperidae	Montivipera xanthina	Mountain Vipers (Montivipera spp.)	Montivipera spp.	TUR/GRC	76	76	7466	0.9659	0.9604	0.9668	707184	382811	709182	335105	702038	291218	681448	267203	670426	249702	721090	388439	725197	368309	38.8348	38.8587	38.8775	38.8609	38.8747	38.8721	38.8968	34.5567	34.4834	34.3776	34.2812	34.5242	34.1176	34.5013	748864	671894	595121	544145	512763	766164	734603	1998	-25736
SSN152	Naja anchietae	Elapidae	Naja anchietae	Egyptian Cobra Relatives (Uraeus complex)	Naja-Uraeus complex	AGO/ZMB/NAM/BWA/ZWE/COD	279	279	22139	0.975	0.9701	0.9744	2344747	873741	2073408	397039	1826861	236889	1560496	145808	1173577	76366.8	2542317	915269	2304712	521208	-17.0092	-16.8402	-16.954	-16.8012	-16.8495	-17.0429	-16.6076	21.2857	21.1894	20.8321	20.6526	21.7711	20.4499	21.4907	970674	489313	298736	187326	107936	1.17089e+06	745290	-271339	-784251
SSN153	Naja annulata	Elapidae	Naja annulata	Water cobras (Boulengerina annulata group)	Naja-Boulengerina annulata group	CMR/GNQ/COD/COG/GAB/CAF/AGO/SDS/UGA/RWA/BDI/TZA/KEN/ZMB	110	132	21092	0.9374	0.9219	0.9359	4100880	1.7575e+06	4118723	1.5315e+06	2916468	699176	3206844	793132	906611	137286	4680738	2.12197e+06	4460231	1.49517e+06	-1.20783	-1.71463	-3.22131	-1.44091	-1.51519	-3.65484	-2.53103	21.2185	21.8742	22.861	21.588	22.0378	24.5828	22.6944	3.70732e+06	3.39147e+06	1.88443e+06	1.70968e+06	428692	4.74232e+06	3.70814e+06	17843	-894036
SSN158	Naja christyi	Elapidae	Naja annulata	Water cobras (Boulengerina annulata group)	Naja-Boulengerina annulata group	COD/COG/AGO	17	132	21092	0.9374	0.9219	0.9359	367621	247696	361896	238687	245539	104194	342975	157382	175235	34012.4	367597	278039	328812	182686	-3.95937	-3.98729	-4.76304	-4.09044	-3.95947	-5.17714	-4.17107	14.9414	14.8959	14.6749	14.7704	14.9412	14.5615	14.7261	481200	472614	215935	304465	71743.6	559407	374741	-5725	-24646
SSN493	Naja nana	Elapidae	Naja annulata	Water cobras (Boulengerina annulata group)	Naja-Boulengerina annulata group	COD	5	132	21092	0.9374	0.9219	0.9359	245266	202858	166358	40453.4	0	0	131616	22726.6	0	0	232390	75520.9	85972	7544.76	-1.69253	-1.51097	NA	-1.4411	-1.81737	NA	-1.31844	18.1843	18.2763	NA	18.3104	18.1686	NA	18.4061	420329	86898.5	0	51677	0	162876	17457.8	-78908	-113650
SSN154	Naja annulifera	Elapidae	Naja annulifera	Egyptian Cobra Relatives (Uraeus complex)	Naja-Uraeus complex	ZAF/SWZ/MOZ/ZWE/MWI/ZMB/BWA/NAM	811	811	20518	0.9212	0.9109	0.9195	1327414	405357	1412881	391312	1467354	408202	1011498	194303	930372	149219	2027820	615439	2031007	666762	-20.1955	-20.4067	-20.9601	-20.5475	-20.0419	-20.8778	-20.347	30.8266	30.7668	30.4874	31.6383	29.223	31.6494	29.5642	1.08123e+06	1.03945e+06	1.06099e+06	554417	425589	1.5127e+06	1.6693e+06	85467	-315916
SSN155	Naja arabica	Elapidae	Naja arabica	Egyptian Cobra Relatives (Uraeus complex)	Naja-Uraeus complex	SAU/YEM/OMN	87	87	7060	0.9758	0.9693	0.9768	807559	269719	819405	281773	904171	363739	697356	204782	700974	215755	972663	388918	1144448	515267	18.4079	18.3056	18.3615	17.9841	18.6341	17.922	19.0328	46.1702	46.641	46.9687	46.3412	46.8385	46.5663	47.7635	681337	678538	775674	520713	538583	862198	1.00785e+06	11846	-110203
SSN156	Naja ashei	Elapidae	Naja ashei	African True Spitting Cobras (Afronaja complex)	Naja-Afronaja complex	SOL/SOM/ETH/KEN/TZA/UGA/SDS/	43	43	5437	0.904	0.8539	0.8992	2033502	979709	1814288	899114	1648458	831698	1557264	757656	1310690	608232	2062214	1.06138e+06	2012314	1.04309e+06	3.48103	3.62867	3.83888	3.46569	3.75308	3.74802	4.21727	39.3694	40.0186	40.5712	40.538	39.5828	41.3505	39.9169	2.50774e+06	2.19584e+06	1.95539e+06	1.76756e+06	1.35271e+06	2.65855e+06	2.54247e+06	-219214	-476238
SSN157	Naja atra	Elapidae	Naja atra	Asian True Cobras (Naja naja Complex)	Naja naja complex	CHN/VNM/LAO/TWN	284	284	19621	0.9136	0.8886	0.9137	2044415	853992	2209249	1.0518e+06	2343200	1.20825e+06	1993681	757252	2146308	784466	2461635	1.34287e+06	2795172	1.6914e+06	26.6404	26.8627	27.0644	26.7732	27.1055	26.973	27.821	110.586	110.433	110.258	110.899	110.056	110.629	110.035	3.9573e+06	4.85784e+06	5.51808e+06	3.53898e+06	3.6077e+06	6.14276e+06	7.7211e+06	164834	-50734
SSN303	Naja guineensis	Elapidae	Naja guineensis	Forest cobras (Boulengerina melanoleuca group)	Naja-Boulengerina melanoleuca group	TGO/GHA/CIV/LBR/SLE/GIN/GNB	177	177	5691	0.9607	0.9441	0.9586	525906	143626	698699	252819	777969	290958	559277	166909	605280	212984	791148	297833	998679	383984	7.55393	7.63054	7.69724	7.60553	7.79417	7.47714	8.0443	-6.80539	-5.10856	-4.32402	-6.36602	-4.874	-5.27649	-3.96941	579062	1.04374e+06	1.21453e+06	675726	882571	1.22319e+06	1.57344e+06	172793	33371
SSN159	Naja haje	Elapidae	Naja haje	Egyptian Cobra Relatives (Uraeus complex)	Naja-Uraeus complex	BDI/CAF/CMR/COD/COG/DZA/EGY/ERI/ETH/KEN/LBY/MAR/MLI/NER/NGA/RWA/SAH/SDN/SDS/SOL/SOM/TCD/TZA/UGA/TUN/MRT	483	483	113055	0.9762	0.973	0.9763	15166632	8.03543e+06	13717998	6.04742e+06	10345957	3.98545e+06	12192385	4.70352e+06	6914045	2.8755e+06	14876158	7.118e+06	12513384	5.19238e+06	17.276	18.2493	20.4756	19.0901	17.6189	24.2517	19.0518	18.2509	18.195	17.8985	18.1683	18.3272	15.8306	18.3474	1.23658e+07	7.98024e+06	3.90436e+06	5.24276e+06	2.06312e+06	1.01313e+07	6.04532e+06	-1448634	-2974247
SSN160	Naja kaouthia	Elapidae	Naja kaouthia	Asian True Cobras (Naja naja Complex)	Naja naja complex	MYS/THA/MMR/LAO/VNM/CHN/KHM/IND/LKA/NPL/BTN/BGD	489	497	30584	0.9157	0.9087	0.9169	2897737	1.21003e+06	2731449	1.13359e+06	2390224	1.0466e+06	2396592	714787	1936754	635827	2990040	1.46933e+06	2766740	1.49612e+06	21.0203	21.0657	21.498	21.2809	21.1614	21.9027	21.3682	94.6906	94.9258	95.2012	95.3502	94.3552	95.3855	94.522	4.99612e+06	4.49951e+06	4.10896e+06	2.90194e+06	2.51829e+06	5.83212e+06	5.83719e+06	-166288	-501145
SSN173	Naja sagittifera	Elapidae	Naja kaouthia	Asian True Cobras (Naja naja Complex)	Naja naja complex	IND	8	497	30584	0.9157	0.9087	0.9169	4187	1983.28	2821	618.613	0	0	254	16.8205	0	0	3693	1589.01	11	0.257197	12.3254	12.6541	NA	12.5086	12.4998	NA	11.8559	92.7766	92.8284	NA	92.848	92.8055	NA	92.645	5261.77	1512.77	0	38.6959	0	4056.17	0.559626	-1366	-3933
SSN161	Naja katiensis	Elapidae	Naja katiensis	African True Spitting Cobras (Afronaja complex)	Naja-Afronaja complex	BFA/CMR/GHA/CIV/MLI/GIN/GNB/GMB/SEN/TGO/BEN/NGA/NER/MRT	159	159	23176	0.9789	0.9712	0.9783	2517865	820799	3057007	1.38281e+06	3080190	1.49039e+06	2431949	904692	1262618	458864	4070140	2.11031e+06	5591826	3.10248e+06	11.6322	11.865	12.0958	11.7775	12.3027	12.179	12.3232	3.53415	6.07739	8.80063	4.69599	6.90587	3.20704	11.7306	2.62721e+06	4.44671e+06	4.68083e+06	2.91563e+06	1.59986e+06	6.61432e+06	8.90668e+06	539142	-85916
SSN162	Naja mandalayensis	Elapidae	Naja mandalayensis	Asian Spitting Cobras (Naja sputatrix Complex)	Naja sputatrix complex	MMR	29	29	4731	0.9793	0.9684	0.9784	160660	60627.2	137889	35845.6	20990	3180.07	47333	4781.56	6755	660.988	246660	117145	239676	91434.3	20.4885	20.5584	20.9116	20.1717	20.6797	21.3564	20.7891	95.7967	95.8694	94.2504	95.5313	96.0312	94.1311	96.024	247276	125846	7917.01	14481.5	1485.18	422467	300312	-22771	-113327
SSN163	Naja melanoleuca	Elapidae	Naja melanoleuca	Forest cobras (Boulengerina melanoleuca group)	Naja-Boulengerina melanoleuca group	NGA/CMR/CAF/BEN/GNQ/GAB/COG/COD/AGO/UGA/SDS	624	652	29605	0.952	0.9458	0.9512	3410906	1.22338e+06	3611832	1.1636e+06	2684027	725273	3166910	825820	1341882	215738	4023717	1.53629e+06	3919109	1.33043e+06	-0.770381	-1.31647	-2.51906	-1.54516	-1.02088	-3.88253	-1.60678	18.5511	19.5398	20.9827	19.5353	19.468	21.4436	20.1971	3.13553e+06	2.99776e+06	1.99812e+06	2.1179e+06	696344	4.11796e+06	3.53782e+06	200926	-243996
SSN304	Naja peroescobari	Elapidae	Naja melanoleuca	Forest cobras (Boulengerina melanoleuca group)	Naja-Boulengerina melanoleuca group	STP	28	652	29605	0.952	0.9458	0.9512	624	500.967	624	530.638	544	477.7	624	518.024	498	343.225	624	549.754	617	564.898	0.240625	0.240625	0.226838	0.240625	0.240625	0.224277	0.239214	6.603	6.603	6.59081	6.603	6.603	6.58464	6.60181	2163.46	2292.23	1985.92	2236.83	1434.55	2378.62	2427.38	0	0
SSN164	Naja mossambica	Elapidae	Naja mossambica	African True Spitting Cobras (Afronaja complex)	Naja-Afronaja complex	NAM/AGO/ZAW/SWZ/MOZ/BWA/ZWE/ZMB/MWI/TZA/KEN/UGA/SOM/SOL/ETH/DJI/COD/ZAF/LSO	761	761	25380	0.8875	0.8671	0.8845	2991779	1.04649e+06	3242166	1.20502e+06	3125642	1.11611e+06	3009134	963584	2159999	590593	3572971	1.51636e+06	3747154	1.69336e+06	-18.3386	-18.6889	-19.0686	-18.8231	-18.2767	-19.5577	-18.2832	27.8525	27.7747	27.9149	27.9005	27.7883	30.1839	27.7672	2.1014e+06	2.39067e+06	2.29325e+06	1.9646e+06	1.33866e+06	2.95488e+06	3.29346e+06	250387	17355
SSN165	Naja naja	Elapidae	Naja naja	Asian True Cobras (Naja naja Complex)	Naja naja complex	IND/LKA/BTN/NPL/PAK/BGD	2962	2962	29833	0.9131	0.9099	0.9128	3017473	1.08513e+06	3038278	1.09777e+06	2792566	980378	2711624	820647	2091133	434933	3211409	1.33564e+06	3199581	1.34626e+06	23.077	23.1404	22.8649	23.0865	23.1705	22.5769	23.0689	78.096	78.0445	78.5147	77.836	78.2041	78.3876	78.588	6.119e+06	6.18193e+06	5.55226e+06	4.63303e+06	2.4859e+06	7.48914e+06	7.53683e+06	20805	-305849
SSN166	Naja nigricincta	Elapidae	Naja nigricincta	African True Spitting Cobras (Afronaja complex)	Naja-Afronaja complex	NAM/ZAF/AGO	177	177	19802	0.9691	0.9578	0.9679	1316149	326977	1329747	373504	1403605	457739	1042488	239995	991102	267867	1683315	607817	2287295	982133	-23.4051	-24.2513	-24.4665	-24.6992	-24.0859	-25.3626	-23.3861	18.2603	18.4434	18.6119	18.0489	19.1891	18.3537	20.1435	149032	155447	210401	88678	90234.7	251455	502922	13598	-273661
SSN167	Naja nigricollis	Elapidae	Naja nigricollis	African True Spitting Cobras (Afronaja complex)	Naja-Afronaja complex	AGO/BDI/BEN/BFA/CAF/CIV/CMR/COD/COG/ETH/GHA/GIN/GMB/GNB/KEN/LBR/MLI/MOZ/MRT/MWI/NER/NGA/RWA/SDN/SDS/SEN/SHN/SLE/SOM/STP/TCD/TGO/TZA/ZWE/UGA/ZMB/NAM/GAB/GNQ	757	757	54881	0.9392	0.9291	0.9376	13461189	6.20493e+06	14190598	8.05445e+06	13494547	8.38222e+06	13514717	6.63575e+06	11579647	5.9498e+06	14766291	9.0454e+06	15445859	1.03092e+07	2.49755	3.19277	1.5765	3.08086	3.29484	0.694808	2.67381	18.8511	18.4915	20.4387	18.4071	18.5195	20.3091	19.6796	1.63041e+07	2.03033e+07	2.17061e+07	1.73997e+07	1.63158e+07	2.22676e+07	2.5127e+07	729409	53528
SSN168	Naja nivea	Elapidae	Naja nivea	Egyptian Cobra Relatives (Uraeus complex)	Naja-Uraeus complex	ZAF/LSO/NAM/BWA	975	975	15896	0.8845	0.872	0.8837	1544624	663465	1522193	634931	1513158	612826	1382624	465859	1262108	446299	1626505	741055	1661541	732838	-26.888	-26.9949	-26.9907	-27.311	-26.7955	-27.5151	-26.8053	21.9516	22.0038	21.9911	21.8413	22.2486	21.6641	22.4011	254781	250139	234120	163096	146702	312383	328857	-22431	-162000
SSN169	Naja nubiae	Elapidae	Naja nubiae	African True Spitting Cobras (Afronaja complex)	Naja-Afronaja complex	NER/ERI/TCD/SDN/SDS/EGY/DJI/ETH/LBY	89	89	54257	0.9935	0.9911	0.9935	5000706	2.49039e+06	4938358	2.38319e+06	5022698	2.52301e+06	4693577	2.14844e+06	4728359	2.19826e+06	5464981	2.94093e+06	5971442	3.35467e+06	19.61	19.5933	19.6133	19.6979	19.6286	19.688	19.735	22.042	22.1947	22.0467	22.6159	20.9415	22.6561	19.2761	1.69619e+06	1.64774e+06	1.72913e+06	1.3619e+06	1.43721e+06	2.10086e+06	2.2814e+06	-62348	-307129
SSN170	Naja oxiana	Elapidae	Naja oxiana	Asian True Cobras (Naja naja Complex)	Naja naja complex	AFG/IRN/IND/PAK/KGZ/TJK/UZB/TKM	193	193	18179	0.9821	0.9787	0.9824	3659002	1.28622e+06	3389747	1.12593e+06	2878280	825446	2575357	661022	2082046	391680	4102740	1.59874e+06	3978262	1.46164e+06	35.2222	35.8188	36.6678	36.0743	35.8378	36.5808	36.9969	62.6002	62.5774	63.4382	63.8009	62.0755	64.563	62.2603	3.70166e+06	3.18875e+06	2.33792e+06	1.92732e+06	1.12532e+06	4.48148e+06	3.97532e+06	-269255	-1083645
SSN171	Naja pallida	Elapidae	Naja pallida	African True Spitting Cobras (Afronaja complex)	Naja-Afronaja complex	ERI/DJI/SOM/SOL/KEN/TZA/UGA/ETH/SDS	211	211	6782	0.9243	0.9041	0.9249	2031477	1.10688e+06	1944306	1.07502e+06	1841493	1.01588e+06	1788615	956225	1654203	838051	2099755	1.20678e+06	2045323	1.17407e+06	4.34562	4.49948	4.74264	4.55873	4.5817	4.65231	4.80861	40.4204	40.6699	40.9797	41.061	40.3518	41.4366	40.51	2.63512e+06	2.49937e+06	2.3062e+06	2.18118e+06	1.86605e+06	2.85418e+06	2.71268e+06	-87171	-242862
SSN172	Naja philippinensis	Elapidae	Naja philippinensis	Asian Spitting Cobras (Naja sputatrix Complex)	Naja sputatrix complex	PHL	39	88	9412	0.956	0.9447	0.955	101483	66136.3	75030	44441.8	29194	17969.1	66262	34217.3	24745	12883.7	86341	54874.9	52649	33251	15.5619	15.5658	16.5841	15.5817	15.5241	16.7278	15.892	121.489	121.654	121.379	121.636	121.537	121.323	121.53	291889	170362	50601	124836	35536.5	216621	108822	-26453	-35221
SSN174	Naja samarensis	Elapidae	Naja philippinensis	Asian Spitting Cobras (Naja sputatrix Complex)	Naja sputatrix complex	PHL	49	88	9412	0.956	0.9447	0.955	97970	61059.2	86289	51918.7	21452	14634.3	74273	39893.3	11418	7750.24	93671	62455.8	52561	37661.9	8.39818	8.41419	8.6978	8.41945	8.34429	7.81164	8.23393	124.836	124.851	124.981	124.855	124.829	125.021	124.816	263279	213315	49284.7	155488	25312.6	262655	142453	-11681	-23697
SSN305	Naja savannula	Elapidae	Naja savannula	Forest cobras (Boulengerina melanoleuca group)	Naja-Boulengerina melanoleuca group	BEN/BFA/CMR/CIV/NER/TCD/GMB/SEN/GIN/GHA/MLI/NGA/TGO/GNB/LBR/SLE	122	122	20504	0.9514	0.9402	0.9514	2751537	970688	2650402	954595	1718613	474435	2237134	661643	831501	152685	3050664	1.17678e+06	2711586	901704	10.4392	10.0465	9.74743	10.4506	9.58191	10.5133	9.58476	1.15523	1.54659	4.03169	0.779339	2.93608	1.24991	3.32729	3.62872e+06	3.55787e+06	1.74026e+06	2.49215e+06	595143	4.35207e+06	3.27242e+06	-101135	-514403
SSN175	Naja senegalensis	Elapidae	Naja senegalensis	Egyptian Cobra Relatives (Uraeus complex)	Naja-Uraeus complex	SEN/GMB/MLI/GIN/GNB/BFA/NER/NGA/BEN/GHA/CIV	122	122	8367	0.9499	0.938	0.9477	1257400	479372	2060803	1.01464e+06	2445994	1.17265e+06	1080326	370234	1020191	361344	2790856	1.44181e+06	3174338	1.74146e+06	12.7708	12.08	11.9452	12.5496	12.0481	12.5677	12.2544	-4.73404	2.12391	4.3738	-5.8138	4.83297	-6.06141	5.81275	1.63574e+06	3.16746e+06	3.70845e+06	1.21692e+06	1.18992e+06	4.53137e+06	5.40104e+06	803403	-177074
SSN176	Naja siamensis	Elapidae	Naja siamensis	Asian Spitting Cobras (Naja sputatrix Complex)	Naja sputatrix complex	THA/VNM/KHM/LAO/MMR	211	211	8145	0.9347	0.9139	0.9322	976055	394255	918397	314267	460192	74273.5	769595	154907	174992	16884.9	1019456	450823	994403	359951	15.6863	15.6893	16.7113	15.6822	15.8563	15.8285	16.7111	102.268	102.531	102.723	102.765	102.23	104.458	101.917	1.50255e+06	1.12576e+06	195490	508216	43171	1.63476e+06	1.20881e+06	-57658	-206460
SSN177	Naja sputatrix	Elapidae	Naja sputatrix	Asian Spitting Cobras (Naja sputatrix Complex)	Naja sputatrix complex	IDN/TLS	73	73	12520	0.9601	0.949	0.9596	141302	67302	139803	43872.7	113906	21142.8	135010	32849.6	85400	10164.3	140790	52228.6	134519	33167.1	-7.60796	-7.60841	-7.67511	-7.61532	-7.60755	-7.71966	-7.61456	112.297	112.295	112.539	112.318	112.286	112.453	112.327	400949	260162	123057	196002	59503.5	309212	195895	-1499	-6292
SSN306	Naja subfulva	Elapidae	Naja subfulva	Forest cobras (Boulengerina melanoleuca group)	Naja-Boulengerina melanoleuca group	CAF/TCD/CMR/NGA/COG/OD/KEN/ETH/UGA/SDN/SDS/TZA/MOZ/ZMB/COD/AGO/GAB/GNQ/ZAF/SWZ/ZWE/SOM	724	724	33965	0.9323	0.918	0.93	7327665	1.95919e+06	6056113	1.56763e+06	4583936	1.15455e+06	5257236	1.20888e+06	3393428	761873	7023396	2.05142e+06	5719627	1.60447e+06	-4.01489	-5.10662	-6.924	-5.88808	-4.28935	-8.64628	-5.59257	26.7059	27.7488	28.5204	28.3851	26.9457	29.2755	27.6417	5.67315e+06	4.8108e+06	3.64586e+06	3.77388e+06	2.40917e+06	6.13362e+06	4.9396e+06	-1271552	-2070429
SSN178	Naja sumatrana	Elapidae	Naja sumatrana	Asian Spitting Cobras (Naja sputatrix Complex)	Naja sputatrix complex	PHL/MYS/IDN/SGP/BRN/THA	158	158	26918	0.9653	0.9564	0.9641	1087739	453668	797563	285577	231692	43928.3	470169	94492.3	83885	7599.24	1014443	565090	498991	180067	1.17186	1.44728	2.55466	1.90708	1.48938	1.62939	2.457	108.115	106.868	104.452	105.072	107.364	102.305	105.817	1.47698e+06	952127	128837	318048	26133.1	1.79952e+06	528051	-290176	-617570
SSN179	Notechis scutatus	Elapidae	Notechis scutatus	Australian Tiger Snakes (Notechis scutatus)	Notechis scutatus	AUS	3091	3091	60580	0.8839	0.8827	0.884	960196	313879	727166	231483	528969	159219	651574	200951	460806	123126	803355	261791	634038	198799	-34.9356	-35.4981	-36.2495	-35.7116	-35.2984	-36.6333	-35.7931	140.269	140.935	141.671	141.012	140.767	142.407	141.09	155492	113519	77443.4	98507.4	59240	127063	96358.2	-233030	-308622
SSN180	Ophiophagus hannah	Elapidae	Ophiophagus hannah	King Cobras (Ophiophagus spp.)	Ophiophagus spp.	IND/LKA/NPL/BTN/BGD/MMR/THA/LAO/VNM/KHM/MYS/SGP/IDN/CHN/PHL/BRN	379	379	47982	0.9099	0.8679	0.906	5825183	2.38801e+06	5623336	2.24741e+06	5265248	2.1536e+06	4756391	1.48084e+06	3790365	1.18776e+06	6452495	2.95037e+06	6335519	2.86711e+06	16.5677	18.2581	22.1191	19.026	18.3708	22.9687	21.5958	101.467	101.17	101.112	100.676	100.927	100.477	100.631	8.37522e+06	7.83208e+06	7.66046e+06	5.11699e+06	4.02917e+06	1.05407e+07	1.02422e+07	-201847	-1068792
SSN349	Ophryacus smaragdinus	Viperidae	Ophryacus undulatus	Mexican Horned Pitvipers (Ophryacus & Mixcoatlus spp.)	Ophryacus complex	MEX	29	96	39601	0.9748	0.963	0.9759	110766	17547.6	81522	10749.9	50959	7476.35	52643	6617.79	29514	3195.23	100705	15274.5	66328	11285.5	18.161	18.5664	19.2254	18.9789	18.4466	19.3453	19.1356	-97.7163	-97.923	-98.2913	-97.9951	-97.9264	-97.957	-98.3302	49738.5	35402.4	26869.7	23928.9	12365.4	48320.3	39491.5	-29244	-58123
SSN350	Ophryacus sphenophrys	Viperidae	Ophryacus undulatus	Mexican Horned Pitvipers (Ophryacus & Mixcoatlus spp.)	Ophryacus complex	MEX	2	96	39601	0.9748	0.963	0.9759	63044	14376.8	35713	3553.4	4389	285.549	11513	920.975	2011	80.7676	47485	6992.34	7982	778.416	17.0268	16.9673	16.4264	16.5873	17.0054	16.3095	16.4114	-97.0495	-97.0691	-96.5923	-96.7802	-97.0415	-96.5303	-96.6251	28250.9	6558.67	541.633	1662.93	164.846	13175.8	1417.14	-27331	-51531
SSN274	Ophryacus undulatus	Viperidae	Ophryacus undulatus	Mexican Horned Pitvipers (Ophryacus & Mixcoatlus spp.)	Ophryacus complex	MEX	65	96	39601	0.9748	0.963	0.9759	168391	36574.4	122095	24426.9	74438	11406.6	92329	16590.9	44238	5335.74	151883	32189.8	114766	22000.6	17.9612	18.0705	18.1991	17.9715	18.1125	17.9625	18.3088	-98.3281	-98.2014	-97.9468	-98.0187	-98.3927	-97.5999	-98.5288	81391.9	58804	29459	40807.8	13983.3	77083.5	56062.2	-46296	-76062
SSN182	Oxyuranus microlepidotus	Elapidae	Oxyuranus microlepidotus	Central Australian Taipans (Oxyuranus microlepidotus & O. temporalis)	Oxyuranus microlepidotus group	AUS	182	194	58556	0.9917	0.9918	0.9921	1071467	261401	977340	128640	198928	21240	296189	27785.9	9431	40.7553	1900472	557116	1152147	224642	-26.0354	-27.0569	-30.4225	-28.1209	-26.8548	-33.7286	-28.8887	138.544	138.409	135.618	136.417	137.294	141.613	136.778	778.141	619.816	65.4686	93.598	0.711111	2505.62	1335.09	-94127	-775278
SSN184	Oxyuranus temporalis	Elapidae	Oxyuranus microlepidotus	Central Australian Taipans (Oxyuranus microlepidotus & O. temporalis)	Oxyuranus microlepidotus group	AUS	12	194	58556	0.9917	0.9918	0.9921	419009	80304.3	413489	75565.6	168543	31351.1	181836	27604.7	41383	549.494	501393	188716	322995	95296.6	-25.642	-26.4312	-28.6032	-28.1629	-26.1178	-28.5708	-27.1688	128.51	128.936	127.676	127.761	128.963	127.543	128.537	211.608	189.229	20.73	8.63865	0.550484	750.392	233.767	-5520	-237173
SSN183	Oxyuranus scutellatus	Elapidae	Oxyuranus scutellatus	Coastal Taipan (Oxyuranus scutellatus)	Oxyuranus scutellatus	AUS/PNG/IDN	385	385	63075	0.9566	0.953	0.9566	1090530	317980	980201	264599	696705	177825	824966	197378	526181	119526	1124285	327086	947295	261102	-16.274	-16.5255	-16.5242	-16.3024	-17.0311	-16.2717	-16.8204	141.88	142.685	144.155	142.872	142.744	144.86	143.469	177795	173366	140474	133788	97563.3	193755	180299	-110329	-265564
SSN276	Porthidium dunni	Viperidae	Porthidium dunni	Hognose Pitvipers (Porthidium spp.)	Porthidium spp.	MEX	147	155	35495	0.986	0.9843	0.9859	70801	15337.2	97329	23396.5	69727	18790.6	79486	17300.5	50015	10087.4	111247	31564.5	101108	33038.5	16.5383	16.7315	16.6771	16.6002	16.8088	16.6463	16.7047	-96.1618	-96.5049	-96.13	-96.3536	-96.4727	-96.3558	-96.0623	24718	40132	31835.3	28527.6	15950	56154.6	59603.4	26528	8685
SSN277	Porthidium hespere	Viperidae	Porthidium dunni	Hognose Pitvipers (Porthidium spp.)	Porthidium spp.	MEX	8	155	35495	0.986	0.9843	0.9859	44929	4915.68	54121	9996.9	63371	19058.1	42527	5921.08	47914	7754.39	63591	15929.1	78686	31541.1	18.1887	18.2698	18.3247	18.3062	18.2386	18.3127	18.4038	-101.619	-101.588	-101.405	-101.821	-101.415	-101.576	-101.398	8236.15	14650	26160.3	8423.18	10406.2	23507.7	44966.5	9192	-2402
SSN187	Porthidium lansbergii	Viperidae	Porthidium lansbergii	Hognose Pitvipers (Porthidium spp.)	Porthidium spp.	VEN/COL/PAN	214	233	48811	0.9765	0.9728	0.9762	545058	168162	523930	155464	234394	55222.1	413930	93377.1	117942	19060.3	614266	195309	434831	118637	8.65337	8.60454	8.43529	8.76761	8.46898	8.61184	8.37912	-72.3186	-72.0865	-71.9727	-72.3834	-71.9051	-71.8843	-71.8125	509597	462511	163342	276264	55867.4	580010	344693	-21128	-131128
SSN278	Porthidium porrasi	Viperidae	Porthidium lansbergii	Hognose Pitvipers (Porthidium spp.)	Porthidium spp.	CRI	17	233	48811	0.9765	0.9728	0.9762	16770	1768.8	21558	3716.21	15936	2163.09	18784	2527.71	4255	399.678	24794	5128.39	27576	4981.09	8.52066	8.61441	8.68441	8.54278	8.71804	8.87425	8.87963	-82.3484	-82.3133	-82.6323	-82.301	-82.4196	-83.2518	-82.6829	5213.21	10954.5	6259.21	7509.27	1021.92	15133.6	14776.7	4788	2014
SSN279	Porthidium volcanicum	Viperidae	Porthidium lansbergii	Hognose Pitvipers (Porthidium spp.)	Porthidium spp.	CRI/PAN	2	233	48811	0.9765	0.9728	0.9762	18190	1379.55	34074	2868.6	22226	2593.48	18085	1455.29	9612	1204.31	44112	4515.61	41810	4814.86	9.82228	9.78828	9.32619	9.65032	9.87198	9.49345	9.76366	-84.0241	-83.8486	-83.4631	-83.8637	-83.8234	-83.7841	-83.7188	4391.74	8972.49	8448.31	4563.24	3910.26	13992.2	15331.4	15884	-105
SSN275	Porthidium arcosae	Viperidae	Porthidium nasutum	Hognose Pitvipers (Porthidium spp.)	Porthidium spp.	ECU	6	292	117652	0.9831	0.9764	0.9827	9827	1291.26	9653	1227.09	8432	932.963	8443	874.716	5528	462.293	10026	1569.18	10313	1622.55	-1.48462	-1.47793	-1.43463	-1.39501	-1.41913	-1.40582	-1.5227	-80.3146	-80.3183	-80.3601	-80.3314	-80.3624	-80.4075	-80.3662	5351.74	5114.7	3927.01	3784.69	2149.33	6392.21	6531.49	-174	-1384
SSN188	Porthidium nasutum	Viperidae	Porthidium nasutum	Hognose Pitvipers (Porthidium spp.)	Porthidium spp.	COL/ECU/PAN/CRI/NIC/HND/GTM/MEX/SLV/BLZ	286	292	117652	0.9831	0.9764	0.9827	657059	197123	641576	190916	445304	106485	546024	125781	303181	43431.7	856533	304673	813981	260179	10.1492	10.1272	10.9173	10.3421	8.62217	11.6988	8.00238	-81.8975	-82.1385	-83.892	-82.5134	-81.0269	-84.7186	-81.0921	506030	498799	285480	325314	120352	737901	632492	-15483	-111035
SSN189	Porthidium ophryomegas	Viperidae	Porthidium ophryomegas	Hognose Pitvipers (Porthidium spp.)	Porthidium spp.	GTM/SLV/HND/NIC/CRI	123	123	18124	0.9665	0.9564	0.965	210527	53602.2	240914	75352.5	212867	62826	227213	62874.1	164262	38400.2	259304	89301.2	265416	91767.8	13.3901	13.4351	13.4014	13.4147	13.46	13.2561	13.4221	-86.5049	-86.5095	-86.2298	-86.4598	-86.5236	-86.0089	-86.3992	174554	236331	189578	194179	109072	282811	290336	30387	16686
SSN280	Porthidium yucatanicum	Viperidae	Porthidium yucatanicum	Hognose Pitvipers (Porthidium spp.)	Porthidium spp.	MEX/BLZ/GTM	91	91	30947	0.9824	0.9806	0.9832	109280	35319.6	109937	34710	104252	29618.5	97221	27253.1	90267	23481.2	124050	41522.6	131004	39885.2	19.5298	19.46	19.4494	19.6127	19.312	19.6348	19.1114	-88.9786	-88.9931	-88.8958	-88.8602	-89.0727	-88.7919	-89.0891	29348.5	28343.5	24823.3	22796.6	19452	34695.4	36251.5	657	-12059
SSN191	Proatheris superciliaris	Viperidae	Proatheris superciliaris	Lowland Swamp Viper (Proatheris superciliaris)	Proatheris superciliaris	MOZ/MWI/TZA	14	14	6374	0.959	0.9425	0.9601	1164544	586251	1313601	830482	1246134	939397	1274456	752347	1069048	753820	1370601	945505	1402631	1.10417e+06	-13.2129	-12.9096	-13.1207	-12.9681	-12.8365	-13.4728	-12.9398	34.3244	34.3761	33.8588	34.3933	34.3289	33.877	34.1376	1.40813e+06	2.00134e+06	2.35916e+06	1.81977e+06	1.91259e+06	2.25784e+06	2.71051e+06	149057	109912
SSN192	Protobothrops elegans	Viperidae	Protobothrops flavoviridis	Habus (Protobothrops spp.)	Protobothrops spp.	JPN	14	51	8441	0.9929	0.9913	0.9929	657	485.797	629	422.512	629	323.534	629	176.218	629	128.678	629	539.002	629	491.428	24.4698	24.4684	24.4684	24.4684	24.4684	24.4684	24.4684	124.242	124.247	124.247	124.247	124.247	124.247	124.247	1538.39	1364.69	1078.32	654.367	457.717	1747.31	1572.74	-28	-28
SSN193	Protobothrops flavoviridis	Viperidae	Protobothrops flavoviridis	Habus (Protobothrops spp.)	Protobothrops spp.	JPN	36	51	8441	0.9929	0.9913	0.9929	2208	1451.49	2161	1407.7	2161	1115.78	2161	997.811	2161	624.59	2161	1639.59	2161	1508.94	27.2325	27.2295	27.2295	27.2295	27.2295	27.2295	27.2295	128.508	128.508	128.508	128.508	128.508	128.508	128.508	6101.85	6033.76	4554.21	4115.58	2520.05	7006.36	6398.72	-47	-47
SSN528	Protobothrops tokarensis	Viperidae	Protobothrops flavoviridis	Habus (Protobothrops spp.)	Protobothrops spp.	JPN	1	51	8441	0.9929	0.9913	0.9929	8	5.47731	8	4.48732	8	3.94899	8	3.07822	8	2.61625	8	5.80585	8	4.51019	29.1462	29.1462	29.1462	29.1462	29.1462	29.1462	29.1462	129.206	129.206	129.206	129.206	129.206	129.206	129.206	10.6759	8.76181	7.70644	6.01553	5.11248	11.2966	8.79858	0	0
SSN523	Protobothrops cornutus	Viperidae	Protobothrops jerdonii	Habus (Protobothrops spp.)	Protobothrops spp.	VNM/CHN	14	65	28511	0.9885	0.9889	0.989	282584	34600.6	176936	18791.3	105564	9133.98	125358	11473.9	46686	2609.14	203910	22834.8	123231	11807.1	23.5971	23.7112	23.8682	23.7926	23.6172	23.8689	23.8292	106.934	107.133	107.12	107.09	107.021	107.281	107.133	124423	68044	32683.3	41282.4	8793.67	82507.8	42416	-105648	-157226
SSN524	Protobothrops dabieshanensis	Viperidae	Protobothrops jerdonii	Habus (Protobothrops spp.)	Protobothrops spp.	CHN	1	65	28511	0.9885	0.9889	0.989	51295	5789.73	43403	4682.53	31887	3062.68	32415	3078.18	18012	1214.16	47329	5234.3	34164	3499.04	30.7182	30.8349	31.0062	30.9994	30.7768	31.1088	30.9732	115.416	115.412	115.385	115.378	115.428	115.565	115.38	22981.4	18466.7	11590.7	11717.4	4306.18	20768.5	13339.7	-7892	-18880
SSN194	Protobothrops jerdonii	Viperidae	Protobothrops jerdonii	Habus (Protobothrops spp.)	Protobothrops spp.	CHN/NPL/IND/LKA/MMR/VNM	49	65	28511	0.9885	0.9889	0.989	1970522	626495	2063048	644301	2094250	663648	1915784	537310	1669768	462563	2187098	723181	2425482	858944	28.2739	28.945	29.5932	28.9698	28.9517	29.7576	29.8026	102.507	101.958	101.155	101.993	101.732	101.072	100.577	1.93627e+06	1.73487e+06	1.47126e+06	1.4131e+06	905042	1.9466e+06	1.8505e+06	92526	-54738
SSN530	Protobothrops xiangchengensis	Viperidae	Protobothrops jerdonii	Habus (Protobothrops spp.)	Protobothrops spp.	CHN	1	65	28511	0.9885	0.9889	0.989	177407	57103	178928	113189	179102	148781	178863	93677.9	178743	129747	178991	131325	179267	163111	28.9204	28.9302	28.9305	28.9299	28.9304	28.9323	28.9309	99.8158	99.8109	99.8102	99.8106	99.8109	99.8125	99.8104	105762	188626	228439	158195	196113	216877	249386	1521	1456
SSN494	Protobothrops himalayanus	Viperidae	Protobothrops kaulbacki	Habus (Protobothrops spp.)	Protobothrops spp.	CHN/NPL/BTN/IND	14	22	7297	0.9934	0.98	0.9916	128719	29389.3	177325	43369.9	274588	72150.4	161246	38757.5	201355	49672.3	200263	48903.6	394512	130302	28.0672	28.2814	28.715	28.2409	28.3647	28.5298	29.0441	86.7114	87.3065	87.8637	87.2369	87.5078	87.623	87.7764	65513.6	82259.2	110301	73727.1	75202.6	89875.6	182456	48606	32527
SSN195	Protobothrops kaulbacki	Viperidae	Protobothrops kaulbacki	Habus (Protobothrops spp.)	Protobothrops spp.	MMR/CHN/IND/THA	8	22	7297	0.9934	0.98	0.9916	434827	85779.5	562978	128727	715706	214319	513622	110833	580849	150132	626570	153936	889541	335450	27.574	28.2471	28.8727	28.1866	28.3363	28.8146	28.9892	97.7473	97.422	96.3268	97.5318	97.1044	96.8664	95.5843	167066	226933	335021	196572	235926	264002	498728	128151	78795
SSN525	Protobothrops kelomohy	Viperidae	Protobothrops mucrosquamatus	Habus (Protobothrops spp.)	Protobothrops spp.	THA	3	353	28912	0.9306	0.9126	0.9311	25357	2601.24	43074	4268.86	40247	3573.71	6264	339.165	8574	311.78	67294	12227.5	54570	9268.24	17.2696	17.3828	17.6794	17.6764	17.5399	17.5866	17.5219	97.8592	98.0098	98.1424	97.4264	98.0599	97.9809	97.9793	6731.18	10454.7	8597.8	805.273	727.385	30986.4	21608.4	17717	-19093
SSN196	Protobothrops mangshanensis	Viperidae	Protobothrops mucrosquamatus	Habus (Protobothrops spp.)	Protobothrops spp.	CHN	1	353	28912	0.9306	0.9126	0.9311	168709	119872	171582	148354	164686	100019	165883	92745.8	118934	16819.1	173407	159839	171687	149833	25.0497	25.0193	25.093	25.0771	24.9988	25.173	25.0182	112.949	112.956	112.935	112.928	112.962	112.5	112.955	505354	634718	427994	393174	69621.9	691864	642966	2873	-2826
SSN526	Protobothrops maolanensis	Viperidae	Protobothrops mucrosquamatus	Habus (Protobothrops spp.)	Protobothrops spp.	CHN	1	353	28912	0.9306	0.9126	0.9311	174325	118677	175024	139167	173458	116145	173791	114513	144720	45597.5	175119	153131	175114	153311	25.2244	25.2185	25.2275	25.2193	25.2185	25.3469	25.2184	107.994	107.999	107.995	108.007	107.999	107.719	107.999	468080	553067	458447	450360	177798	610816	612620	699	-534
SSN197	Protobothrops mucrosquamatus	Viperidae	Protobothrops mucrosquamatus	Habus (Protobothrops spp.)	Protobothrops spp.	TWN/CHN/VNM/LAO/MMR/IND/LKA/BGD/BTN	340	353	28912	0.9306	0.9126	0.9311	2376104	1.04087e+06	2709240	1.34536e+06	2782414	1.32363e+06	2099319	843897	2172048	664886	3150846	1.8015e+06	3528100	2.02213e+06	25.5651	25.6752	25.9077	25.8617	25.8173	25.7515	26.3266	108.103	107.395	107.346	108.692	106.987	108.272	106.604	4.15136e+06	5.3199e+06	5.15626e+06	3.40312e+06	2.56297e+06	7.05337e+06	7.90366e+06	333136	-276785
SSN527	Protobothrops sieversorum	Viperidae	Protobothrops mucrosquamatus	Habus (Protobothrops spp.)	Protobothrops spp.	VNM	6	353	28912	0.9306	0.9126	0.9311	116351	39653.6	120508	45166.4	111033	40965.2	49252	7273.42	87043	17678.5	146184	74247.5	144791	71556.4	18.2064	18.1755	18.3096	18.1578	18.0129	18.4366	18.0128	104.923	104.885	104.81	105.457	104.783	104.889	104.757	110595	122438	106732	20783.2	46423.6	195499	184937	4157	-67099
SSN529	Protobothrops trungkhanhensis	Viperidae	Protobothrops mucrosquamatus	Habus (Protobothrops spp.)	Protobothrops spp.	VNM/CHN	2	353	28912	0.9306	0.9126	0.9311	173505	87983.9	186036	122293	181638	106168	157386	54576.6	169989	58345.2	191601	151599	188083	150727	22.8	22.6705	22.6986	22.8715	22.6216	22.7079	22.6601	106.345	106.274	106.273	106.473	106.261	106.292	106.264	348488	489604	420424	215778	230550	612299	604964	12531	-16119
SSN198	Pseudechis australis	Elapidae	Pseudechis australis	Large Australian Mulgasnakes (Pseudechis australis group)	Pseudechis australis group	AUS	2377	2377	63232	0.8824	0.8746	0.8814	6145812	3.37629e+06	5465927	2.75287e+06	3468150	1.535e+06	4538992	1.74252e+06	2462955	688888	6190023	3.39396e+06	4925119	2.37078e+06	-24.642	-24.9526	-26.3466	-25.0261	-24.829	-26.8219	-25.3098	133.103	134.784	136.156	135.221	133.563	136.507	135.408	59039.6	65628.6	63276.3	50907.9	45616.2	76473	77583.6	-679885	-1606820
SSN281	Pseudechis butleri	Elapidae	Pseudechis butleri	Large Australian Mulgasnakes (Pseudechis australis group)	Pseudechis australis group	AUS	37	37	6019	0.9829	0.9819	0.9834	478003	123704	512876	166958	329388	107846	371262	109271	173106	33976.6	644400	222854	529583	203348	-27.6497	-28.6218	-29.9631	-28.9817	-28.4086	-30.279	-29.511	119.425	120.467	121.169	120.55	120.381	121.105	121.082	956.471	1639.36	1406.2	1081.51	495.303	2231.46	2542.33	34873	-106741
SSN282	Pseudechis colletti	Elapidae	Pseudechis colletti	Australasian Black Snakes (Pseudechis guttatus complex)	Pseudechis guttatus complex	AUS	82	82	33639	0.9944	0.9925	0.9943	456776	98234.5	382240	61051.5	347942	52695.8	101945	5660.11	79389	2881.55	606356	150418	571957	134290	-22.3382	-23.0485	-22.8296	-22.2105	-22.7429	-22.2187	-22.6907	143.187	144.398	144.28	144.91	143.754	144.883	143.897	1898.83	1335.35	1183.66	112.598	67.7677	3148.31	2772.6	-74536	-354831
SSN283	Pseudechis guttatus	Elapidae	Pseudechis guttatus	Australasian Black Snakes (Pseudechis guttatus complex)	Pseudechis guttatus complex	AUS	425	425	44419	0.9494	0.9397	0.9495	625172	220035	580205	167833	494640	146366	241887	20306.2	176855	23449.9	862699	317193	758275	297980	-29.6447	-29.9262	-30.3551	-29.7594	-29.8993	-30.5265	-30.035	149.22	149.329	149.303	150.158	148.488	150.452	148.964	45636.4	42285.1	37084.8	6746	8832.72	69916.7	67054.7	-44967	-383285
SSN199	Pseudechis papuanus	Elapidae	Pseudechis papuanus	Australasian Black Snakes (Pseudechis guttatus complex)	Pseudechis guttatus complex	PNG/IDN	22	22	5808	0.9934	0.982	0.9928	107388	25141.1	131511	54864.9	0	0	56597	12556.6	0	0	155454	68358.1	51662	7374.94	-7.9168	-7.86211	NA	-8.14368	-7.79395	NA	-8.57951	141.445	141.929	NA	143.214	142.134	NA	146.304	30620.5	71051.7	0	17943.2	0	89548.5	13773.5	24123	-50791
SSN284	Pseudechis porphyriacus	Elapidae	Pseudechis porphyriacus	Australasian Black Snakes (Pseudechis guttatus complex)	Pseudechis guttatus complex	AUS	7410	7410	57540	0.852	0.8486	0.8511	867215	179726	714067	147647	472634	90660	621088	123513	377232	61777.5	820025	181199	610210	122235	-32.1317	-32.7765	-33.8145	-33.0428	-32.408	-33.9084	-32.8294	148.142	148.329	148.644	148.514	148.13	149.061	148.671	120500	94684	53793.4	81649.2	36833.5	112890	73876.1	-153148	-246127
SSN559	Pseudechis NT	Elapidae	Pseudechis weigeli	Pygmy Mulga Snakes (Pseudechis weigeli group)	Pseudechis weigeli group	AUS	23	75	58602	0.963	0.957	0.9646	1092793	467091	598674	182274	97419	29068.3	368638	82284	71872	14374.4	703024	244349	345585	77068.4	-17.0667	-15.4038	-12.8838	-14.9691	-15.7128	-12.6296	-14.8515	135.754	135.749	133.655	133.857	136.065	133.831	133.712	5201.82	3094.43	959.059	2127.32	535.872	3951.04	2026.61	-494119	-724155
SSN339	Pseudechis pailsei	Elapidae	Pseudechis weigeli	Pygmy Mulga Snakes (Pseudechis weigeli group)	Pseudechis weigeli group	AUS	17	75	58602	0.963	0.957	0.9646	365574	129028	172678	18865.2	3316	43.0507	79489	7150.84	0	0	308298	42760	98624	8098.51	-20.1554	-19.1165	-17.5729	-18.4364	-20.1766	NA	-18.6768	140.333	138.991	138.513	138.74	140.158	NA	138.803	1074.24	129.086	0.0876578	32.5761	0	377.201	41.4349	-192896	-286085
SSN200	Pseudechis rossignolii	Elapidae	Pseudechis weigeli	Pygmy Mulga Snakes (Pseudechis weigeli group)	Pseudechis weigeli group	PNG/IDN	4	75	58602	0.963	0.957	0.9646	87900	8422.86	91203	9881.42	96113	11744.3	82395	7778.83	88647	8676.75	95504	10885.3	106450	13436.2	-7.95026	-7.91878	-7.87549	-8.01401	-7.87459	-7.94663	-7.76679	140.927	140.937	140.957	140.948	140.931	140.918	140.957	12218.6	14274.2	16830.2	11256.5	12246.1	15667.3	19032.7	3303	-5505
SSN285	Pseudechis weigeli	Elapidae	Pseudechis weigeli	Pygmy Mulga Snakes (Pseudechis weigeli group)	Pseudechis weigeli group	AUS	31	75	58602	0.963	0.957	0.9646	800630	260992	291433	75418.7	61162	6988.51	199355	41327.9	23389	1783.77	375341	107282	189357	35159.2	-16.7618	-16.3981	-15.3252	-15.9294	-16.403	-15.1512	-15.879	129.135	127.139	126.136	126.911	127.582	125.816	126.956	3747.77	1643.06	246.44	1238.74	115.871	2263.71	915.148	-509197	-601275
SSN202	Pseudocerastes fieldi	Viperidae	Pseudocerastes fieldi	False Horned vipers (Pseudocerastes spp.)	Pseudocerastes spp.	ISR/WEB/IRQ/SYR/EGY/GAZ/LBN/JOR/SAU/IRN	40	40	4775	0.9788	0.9656	0.9763	864076	319330	575725	168157	151869	17604.1	395019	73527.4	26651	907.813	611705	190399	417004	81692.8	31.609	32.0122	32.41	32.1552	32.0144	32.4359	32.1685	40.4552	39.7591	37.6767	39.2537	39.7799	37.0204	39.3507	368559	173512	16890.4	65659.6	1834.33	199016	77667.2	-288351	-469057
SSN203	Pseudocerastes persicus	Viperidae	Pseudocerastes persicus	False Horned vipers (Pseudocerastes spp.)	Pseudocerastes spp.	IRQ/IRN/SAU/SYR/KWT/AFG/PAK/OMN/ARE/TUR/JOR/AZE/ARM/QAT	115	115	6762	0.9476	0.9441	0.9497	2766239	1.23963e+06	2456186	1.02208e+06	2237650	828984	2207913	814909	1629427	479206	2725091	1.18563e+06	2541084	1.05447e+06	31.1023	31.528	31.7849	31.3602	31.434	31.9536	31.7666	58.004	58.1076	58.0399	58.2995	58.2573	56.7838	57.8747	2.53444e+06	2.05893e+06	1.68256e+06	1.66466e+06	933794	2.45065e+06	2.13849e+06	-310053	-558326
SSN204	Pseudohaje goldii	Elapidae	Pseudohaje goldii	Tree cobras (Pseudohaje spp.)	Pseudohaje spp.	CMR/GAB/GNQ/COD/COG/CAF/UGA/RWA/BDI/KEN/TZA/AGO/NGA/BEN/TGO/GHA	137	137	30226	0.9429	0.9259	0.9415	4592607	1.90737e+06	4986761	2.1677e+06	3963036	1.6836e+06	4472472	1.84067e+06	2755178	810527	5435715	2.41079e+06	5418587	2.48473e+06	0.95181	0.690744	-0.77054	0.307896	1.06281	-1.2829	0.189715	16.8952	17.5504	21.4848	18.5786	17.0123	22.288	18.7406	4.38825e+06	4.98811e+06	3.69347e+06	4.03588e+06	1.89305e+06	5.71156e+06	5.72409e+06	394154	-120135
SSN205	Pseudohaje nigra	Elapidae	Pseudohaje nigra	Tree cobras (Pseudohaje spp.)	Pseudohaje spp.	SLE/LBR/CIV/TGO/GHA/GIN/NGA/CMR/BEN/GNQ	36	36	7871	0.9413	0.8785	0.9334	1190487	524130	1602138	854426	2318741	1.29556e+06	1406040	649637	1776680	868227	1982059	1.11695e+06	3661982	2.29987e+06	8.02984	8.11887	7.71596	8.1449	7.79387	7.94172	4.55859	-1.11459	0.600857	4.61254	-0.192826	2.36755	1.96287	8.95916	1.88108e+06	2.99281e+06	4.11226e+06	2.27647e+06	2.9926e+06	3.81999e+06	6.5342e+06	411651	215553
SSN206	Pseudonaja affinis	Elapidae	Pseudonaja affinis	Australian Brown Snakes (Pseudonaja nuchalis complex)	Pseudonaja nuchalis complex	AUS	781	781	58274	0.9792	0.9783	0.9792	665525	207970	589778	182720	529477	164580	467403	120415	409009	115200	776229	273328	693136	231704	-32.0962	-32.2086	-32.3383	-32.4839	-31.9534	-32.5775	-32.0923	125.233	124.507	124.835	124.548	126.081	124.211	125.685	32261.9	31536.7	24923.6	24088.7	18770.2	38106.9	32210.7	-75747	-198122
SSN207	Pseudonaja aspidorhyncha	Elapidae	Pseudonaja aspidorhyncha	Australian Brown Snakes (Pseudonaja nuchalis complex)	Pseudonaja nuchalis complex	AUS	515	515	58307	0.9631	0.9592	0.9631	2193102	923426	2469040	1.1871e+06	2930857	1.69486e+06	2194350	973003	1887348	768068	2727451	1.38195e+06	3184979	2.06886e+06	-29.4636	-29.5354	-29.2317	-29.6975	-29.4012	-30.3386	-29.01	138.363	136.97	135.778	137.382	136.269	135.399	135.426	14437.8	19595.6	34753.4	14046.7	17943.6	25590.8	47338.4	275938	1248
SSN286	Pseudonaja guttata	Elapidae	Pseudonaja guttata	Australian Brown Snakes (Pseudonaja nuchalis complex)	Pseudonaja nuchalis complex	AUS	222	222	51621	0.9893	0.9869	0.9891	1032871	282590	920195	170290	227502	26116.4	528505	54149.1	80862	3739.57	1128603	262760	828838	129280	-22.8972	-22.9723	-23.7131	-22.5333	-23.1661	-24.4278	-22.7158	139.946	141.011	146.065	141.585	141.396	146.044	143.187	2230.28	1891.14	953.56	698.79	81.9275	3479.48	3677.79	-112676	-504366
SSN287	Pseudonaja inframacula	Elapidae	Pseudonaja inframacula	Australian Brown Snakes (Pseudonaja nuchalis complex)	Pseudonaja nuchalis complex	AUS	176	176	17776	0.9863	0.9844	0.9859	137285	22096.3	62282	5929.43	33745	1988	36600	2807.34	7572	117.95	121978	16315.5	84085	8564.23	-32.2797	-32.881	-32.9193	-33.1117	-32.5216	-33.6022	-32.7434	132.809	133.965	133.618	134.005	133.776	134.491	134.135	2807.37	1057.63	297.999	508.111	15.971	2633.04	1693.21	-75003	-100685
SSN288	Pseudonaja ingrami	Elapidae	Pseudonaja ingrami	Australian Brown Snakes (Pseudonaja nuchalis complex)	Pseudonaja nuchalis complex	AUS	54	54	23167	0.9888	0.986	0.989	816620	242002	562817	144837	0	0	239022	29407.1	0	0	1667728	619875	329030	61999.3	-20.3021	-17.6932	NA	-17.4681	-20.9628	NA	-17.0878	136.015	134.298	NA	135.511	136.194	NA	135.187	958.016	626.753	0	102.087	0	4354.4	404.875	-253803	-577598
SSN208	Pseudonaja mengdeni	Elapidae	Pseudonaja mengdeni	Australian Brown Snakes (Pseudonaja nuchalis complex)	Pseudonaja nuchalis complex	AUS	907	907	62967	0.9567	0.953	0.9561	4435642	1.39304e+06	4235325	1.35498e+06	2113525	671279	3865373	988319	1619319	358341	4609390	1.6169e+06	3447609	1.07917e+06	-25.5598	-25.9442	-28.8072	-26.265	-25.7392	-29.7813	-26.8311	129.584	130.448	130.579	130.656	129.936	129.712	131.831	35500.6	41760.9	43273	37736.2	35342.8	46347.3	49599.6	-200317	-570269
SSN209	Pseudonaja nuchalis	Elapidae	Pseudonaja nuchalis	Australian Brown Snakes (Pseudonaja nuchalis complex)	Pseudonaja nuchalis complex	AUS	313	313	52508	0.9767	0.9713	0.9763	927695	233248	919462	226418	829125	183677	740680	157035	652074	125967	1143490	302647	1239472	343984	-16.7486	-16.5682	-16.4736	-16.1625	-17.2477	-16.0143	-17.3647	138.512	137.912	138.475	138.271	138.252	138.822	137.797	7507.27	7429.06	6666.32	6150.04	5350.99	8569.46	8964.81	-8233	-187015
SSN211	Pseudonaja textilis	Elapidae	Pseudonaja textilis	Eastern Brown Snake (Pseudonaja textilis)	Pseudonaja textilis	AUS	6746	6746	62609	0.8062	0.8042	0.8059	2849001	849763	2664622	801591	2053189	742470	2229833	653586	1711812	527406	2981841	1.05231e+06	2428961	944498	-27.8845	-28.2824	-29.5655	-29.0102	-27.9809	-30.2529	-28.8248	143.145	143.628	145.35	144.66	142.769	146.365	144.356	242610	248583	241225	234098	218444	262543	261464	-184379	-619168
SSN212	Rhabdophis tigrinus	Colubridae	Rhabdophis tigrinus	Medically Relevant Keelbacks (Rhabdophis tigrinus)	Rhabdophis tigrinus	JPN/KOR/PRK/TWN/CHN/RUS	515	515	21958	0.9521	0.9459	0.9514	3889263	1.16653e+06	4249718	1.4128e+06	4562355	1.64186e+06	3977056	1.20979e+06	3572506	1.07801e+06	4505170	1.62115e+06	4980608	2.00536e+06	35.4253	36.7648	38.3861	36.8706	37.0366	38.7819	38.7667	118.249	118.958	119.858	119.171	119	120.841	119.836	4.82904e+06	5.41357e+06	5.49894e+06	4.63458e+06	3.71113e+06	6.06514e+06	6.48319e+06	360455	87793
SSN213	Sistrurus catenatus	Viperidae	Sistrurus catenatus	Massasaugas (Sisitrurus spp.)	Sistrurus spp.	USA/CAN	927	927	233974	0.9708	0.9696	0.9709	1180238	292869	2083456	595312	2927545	1.18669e+06	1380930	255777	1623924	428718	3087512	1.23464e+06	4154739	2.04411e+06	42.2132	44.6277	46.6663	43.7955	45.2596	45.8449	46.917	-86.0754	-90.7159	-90.8357	-89.3704	-90.4673	-91.0038	-90.3861	637680	712460	789484	379300	356694	1.35143e+06	1.29134e+06	903218	200692
SSN214	Sistrurus miliarius	Viperidae	Sistrurus miliarius	Massasaugas (Sisitrurus spp.)	Sistrurus spp.	USA/MEX	1999	1999	345447	0.9644	0.963	0.9643	1322777	263603	855918	76236.2	247221	11202.3	454278	38688.3	104261	4286.92	1203068	148067	599849	37562.5	33.2831	32.8043	32.1432	32.2594	33.3487	32.751	32.6961	-88.8175	-86.6652	-82.4863	-84.0137	-87.3502	-80.5969	-85.33	354232	92093.3	10394.5	45425	3200.3	201262	41913.7	-466859	-868499
SSN340	Sistrurus tergeminus	Viperidae	Sistrurus tergeminus	Massasaugas (Sisitrurus spp.)	Sistrurus spp.	USA/MEX	1446	1446	335814	0.9749	0.9735	0.9746	1935682	513975	1961457	519758	1934831	485795	1761598	368124	1612034	320002	2193275	648572	2280459	687910	35.5721	36.1738	36.4669	36.2044	36.1169	36.5517	36.4321	-100.908	-100.895	-100.944	-100.718	-101.154	-100.748	-101.218	199094	193685	174179	135078	113979	241986	250755	25775	-174084
SSN215	Thelotornis capensis	Colubridae	Thelotornis capensis	Twig Snakes (Thelotornis spp.)	Thelotornis spp.	COD/TZA/MOZ/AGO/NAM/ZAF/MWI/ZMB/ZWE/BWA/SWZ/BDI/RWA/UGA	553	553	27102	0.8984	0.8749	0.8949	4333036	1.59638e+06	3348813	957545	1822551	310025	2746840	709544	1151901	137805	4032287	1.314e+06	2857462	701709	-15.0207	-15.9976	-16.601	-16.0232	-15.3229	-17.2727	-16.5532	26.604	26.3592	25.7814	26.296	26.325	26.1082	25.8325	3.28404e+06	2.02113e+06	660772	1.49426e+06	293034	2.7598e+06	1.45392e+06	-984223	-1586196
SSN216	Thelotornis kirtlandii	Colubridae	Thelotornis kirtlandii	Twig Snakes (Thelotornis spp.)	Thelotornis spp.	SDS/CAF/NGA/CMR/BEN/TGO/GHA/CIV/LBR/SLE/GIN/UGA/RWA/TZA/BDI/COD/COG/AGO/ZMB/GAB/GNQ/GNB	253	253	31089	0.936	0.9157	0.9333	5258293	2.64873e+06	5455925	3.01229e+06	4589477	2.29076e+06	4694885	2.11528e+06	2848580	873722	6213619	3.74903e+06	6660896	3.8368e+06	-0.102355	-0.248781	-1.61078	-0.602113	-0.200159	-2.61056	-0.877971	17.7236	18.3314	21.6547	18.8697	18.4804	22.1135	21.2383	6.51682e+06	7.39445e+06	5.64617e+06	5.00173e+06	2.37688e+06	9.37852e+06	9.42174e+06	197632	-563408
SSN217	Thelotornis mossambicanus	Colubridae	Thelotornis mossambicanus	Twig Snakes (Thelotornis spp.)	Thelotornis spp.	SOM/KEN/TZA/MOZ/BDI/RWA/UGA/ZMB/MWI/COD/ZWE	94	117	23630	0.9628	0.9608	0.9647	1695354	709617	1704840	640332	1636428	547754	1149238	352984	924225	239109	2751309	1.29362e+06	3327548	1.60938e+06	-9.59164	-8.84228	-8.86232	-8.8359	-8.78976	-7.20544	-8.04004	36.0207	36.1245	36.4604	37.1703	32.9997	37.5725	32.392	1.79412e+06	1.56069e+06	1.32631e+06	817245	556588	3.20239e+06	4.07603e+06	9486	-546116
SSN218	Thelotornis usambaricus	Colubridae	Thelotornis mossambicanus	Twig Snakes (Thelotornis spp.)	Thelotornis spp.	KEN/TZA/MOZ	23	117	23630	0.9628	0.9608	0.9647	263580	163861	263329	163808	249413	118630	238350	107136	200538	64606.8	264747	197434	264742	179884	-4.89895	-4.89871	-5.00969	-5.05678	-4.89794	-5.2338	-4.89782	37.9807	37.9806	37.8901	37.8737	37.9839	37.9177	37.9853	406969	389153	282458	249216	157425	482484	440116	-251	-25230
SSN602	Trimeresurus aff. albolabris	Viperidae	Trimeresurus albolabris	Asian palm pit vipers: Cryptelytrops albolabris complex	Trimeresurus-Cryptelytrops albolabris complex	CHN/VNM/LAO/KHM/THA/MMR/BTN/IND/LKA/IDN/BGD/MYS	258	580	39682	0.9493	0.9433	0.9495	713318	265144	510282	118940	287814	53576.1	391725	55967.2	95328	8970.46	632951	190442	576681	125904	10.3013	11.3745	12.3857	11.6565	11.2459	11.9108	13.2933	104.693	104.973	105.37	105.189	104.673	106.271	104.001	1.10745e+06	457857	213878	212340	37241.8	739004	489964	-203036	-321593
SSN090	Trimeresurus albolabris	Viperidae	Trimeresurus albolabris	Asian palm pit vipers: Cryptelytrops albolabris complex	Trimeresurus-Cryptelytrops albolabris complex	CHN/VNM/LAO/KHM/THA/MMR/BTN/IND/LKA/IDN/BGD/MYS	270	580	39682	0.9493	0.9433	0.9495	1099220	277844	1045157	251269	1295517	325704	722137	87864.9	993353	156303	1314163	400636	1648512	502503	23.4868	23.4501	24.3697	22.8951	24.0139	23.7382	24.8009	108.784	108.716	109.013	108.991	108.508	109.386	108.49	1.20702e+06	1.10452e+06	1.41325e+06	407646	682230	1.7358e+06	2.15289e+06	-54063	-377083
SSN600	Trimeresurus guoi	Viperidae	Trimeresurus albolabris	Asian palm pit vipers: Cryptelytrops albolabris complex	Trimeresurus-Cryptelytrops albolabris complex	CHN/VNM/LAO/KHM/THA/MMR/BTN/IND/LKA/IDN/BGD/MYS	52	580	39682	0.9493	0.9433	0.9495	772337	208360	675454	150553	606139	128702	513074	60803.6	431746	63592.5	884544	273253	830616	270235	18.1077	18.7698	19.2569	18.7841	19.1574	19.5606	19.3756	100.643	100.376	100.416	100.504	100.218	100.524	100.164	678167	463228	384155	186044	175320	860560	845131	-96883	-259263
SSN601	Trimeresurus caudornatus	Viperidae	Trimeresurus erythrurus	Asian palm pit vipers: Cryptelytrops albolabris complex	Trimeresurus-Cryptelytrops albolabris complex	CHN/VNM/LAO/KHM/THA/MMR/BTN/IND/LKA/IDN/BGD/MYS	69	148	16279	0.9497	0.9339	0.9486	758498	267276	635745	213026	536663	151598	497952	139972	374175	85570.3	815341	307266	764011	262345	22.0927	22.524	23.0881	23.0727	22.0342	23.745	22.2584	96.8597	96.7273	96.7148	96.6345	96.8953	96.8659	96.867	845751	663229	468067	436440	261738	967132	816114	-122753	-260546
SSN091	Trimeresurus erythrurus	Viperidae	Trimeresurus erythrurus	Asian palm pit vipers: Cryptelytrops albolabris complex	Trimeresurus-Cryptelytrops albolabris complex	BGD/IND/LKA/MMR/BTN/NPL	64	148	16279	0.9497	0.9339	0.9486	1169259	422833	1130039	362140	1099163	308318	963119	247088	786584	146146	1323727	498857	1328133	477734	22.1424	22.3537	22.4759	22.3127	22.2782	22.7768	22.5504	94.6348	94.3175	94.044	94.5018	94.0357	93.9877	93.718	1.70682e+06	1.50084e+06	1.31058e+06	1.02884e+06	648177	2.04361e+06	2.01001e+06	-39220	-206140
SSN519	Trimeresurus salazar	Viperidae	Trimeresurus erythrurus	Asian palm pit vipers: Cryptelytrops albolabris complex	Trimeresurus-Cryptelytrops albolabris complex	IND	15	148	16279	0.9497	0.9339	0.9486	521445	151863	522811	152433	433392	105252	216922	34971.6	207224	33503	647774	197788	707809	187015	25.8781	25.941	26.2459	26.9959	25.8973	26.9184	25.8674	89.6677	89.6794	89.5976	89.6254	89.0203	90.2635	88.9401	819012	820338	555161	169333	166864	1.05768e+06	972069	1366	-304523
SSN185	Trimeresurus flavomaculatus	Viperidae	Trimeresurus flavomaculatus	Asian palm pit vipers: Parias complex	Trimeresurus-Parias complex	PHL	107	115	10340	0.9715	0.9629	0.971	192955	81039.2	173686	77539.5	82154	46826.9	162064	67724	63678	30631.9	184567	85198.4	162655	78034.9	12.2077	11.7563	12.0721	11.6709	11.7933	12.5067	11.4084	123.105	123.337	123.518	123.419	123.267	123.382	123.487	301838	279073	141409	238087	84554.7	311958	272339	-19269	-30891
SSN362	Trimeresurus mcgregori	Viperidae	Trimeresurus flavomaculatus	Asian palm pit vipers: Parias complex	Trimeresurus-Parias complex	PHL	8	115	10340	0.9715	0.9629	0.971	485	322.273	465	284.094	423	190.576	465	267.49	276	86.1637	465	301.758	465	291.075	19.3387	19.3324	19.3602	19.3324	19.3324	19.4741	19.3324	121.689	121.69	121.715	121.69	121.69	121.772	121.69	838.407	731.627	490.176	686.779	202.594	779.407	751.516	-20	-20
SSN219	Trimeresurus gramineus	Viperidae	Trimeresurus gramineus	Asian palm pit vipers: Indian Craspedocephalus complex	Trimeresurus-Craspedocephalus complex India	IND/LKA	124	133	9703	0.917	0.8961	0.916	973739	229043	972679	226543	959736	218400	899825	190424	852786	167597	1010921	247227	1024748	251525	19.0089	19.0376	19.1124	19.2244	19.018	19.3998	19.0174	79.1284	79.1022	79.0784	79.0345	79.1725	78.9928	79.1411	1.10062e+06	1.09158e+06	1.04938e+06	912994	804434	1.19154e+06	1.21242e+06	-1060	-73914
SSN610	Trimeresurus occidentalis	Viperidae	Trimeresurus gramineus	Asian palm pit vipers: Indian Craspedocephalus complex	Trimeresurus-Craspedocephalus complex India		3	133	9703	0.917	0.8961	0.916	72105	10155.4	88796	18616.7	38115	3263.34	17713	1319.21	9740	431.073	97894	26575.9	103422	33998.2	12.3034	12.3199	12.2649	12.2661	12.288	12.1273	12.2322	76.5373	76.5695	76.2842	75.8699	76.6019	75.9478	76.6236	51061.3	94058.1	16502.9	6802.55	2195.9	134507	171672	16691	-54392
SSN540	Trimeresurus strigatus	Viperidae	Trimeresurus gramineus	Asian palm pit vipers: Indian Craspedocephalus complex	Trimeresurus-Craspedocephalus complex India	IND	6	133	9703	0.917	0.8961	0.916	96705	21978.5	100767	24211.4	83866	17644.4	35054	4202.69	28785	3425.92	107060	29847.1	110698	35209.2	11.9594	11.9976	12.0439	11.5791	11.9526	11.5863	11.8979	77.1756	77.0592	77.2094	77.3017	77.0672	77.2007	77.0702	112952	124635	89613.1	20973.6	17107.6	153742	180422	4062	-61651
SSN531	Trimeresurus gumprechti	Viperidae	Trimeresurus gumprechti	Asian palm pit vipers: Viridovipera complex	Trimeresurus-Viridovipera complex	THA/MMR/LAO/VNM/CHN/KHM/IND	47	78	24066	0.9584	0.9446	0.9581	1922244	727016	1689712	559720	1481300	402859	1346417	368333	1007101	194751	1942226	712448	1870701	656054	23.5076	24.6075	25.635	24.4427	24.5708	25.5028	25.9019	100.153	100.245	100.166	100.59	99.8742	100.709	99.4893	2.40879e+06	1.76075e+06	1.15872e+06	1.19258e+06	611244	2.19404e+06	1.78486e+06	-232532	-575827
SSN545	Trimeresurus medoensis	Viperidae	Trimeresurus gumprechti	Asian palm pit vipers: Viridovipera complex	Trimeresurus-Viridovipera complex	MMR/IND/CHN	6	78	24066	0.9584	0.9446	0.9581	305664	162532	316201	158356	325541	148710	303776	121572	294321	81555.3	332700	191018	346801	196968	27.0663	27.2598	27.3744	27.2585	27.2519	27.4346	27.3966	95.7969	95.9829	95.9277	96.0515	95.8515	96.1416	95.7366	409663	360799	293833	267846	148025	432759	382804	10537	-1888
SSN532	Trimeresurus truongsonensis	Viperidae	Trimeresurus gumprechti	Asian palm pit vipers: Viridovipera complex	Trimeresurus-Viridovipera complex	VNM	2	78	24066	0.9584	0.9446	0.9581	17935	1912.53	14242	2049.48	2248	86.3468	6905	579.503	127	4.0205	14647	2134.24	3519	145.517	16.394	16.3381	16.6224	16.4962	16.3443	16.8839	16.5668	106.509	106.587	106.327	106.423	106.585	106.349	106.335	2950.71	2537.27	108.305	610.974	8.3992	2730.14	200.685	-3693	-11030
SSN537	Trimeresurus yunnanensis	Viperidae	Trimeresurus gumprechti	Asian palm pit vipers: Viridovipera complex	Trimeresurus-Viridovipera complex	CHN/NPL/IND/MMR/LAO/VNM/THA/BGD/NPL	23	78	24066	0.9584	0.9446	0.9581	1883885	806485	1716793	640663	1575483	614329	1485071	506997	1230629	433875	1892213	768239	1890260	794729	24.3159	25.535	26.8857	25.8087	25.3823	27.0197	26.8552	99.4443	99.2723	98.8662	99.2112	99.2524	99.4307	98.4595	2.67165e+06	2.02376e+06	1.68993e+06	1.6181e+06	1.2161e+06	2.39002e+06	2.12216e+06	-167092	-398814
SSN290	Trimeresurus hageni	Viperidae	Trimeresurus hageni	Asian palm pit vipers: Parias complex	Trimeresurus-Parias complex	IDN/THA/MYS	66	66	5981	0.9121	0.8771	0.9109	496828	200431	497351	199365	488746	213090	459498	131448	397273	98671.5	510809	267877	511725	310957	1.29066	1.25118	1.20068	1.27088	1.29244	1.03495	1.31005	101.483	101.505	101.552	101.53	101.489	101.643	101.49	680416	670656	720424	430444	312616	923671	1.08859e+06	523	-37330
SSN513	Trimeresurus fasciatus	Viperidae	Trimeresurus insularis	Asian palm pit vipers: Cryptelytrops albolabris complex	Trimeresurus-Cryptelytrops albolabris complex	IDN	5	116	8766	0.9803	0.9784	0.9804	127	49.1385	120	26.2648	8	1.56476	83	6.27218	0	0	121	35.6669	65	7.42012	-7.08287	-7.08433	-7.0775	-7.08476	-7.08368	NA	-7.08146	120.679	120.681	120.68	120.682	120.68	NA	120.677	203.523	108.057	5.70059	24.9694	0	147.381	29.0037	-7	-44
SSN092	Trimeresurus insularis	Viperidae	Trimeresurus insularis	Asian palm pit vipers: Cryptelytrops albolabris complex	Trimeresurus-Cryptelytrops albolabris complex	IDN	111	116	8766	0.9803	0.9784	0.9804	118540	53566.2	114862	39023	75131	16382.6	105486	28924.8	53457	8071.96	120410	45974.3	106135	28514	-8.42427	-8.45849	-8.70872	-8.54343	-8.41093	-8.76573	-8.5161	117.781	117.953	119.467	118.412	117.647	120.228	118.222	236776	165627	67572	119764	32560.5	198830	120053	-3678	-13054
SSN516	Trimeresurus macrolepis	Viperidae	Trimeresurus macrolepis	Asian palm pit vipers: Indian Craspedocephalus complex	Trimeresurus-Craspedocephalus complex India	IND	28	38	4201	0.9785	0.9614	0.9754	62366	7528.69	29953	4464.56	9228	2065.33	19362	3802.39	6964	1423.55	45376	5706.74	18331	4190.36	10.2297	10.1723	9.98956	10.1555	10.1931	9.94049	10.2202	77.8612	77.6915	77.2112	77.4086	77.8119	77.1696	77.3723	35899.5	20278.9	9146.29	17157.3	6278.44	26352.4	19009.2	-32413	-43004
SSN611	Trimeresurus peltopelor	Viperidae	Trimeresurus macrolepis	Asian palm pit vipers: Indian Craspedocephalus complex	Trimeresurus-Craspedocephalus complex India		10	38	4201	0.9785	0.9614	0.9754	19745	1498.86	6216	432.859	1421	138.381	3702	321.515	854	80.7221	9459	625.414	2717	275.601	9.30163	8.84491	8.7377	8.86644	8.92309	8.63992	8.91645	77.2435	77.1967	77.2862	77.2285	77.2156	77.3113	77.2679	7110.43	1940.73	597.472	1410.42	346.597	2849.3	1195.76	-13529	-16043
SSN556	Trimeresurus cardamomensis	Viperidae	Trimeresurus macrops	Asian palm pit vipers: Cryptelytrops macrops complex	Trimeresurus-Cryptelytrops macrops complex	KHM/THA	23	268	9885	0.9343	0.9132	0.9318	162822	54401	99060	28631.2	27165	10331.9	60626	17009.7	7237	3310.58	141205	45884.8	89774	26131.2	12.6522	12.8335	12.4792	12.6325	13.0723	12.0554	13.4873	103.361	103.021	102.783	102.868	103.019	103.207	102.444	185571	78490.5	16860.6	41125.8	2883.6	142967	73085.9	-63762	-102196
SSN551	Trimeresurus honsonensis	Viperidae	Trimeresurus macrops	Asian palm pit vipers: Cryptelytrops macrops complex	Trimeresurus-Cryptelytrops macrops complex	VNM	1	268	9885	0.9343	0.9132	0.9318	10	3.52915	7	1.78169	1	0.120187	4	1.1418	0	0	7	1.98649	3	0.317945	9.807	9.80643	9.805	9.81	9.80643	NA	9.80833	104.64	104.638	104.645	104.64	104.638	NA	104.642	21.6936	11.0917	0.742604	7.11808	0	12.3354	1.99025	-3	-6
SSN514	Trimeresurus kanburiensis	Viperidae	Trimeresurus macrops	Asian palm pit vipers: Cryptelytrops macrops complex	Trimeresurus-Cryptelytrops macrops complex	THA	12	268	9885	0.9343	0.9132	0.9318	64720	12891	51784	11417.8	19303	3060.23	23613	3167.72	3381	347.184	73907	18454.3	66957	16236.2	14.929	14.8423	14.405	14.2378	14.9811	15.0428	15.0029	99.0217	98.8812	98.7418	98.8974	99.0487	98.8103	99.0762	32454.2	25006.8	5734.87	6576	631.837	46509	39861.5	-12936	-41107
SSN605	Trimeresurus kuiburi	Viperidae	Trimeresurus macrops	Asian palm pit vipers: Cryptelytrops macrops complex	Trimeresurus-Cryptelytrops macrops complex	THA	3	268	9885	0.9343	0.9132	0.9318	22449	5479.61	16931	3336.98	5995	619.785	14811	2388.1	0	0	21719	5181.12	13788	2287.15	11.925	11.8847	11.8804	11.8971	11.9821	NA	11.9084	99.2197	99.2685	99.3723	99.2674	99.2491	NA	99.3325	13271.9	7137.16	1116.09	4837.3	0	11309.6	4553.06	-5518	-7638
SSN093	Trimeresurus macrops	Viperidae	Trimeresurus macrops	Asian palm pit vipers: Cryptelytrops macrops complex	Trimeresurus-Cryptelytrops macrops complex	VNM/LAO/THA/KHM	150	268	9885	0.9343	0.9132	0.9318	723570	167500	622425	147104	286341	75431.8	294059	47184.4	139962	28481.5	829918	248827	742701	227690	15.5935	16.1886	17.1807	15.9225	15.9897	16.6524	16.7632	102.697	102.615	103.236	103.451	102.513	104.263	102.035	519120	420749	185758	128345	67430.1	747175	671499	-101145	-429511
SSN517	Trimeresurus rubeus	Viperidae	Trimeresurus macrops	Asian palm pit vipers: Cryptelytrops macrops complex	Trimeresurus-Cryptelytrops macrops complex	KHM/VNM	36	268	9885	0.9343	0.9132	0.9318	152285	54787.2	125657	43135.5	78272	25958	103236	27832.3	36590	12855	144707	59298.4	102135	32003.8	12.3763	12.521	12.4992	12.4192	12.5776	12.334	12.6137	106.902	107.033	107.42	107.177	107.038	108.072	107.299	197675	141587	83793.8	95727.9	46754.6	193871	109049	-26628	-49049
SSN533	Trimeresurus venustus	Viperidae	Trimeresurus macrops	Asian palm pit vipers: Cryptelytrops macrops complex	Trimeresurus-Cryptelytrops macrops complex	THA/MYS	43	268	9885	0.9343	0.9132	0.9318	62491	20631.2	43602	10465.8	12358	1689.07	34514	5676.25	276	28.8238	56658	17403.3	28134	5071.65	8.64787	8.92531	9.43822	9.14029	8.61366	8.40826	9.26414	99.5899	99.2742	99.0123	99.1447	99.5325	99.7225	99.0827	79096.4	36820.8	4636.48	19530.4	96.0044	62059.6	16004.3	-18889	-27977
SSN606	Trimeresurus anamallensis	Viperidae	Trimeresurus malabaricus	Asian palm pit vipers: Indian Craspedocephalus complex	Trimeresurus-Craspedocephalus complex India		28	267	6448	0.9433	0.9323	0.9415	20670	5987.73	13576	3049.41	7815	953.65	6956	589.089	3116	128.518	19499	5710.86	11821	2764.12	9.72814	9.86757	9.9075	9.95409	9.62662	10.1699	9.86612	76.9513	76.9817	77.0939	77.0937	76.9783	77.0682	77.0292	28901.4	13917.4	4311.76	2732.65	581.58	27184.1	12535.2	-7094	-13714
SSN220	Trimeresurus malabaricus	Viperidae	Trimeresurus malabaricus	Asian palm pit vipers: Indian Craspedocephalus complex	Trimeresurus-Craspedocephalus complex India	IND/LKA	212	267	6448	0.9433	0.9323	0.9415	61115	22400.9	52323	13782.9	28918	4113.87	38649	7413.9	10450	590.446	56506	16119.4	44450	9521.71	13.6838	13.6349	13.7672	13.8406	13.7135	13.267	13.5282	75.192	75.1814	75.2047	75.1353	75.182	75.5407	75.2688	98651.1	59885	17263.5	31121.6	2635.32	70233.9	41235.2	-8792	-22466
SSN607	Trimeresurus travancoricus	Viperidae	Trimeresurus malabaricus	Asian palm pit vipers: Indian Craspedocephalus complex	Trimeresurus-Craspedocephalus complex India		27	267	6448	0.9433	0.9323	0.9415	18752	5344.74	11686	2446.57	5707	635.801	5376	550.018	905	17.4378	18014	5478.4	11640	2438.01	9.61715	9.54693	9.45361	9.6503	9.54699	9.65283	9.56152	77.1837	77.2091	77.2426	77.3322	77.1462	77.3086	77.2191	26225.7	11421.8	2882.6	2573.04	78.8334	26802.2	11398.1	-7066	-13376
SSN367	Trimeresurus andersonii	Viperidae	Trimeresurus purpureomaculatus	Asian palm pit vipers: Cryptelytrops albolabris complex	Trimeresurus-Cryptelytrops albolabris complex	IND	22	129	11011	0.9723	0.9661	0.9712	4538	4200.72	3923	3918.38	3	3	3774	3395.2	0	0	4366	4266.09	1108	1080.85	12.219	12.4655	12.0717	12.5091	12.3014	NA	12.7458	92.7781	92.8084	92.7017	92.8147	92.7801	NA	92.8587	11010.4	10114.8	7.60215	8626.22	0	10930.3	2580.44	-615	-764
SSN555	Trimeresurus cantori	Viperidae	Trimeresurus purpureomaculatus	Asian palm pit vipers: Cryptelytrops albolabris complex	Trimeresurus-Cryptelytrops albolabris complex	IND	13	129	11011	0.9723	0.9661	0.9712	369	366.638	0	0	0	0	0	0	0	0	0	0	0	0	8.07432	NA	NA	NA	NA	NA	NA	93.3924	NA	NA	NA	NA	NA	NA	873.282	0	0	0	0	0	0	-369	-369
SSN301	Trimeresurus davidi	Viperidae	Trimeresurus purpureomaculatus	Asian palm pit vipers: Cryptelytrops albolabris complex	Trimeresurus-Cryptelytrops albolabris complex	IND	5	129	11011	0.9723	0.9661	0.9712	98	97.9863	0	0	0	0	0	0	0	0	0	0	0	0	9.17561	NA	NA	NA	NA	NA	NA	92.7735	NA	NA	NA	NA	NA	NA	394.643	0	0	0	0	0	0	-98	-98
SSN515	Trimeresurus labialis	Viperidae	Trimeresurus purpureomaculatus	Asian palm pit vipers: Cryptelytrops albolabris complex	Trimeresurus-Cryptelytrops albolabris complex	IND	2	129	11011	0.9723	0.9661	0.9712	98	97.9859	0	0	0	0	0	0	0	0	0	0	0	0	9.17561	NA	NA	NA	NA	NA	NA	92.7735	NA	NA	NA	NA	NA	NA	394.641	0	0	0	0	0	0	-98	-98
SSN546	Trimeresurus mutabilis	Viperidae	Trimeresurus purpureomaculatus	Asian palm pit vipers: Cryptelytrops albolabris complex	Trimeresurus-Cryptelytrops albolabris complex	IND	13	129	11011	0.9723	0.9661	0.9712	369	366.643	0	0	0	0	0	0	0	0	0	0	0	0	8.07432	NA	NA	NA	NA	NA	NA	93.3924	NA	NA	NA	NA	NA	NA	873.294	0	0	0	0	0	0	-369	-369
SSN094	Trimeresurus purpureomaculatus	Viperidae	Trimeresurus purpureomaculatus	Asian palm pit vipers: Cryptelytrops albolabris complex	Trimeresurus-Cryptelytrops albolabris complex	MMR/THA/MYS/IDN/BGD	74	129	11011	0.9723	0.9661	0.9712	242396	39199.8	289005	115991	225823	104913	232011	64842.1	146092	67110.1	319714	149519	365106	183837	10.2611	10.8969	15.6105	11.4564	10.8571	17.2385	15.1958	99.1957	99.0341	97.1796	98.7656	99.0789	96.2727	97.4767	161828	461120	394365	254482	278159	583529	637764	46609	-10385
SSN552	Trimeresurus arunachalensis	Viperidae	Trimeresurus septentrionalis	Asian palm pit vipers: Himalayophis complex	Trimeresurus-Himalayophis complex	IND	2	41	11809	0.9909	0.9865	0.9902	34814	3724.24	25145	2429.86	10550	748.962	18479	1369.19	4192	121.396	30844	3564.69	25804	2692.81	27.6398	27.6638	27.667	27.6454	27.724	27.5165	27.833	92.6946	92.5758	92.5187	92.6091	92.623	92.4623	92.327	7864.58	4640.93	1241.41	2538.2	218.446	6454.72	4465.52	-9669	-16335
SSN095	Trimeresurus septentrionalis	Viperidae	Trimeresurus septentrionalis	Asian palm pit vipers: Cryptelytrops albolabris complex	Trimeresurus-Cryptelytrops albolabris complex	BGD/IND/BTN/NPL	36	41	11809	0.9909	0.9865	0.9902	354795	103831	229116	59164.2	129035	25542.3	159953	31792.7	67231	10232.1	336830	81444.1	229627	46328.5	29.0418	29.9163	30.8606	29.7303	29.6976	30.7276	30.7785	81.057	80.2744	79.0066	80.7431	80.1568	79.3761	79.1358	487156	251079	89237.2	127864	33454.6	351975	163844	-125679	-194842
SSN128	Trimeresurus tibetanus	Viperidae	Trimeresurus septentrionalis	Asian palm pit vipers: Himalayophis complex	Trimeresurus-Himalayophis complex	CHN/NPL	3	41	11809	0.9909	0.9865	0.9902	95563	18564.5	40294	5682.65	23821	1901.56	30324	3950.9	10699	714.343	49062	7769.46	44368	4513.45	27.157	27.4359	27.8464	27.5289	27.4094	27.7864	28.0723	85.5638	86.1391	86.4699	86.2169	86.0026	86.2687	86.5608	88116.4	22389.6	4140.32	15021.5	1385.6	30201.4	11337.2	-55269	-65239
SSN235	Trimeresurus stejnegeri	Viperidae	Trimeresurus stejnegeri	Asian palm pit vipers: Viridovipera complex	Trimeresurus-Viridovipera complex	TWN/CHN/VNM/LAO/MMR/IND	501	501	17981	0.9092	0.8856	0.9067	1581075	641081	1787337	858706	1861381	839890	1433002	509642	1365706	335984	2237273	1.19706e+06	2588203	1.45986e+06	26.5727	26.5051	26.4678	26.635	26.71	26.4201	26.978	111.137	110.966	110.802	111.699	110.522	111.341	110.194	2.67517e+06	3.63655e+06	3.57761e+06	2.14006e+06	1.38607e+06	5.14892e+06	6.23605e+06	206262	-148073
SSN364	Trimeresurus malcomi	Viperidae	Trimeresurus sumatranus	Asian palm pit vipers: Parias complex	Trimeresurus-Parias complex	IDN/MYS	12	52	16674	0.9499	0.9205	0.9477	79409	37078.3	45647	16171.4	20087	3953.23	36346	9188.23	3878	1313.45	58251	26548.9	35150	12617.3	5.00964	4.87524	4.90482	4.88339	4.86048	5.74161	4.80629	116.68	116.425	116.218	116.321	116.564	116.445	116.279	92906.4	37181.2	10548.5	23255.7	4017	57481.9	28292.5	-33762	-43063
SSN366	Trimeresurus schultzei	Viperidae	Trimeresurus sumatranus	Asian palm pit vipers: Parias complex	Trimeresurus-Parias complex	PHL	12	52	16674	0.9499	0.9205	0.9477	8979	3584.6	2869	873.424	1000	209.491	1696	406.832	285	53.9461	4780	1719.38	1320	527.632	9.72123	9.9124	9.70765	9.75976	9.7334	9.43735	9.7369	118.539	118.785	118.609	118.651	118.598	118.342	118.638	10737.1	1932.66	421.287	843.912	117.843	4294.47	1069.98	-6110	-7283
SSN186	Trimeresurus sumatranus	Viperidae	Trimeresurus sumatranus	Asian palm pit vipers: Parias complex	Trimeresurus-Parias complex	IDN/MYS/THA/SGP	28	52	16674	0.9499	0.9205	0.9477	1050593	527187	616154	217901	210883	69982.1	415775	112262	98849	20943.9	888014	353997	417288	168602	0.859204	1.54934	1.62965	1.54461	0.949931	2.13848	1.50128	108.711	107.048	106.735	107.144	107.986	105.781	107.145	1420846	536589	173158	273926	58866	890581	403133	-434439	-634818
SSN221	Trimeresurus trigonocephalus	Viperidae	Trimeresurus trigonocephalus	Asian palm pit vipers: Indian Craspedocephalus complex	Trimeresurus-Craspedocephalus complex India	LKA	69	69	3117	0.9635	0.9516	0.962	25932	5722.74	17359	1747.56	18629	2249.43	0	0	138	2.63348	27329	6220.54	31306	6801.3	6.92401	6.71573	6.78709	NA	6.95825	7.12051	7.04685	80.728	80.7548	80.6191	NA	80.7303	81.3872	80.7679	29971.2	8523.15	11992.6	0	5.3101	33000.5	36151.9	-8573	-25932
SSN534	Trimeresurus vogeli	Viperidae	Trimeresurus vogeli	Asian palm pit vipers: Viridovipera complex	Trimeresurus-Viridovipera complex	THA/LAO/VNM/KHM	88	88	5724	0.9624	0.9534	0.964	376554	80831.2	132308	40858.5	74987	21218.5	47068	8403.41	35186	9413.53	504549	168769	372269	97303.8	14.7856	15.0347	14.4023	13.4892	16.1005	13.7968	16.1354	105.004	106.472	107.116	107.773	103.528	107.891	103.944	235780	115230	62611.1	25751	29472.4	541719	305614	-244246	-329486
SSN222	Tropidechis carinatus	Elapidae	Tropidechis carinatus	Roughscaled Snake (Tropidechis carinatus)	Tropidechis carinatus	AUS	394	394	51893	0.9547	0.9459	0.9537	101328	25433.2	68908	10550.8	36826	3261.95	58309	7289.66	22759	1258.93	83760	15816.9	58501	7786.59	-27.3392	-27.3069	-27.7206	-27.289	-27.4122	-27.7438	-27.3827	151.342	151.449	151.686	151.54	151.406	151.794	151.463	20980	8201.85	2211.59	6163.8	843.319	11864.8	5410.08	-32420	-43019
SSN538	Tropidolaemus laticinctus	Viperidae	Tropidolaemus subannulatus	Temple Pitvipers (Tropidolaemus spp.)	Tropidolaemus spp.	IDN	5	273	23731	0.9579	0.9458	0.957	30478	10711	26873	11337.1	15402	7229.18	22187	6442.21	2933	493.601	37990	19464.2	26768	12755.8	0.748249	0.760516	0.789888	0.791166	0.346708	0.965293	0.354819	122.397	122.526	122.684	122.49	122.387	124.557	122.426	38658.6	38514.9	23205.7	20980.2	1949.77	66530.2	40879.2	-3605	-8291
SSN223	Tropidolaemus philippensis	Viperidae	Tropidolaemus subannulatus	Temple Pitvipers (Tropidolaemus spp.)	Tropidolaemus spp.	PHL	15	273	23731	0.9579	0.9458	0.957	98397	34473.1	90821	33980	22847	7797.77	48546	16596.3	1889	929.277	96702	44619.3	46381	17051.8	8.57553	8.71004	8.97707	9.03841	8.72782	11.694	8.25217	124.756	124.766	124.832	124.66	124.725	125.005	124.967	144199	133767	25119.1	60254.3	2367.05	177761	58542.7	-7576	-49851
SSN224	Tropidolaemus subannulatus	Viperidae	Tropidolaemus subannulatus	Temple Pitvipers (Tropidolaemus spp.)	Tropidolaemus spp.	PHL/MYS/IDN/BRN	253	273	23731	0.9579	0.9458	0.957	919391	476098	679049	295392	268706	114685	493418	163927	161036	38649.8	808944	431079	398536	219276	2.31715	2.97634	4.90108	3.69832	2.75374	4.97484	4.23626	117.064	117.854	119.566	118.366	117.375	119.71	118.857	1.27604e+06	746479	279453	412496	100416	1.08896e+06	500482	-240342	-425973
SSN539	Tropidolaemus wagleri	Viperidae	Tropidolaemus wagleri	Temple Pitvipers (Tropidolaemus spp.)	Tropidolaemus spp.	THA/MYS/IDN	127	127	7938	0.9152	0.9015	0.9173	448099	152365	423883	129619	384143	108156	307382	61123.2	257203	41899.2	479625	186674	477155	191604	1.6056	1.85455	2.1687	2.41668	1.50464	2.48362	1.60841	101.527	101.389	101.231	100.974	101.603	100.943	101.54	585771	500990	417110	245069	168866	718365	732989	-24216	-140717
SSN225	Vipera ammodytes	Viperidae	Vipera ammodytes	Horned European Viper (Vipera ammodytes)	Vipera ammodytes	TUR/GEO/ARM/AZE/GRC/BGR/ROU/MKD/ALB/KOS/MNE/BIH/SRB/HRV/SVN/ITA/AUT/HUN/UKR/MDA	761	761	88521	0.9781	0.976	0.9778	1744632	606273	1365466	396517	1373295	491873	1015252	245039	695150	151212	1943777	674908	2599786	1.1661e+06	43.8721	43.3346	43.199	42.8816	43.4156	42.5333	43.3588	26.4426	25.0739	19.3517	27.2063	22.4339	26.1925	17.8351	1.53929e+06	960109	1.28785e+06	580162	393381	1.65591e+06	3.06982e+06	-379166	-729380
SSN226	Vipera aspis	Viperidae	Vipera aspis	Asp Viper Group (Vipera aspis group)	Vipera aspis group	PRT/ESP/FRA/ITA/CHE/SVN/DEU	4759	4759	82862	0.9185	0.9169	0.9183	1120886	466157	686116	159483	168572	13070.8	510103	69924.1	28618	897.615	834762	263206	463532	53982.8	44.9412	45.5959	46.2877	45.8048	45.4105	45.9712	46.0197	5.77043	2.99681	1.87596	2.36719	3.46154	3.24951	1.91768	1.10226e+06	367332	30548.5	170949	1297.11	615207	123681	-434770	-610783
SSN227	Vipera berus	Viperidae	Vipera berus	European Adder Complex (Vipera berus group)	Vipera berus group	ALB/ALD/AUT/BEL/BGR/BIH/BLR/CHE/CHN/CZE/DEU/DNK/EST/FIN/FRA/GBR/HRV/HUN/ITA/KAZ/KOS/LTU/LUX/LVA/MDA/MKD/MNE/MNG/NLD/NOR/POL/PRK/ROU/RUS/SRB/SVK/SVN/SWE/UKR	16454	16454	102789	0.8563	0.8558	0.8561	28386814	2.006e+07	17829783	7.47856e+06	2749441	474057	11837441	3.04538e+06	1181596	224138	20073329	9.97759e+06	10009226	2.74105e+06	59.1888	59.0786	59.1897	59.274	58.7237	58.1784	59.7127	78.1223	82.0501	52.8736	67.2149	82.7844	40.4594	70.5651	6.81701e+06	1.61664e+06	209981	819547	78470.1	2.42841e+06	706568	-10557031	-16549373
SSN291	Vipera darevskii	Viperidae	Vipera eriwanensis	Meadow Vipers (Vipera ursinii group)	Vipera ursinii group	TUR/GEO/ARM	9	76	5178	0.9793	0.9758	0.979	208307	79156.9	173609	55066.6	125851	19218.5	93790	12187.8	30112	2143	190856	74134.3	178970	58169.4	40.5144	40.4234	40.591	40.5689	40.4341	40.9165	40.4502	42.4844	42.4426	42.3521	41.8274	42.5093	41.8212	42.5398	132584	90541.9	32140.3	18009.3	3538.6	127284	100431	-34698	-114517
SSN228	Vipera eriwanensis	Viperidae	Vipera eriwanensis	Meadow Vipers (Vipera ursinii group)	Vipera ursinii group	GEO/AZE/ARM/TUR	67	76	5178	0.9793	0.9758	0.979	474732	143413	383725	101298	307560	63610.6	279354	49824.6	164423	16933.6	443926	129124	377196	104698	40.2022	40.2677	40.3136	40.3987	40.226	40.6594	40.2332	43.7495	44.2181	44.6851	44.7623	43.9422	44.8238	44.4949	292584	198737	122910	90588.5	29303.6	258833	209485	-91007	-195378
SSN361	Vipera anatolica	Viperidae	Vipera graeca	Meadow Vipers (Vipera ursinii group)	Vipera ursinii group	TUR	6	41	20382	0.9936	0.9921	0.9938	146484	55709.1	138498	48171.4	118561	21265.7	114281	19864.8	36043	3757.95	142602	57750.5	135519	42265.7	37.7105	37.7474	37.7725	37.6995	37.7368	37.3052	37.7568	31.3588	31.4762	31.5677	31.3525	31.4617	31.3828	31.5293	90631.8	73355.1	28762	26412.4	3540.6	88803.3	62305.5	-7986	-32203
SSN359	Vipera graeca	Viperidae	Vipera graeca	Meadow Vipers (Vipera ursinii group)	Vipera ursinii group	GRC/ALB/MKD	35	41	20382	0.9936	0.9921	0.9938	90944	30824.6	80403	22581.3	48935	8506.47	54608	9157.47	20961	1786.91	101891	34346.5	87518	23090	39.8659	40.5309	40.5718	40.3116	40.6688	40.4818	40.7358	21.2875	21.0552	20.8511	20.9831	21.1644	20.8605	21.1364	55520.3	41137.9	13556.6	14814.6	2495.98	65481.3	41586.4	-10541	-36336
SSN293	Vipera kaznakovi	Viperidae	Vipera kaznakovi	Meadow Vipers (Vipera ursinii group)	Vipera ursinii group	RUS/GEO/TUR	40	40	3128	0.9812	0.9749	0.9805	182835	71694.6	176880	65169.8	173184	62036.4	157445	53365.8	146836	46381.2	200724	74855.2	210924	79263.7	42.82	42.8245	42.8811	42.862	42.8108	42.8715	42.7586	41.8939	41.9911	42.0286	41.9084	42.0971	42.0073	42.1942	118998	107070	102732	84264.6	73792.1	125434	135000	-5955	-25390
SSN229	Vipera latastei	Viperidae	Vipera latastei	Asp Viper Group (Vipera aspis group)	Vipera aspis group	ESP/PRT/MAR/DZA/TUN	1232	1232	52425	0.9339	0.9329	0.9334	582353	250275	552684	129409	509006	69727.3	519218	97053.3	394382	35603.7	584594	177113	557347	114197	40.1545	40.045	39.9375	39.953	40.1711	39.8417	40.0479	-3.81569	-4.03894	-3.86183	-4.06854	-3.85655	-3.86091	-3.94337	345947	166369	88034.7	120130	42606.4	239343	148699	-29669	-63135
SSN294	Vipera lotievi	Viperidae	Vipera lotievi	Meadow Vipers (Vipera ursinii group)	Vipera ursinii group	RUS/AZE/GEO	37	37	2583	0.9768	0.971	0.9785	299881	76084.4	264944	66980.1	249986	64597.8	234619	58026.6	190315	45428	295702	74822.5	290581	74499.5	43.1387	43.1664	43.1782	43.1807	43.1509	43.1409	43.073	43.4965	43.515	43.5203	43.5245	43.5313	43.5581	43.5689	143368	120164	113957	96819.6	66339.6	140737	140278	-34937	-65262
SSN341	Vipera monticola	Viperidae	Vipera monticola	Asp Viper Group (Vipera aspis group)	Vipera aspis group	MAR/DZA/TUN	130	130	53519	0.9974	0.997	0.9973	622498	130525	610966	110886	591501	89025.6	595279	96143	562211	74570.9	620758	119656	611651	106009	34.1123	34.1277	34.1347	34.1451	34.1079	34.1476	34.1161	-0.201222	-0.221636	-0.317192	-0.273741	-0.214784	-0.393873	-0.247786	397506	333174	262570	286250	219540	360284	316122	-11532	-27219
SSN230	Vipera nikolskii	Viperidae	Vipera nikolskii	European Adder Complex (Vipera berus group)	Vipera berus group	RUS/UKR/MDA/ROU	48	48	86898	0.9944	0.9924	0.9947	3255884	1.14337e+06	4107739	1.65084e+06	5130043	2.08249e+06	3443559	1.14776e+06	3308606	944387	5374247	2.50045e+06	8123137	4.18247e+06	51.7764	52.3855	52.579	52.5685	52.1655	52.656	52.7815	42.5582	45.5898	48.2499	46.2882	45.1708	47.3624	53.5886	1.8994e+06	2.53938e+06	2.94154e+06	1.70245e+06	1.33126e+06	3.97038e+06	5.43267e+06	851855	187675
SSN231	Vipera renardi	Viperidae	Vipera renardi	Meadow Vipers (Vipera ursinii group)	Vipera ursinii group	RUS/CHN/UKR/AZE/ARM/KAZ/USB/KGZ/TJK/MNG/UZB/TKM/GEO	209	209	88673	0.9925	0.9908	0.9927	8048766	4.32022e+06	7544191	2.90982e+06	5633324	987881	6312673	1.74388e+06	3956183	356033	8952505	4.47264e+06	8792871	3.21189e+06	49.202	49.6443	49.1315	49.36	49.4114	49.3552	49.8	61.1916	61.8827	61.6577	61.9842	62.7064	60.4464	66.2496	3.94466e+06	2.48738e+06	728116	1.33834e+06	242310	4.10524e+06	2.55199e+06	-504575	-1736093
SSN232	Vipera seoanei	Viperidae	Vipera seoanei	European Adder Complex (Vipera berus group)	Vipera berus group	ESP/PRT/FRA	590	590	40749	0.9794	0.978	0.9787	141320	57771.3	83240	17507.6	36935	2306.57	58368	5524.51	1581	9.91146	108283	35050.1	79305	10908.1	42.8347	42.9843	43.2056	43.0943	42.9015	43.3329	42.9437	-4.83953	-5.43511	-6.07023	-5.67168	-5.11271	-4.72115	-5.69214	128363	40639.8	5105.51	13875.9	26.2581	77455.5	23206.1	-58080	-82952
SSN234	Vipera ursinii	Viperidae	Vipera ursinii	Meadow Vipers (Vipera ursinii group)	Vipera ursinii group	FRA/ITA/GRC/SVN/HRV/BIH/MNE/ALB/MKD/KOS/SRB/HUN/ROU/MDA/UKR/BGR/AUT/SVK	286	363	85685	0.9787	0.9739	0.9797	1266772	289803	270534	37233.7	52418	4471.74	128350	13679.4	20321	1041.77	436215	57694.9	96870	10261.4	45.3313	44.2883	43.4738	43.5785	44.6856	43.3388	43.5085	20.7531	18.7171	15.5385	16.7526	19.4151	15.0765	16.3221	728724	62152.8	6337.8	22776.9	1520.42	102080	15382.4	-996238	-1138422
SSN360	Vipera walser	Viperidae	Vipera ursinii	Meadow Vipers (Vipera ursinii group)	Vipera ursinii group	ITA/CHE	77	363	85685	0.9787	0.9739	0.9797	118362	17044.3	41678	7611.76	15028	1670.15	15922	1650.01	8082	715.49	61972	11383.3	35092	5981.14	45.4572	46.0284	46.0063	45.9363	45.8112	46.0714	46.0983	7.86419	8.16469	7.67255	7.73288	7.99186	7.75863	8.29754	32594.6	7529.06	1560.91	1746.43	615.079	11854.6	5241.65	-76684	-102440
SSN236	Walterinnesia aegyptia	Elapidae	Walterinnesia aegyptia	Desert Cobras (Walterinnesia spp.)	Walterinnesia spp.	EGY/ISR/WEB/GAZ/LBN/JOR/SYR/SAU/IRQ	40	73	11830	0.9561	0.9474	0.9558	372748	163918	372417	162402	372556	161140	372365	160649	372407	160924	372863	163015	372851	161306	30.6131	30.6127	30.6124	30.6126	30.6132	30.6126	30.6127	35.0872	35.0883	35.087	35.0885	35.0849	35.0882	35.0847	339382	335634	331573	329825	330302	337442	332378	-331	-383
SSN237	Walterinnesia morgani	Elapidae	Walterinnesia aegyptia	Desert Cobras (Walterinnesia spp.)	Walterinnesia spp.	IRQ/IRN/SAU/TUR/SYR	33	73	11830	0.9561	0.9474	0.9558	2422625	720222	2430513	724491	2436966	731015	2396656	707503	2388914	714965	2471673	747212	2481414	752079	29.9944	30.093	30.1636	30.1195	30.1308	30.1898	30.2096	44.3736	44.344	44.332	44.3681	44.3332	44.3188	44.3951	1.77593e+06	1.77817e+06	1.79854e+06	1.75095e+06	1.75887e+06	1.83736e+06	1.85549e+06	7888	-25969
[truncated: 49 more columns]
