# Supplementary material for: Climate change induced complex shifts in snake distributions expose people to snakebite and threaten biodiversity
Source: PLoS Negl Trop Dis. 2026 May 21;20(5):e0014030. doi: 10.1371/journal.pntd.0014030 (PMC13193456; doi:10.1371/journal.pntd.0014030)
Supplement: S1 Appendix — (ZIP) [file pntd.0014030.s005.zip]

Archive with 361 entries (357 files):
- Sup. Mat. 5 - current SHOIs for countries and regions/Country SHOI for individual species/
- Sup. Mat. 5 - current SHOIs for countries and regions/Country SHOI for individual species/ABW001_RankedSpp.png
- Sup. Mat. 5 - current SHOIs for countries and regions/Country SHOI for individual species/AFG001_RankedSpp.png
- Sup. Mat. 5 - current SHOIs for countries and regions/Country SHOI for individual species/AGO001_RankedSpp.png
- Sup. Mat. 5 - current SHOIs for countries and regions/Country SHOI for individual species/ALB001_RankedSpp.png
- Sup. Mat. 5 - current SHOIs for countries and regions/Country SHOI for individual species/AND001_RankedSpp.png
- Sup. Mat. 5 - current SHOIs for countries and regions/Country SHOI for individual species/ARE001_RankedSpp.png
- Sup. Mat. 5 - current SHOIs for countries and regions/Country SHOI for individual species/ARG001_RankedSpp.png
- Sup. Mat. 5 - current SHOIs for countries and regions/Country SHOI for individual species/ARM001_RankedSpp.png
- Sup. Mat. 5 - current SHOIs for countries and regions/Country SHOI for individual species/AUS001_RankedSpp.png
- Sup. Mat. 5 - current SHOIs for countries and regions/Country SHOI for individual species/AUT001_RankedSpp.png
- Sup. Mat. 5 - current SHOIs for countries and regions/Country SHOI for individual species/AZE001_RankedSpp.png
- Sup. Mat. 5 - current SHOIs for countries and regions/Country SHOI for individual species/BDI001_RankedSpp.png
- Sup. Mat. 5 - current SHOIs for countries and regions/Country SHOI for individual species/BEL001_RankedSpp.png
- Sup. Mat. 5 - current SHOIs for countries and regions/Country SHOI for individual species/BEN001_RankedSpp.png
- Sup. Mat. 5 - current SHOIs for countries and regions/Country SHOI for individual species/BFA001_RankedSpp.png
- Sup. Mat. 5 - current SHOIs for countries and regions/Country SHOI for individual species/BGD001_RankedSpp.png
- Sup. Mat. 5 - current SHOIs for countries and regions/Country SHOI for individual species/BGR001_RankedSpp.png
- Sup. Mat. 5 - current SHOIs for countries and regions/Country SHOI for individual species/BHR001_RankedSpp.png
- Sup. Mat. 5 - current SHOIs for countries and regions/Country SHOI for individual species/BIH001_RankedSpp.png
- Sup. Mat. 5 - current SHOIs for countries and regions/Country SHOI for individual species/BLR001_RankedSpp.png
- Sup. Mat. 5 - current SHOIs for countries and regions/Country SHOI for individual species/BLZ001_RankedSpp.png
- Sup. Mat. 5 - current SHOIs for countries and regions/Country SHOI for individual species/BOL001_RankedSpp.png
- Sup. Mat. 5 - current SHOIs for countries and regions/Country SHOI for individual species/BRA001_RankedSpp.png
- Sup. Mat. 5 - current SHOIs for countries and regions/Country SHOI for individual species/BRN001_RankedSpp.png
- Sup. Mat. 5 - current SHOIs for countries and regions/Country SHOI for individual species/BTN001_RankedSpp.png
- Sup. Mat. 5 - current SHOIs for countries and regions/Country SHOI for individual species/BWA001_RankedSpp.png
- Sup. Mat. 5 - current SHOIs for countries and regions/Country SHOI for individual species/CAF001_RankedSpp.png
- Sup. Mat. 5 - current SHOIs for countries and regions/Country SHOI for individual species/CAN001_RankedSpp.png
- Sup. Mat. 5 - current SHOIs for countries and regions/Country SHOI for individual species/CHE001_RankedSpp.png
- Sup. Mat. 5 - current SHOIs for countries and regions/Country SHOI for individual species/CHN001_RankedSpp.png
- Sup. Mat. 5 - current SHOIs for countries and regions/Country SHOI for individual species/CHN002_RankedSpp.png
- Sup. Mat. 5 - current SHOIs for countries and regions/Country SHOI for individual species/CHN003_RankedSpp.png
- Sup. Mat. 5 - current SHOIs for countries and regions/Country SHOI for individual species/CIV001_RankedSpp.png
- Sup. Mat. 5 - current SHOIs for countries and regions/Country SHOI for individual species/CMR001_RankedSpp.png
- Sup. Mat. 5 - current SHOIs for countries and regions/Country SHOI for individual species/COD001_RankedSpp.png
- Sup. Mat. 5 - current SHOIs for countries and regions/Country SHOI for individual species/COG001_RankedSpp.png
- Sup. Mat. 5 - current SHOIs for countries and regions/Country SHOI for individual species/COL001_RankedSpp.png
- Sup. Mat. 5 - current SHOIs for countries and regions/Country SHOI for individual species/CRI001_RankedSpp.png
- Sup. Mat. 5 - current SHOIs for countries and regions/Country SHOI for individual species/CYP001_RankedSpp.png
- Sup. Mat. 5 - current SHOIs for countries and regions/Country SHOI for individual species/CZE001_RankedSpp.png
- Sup. Mat. 5 - current SHOIs for countries and regions/Country SHOI for individual species/DEU001_RankedSpp.png
- Sup. Mat. 5 - current SHOIs for countries and regions/Country SHOI for individual species/DJI001_RankedSpp.png
- Sup. Mat. 5 - current SHOIs for countries and regions/Country SHOI for individual species/DNK001_RankedSpp.png
- Sup. Mat. 5 - current SHOIs for countries and regions/Country SHOI for individual species/DZA001_RankedSpp.png
- Sup. Mat. 5 - current SHOIs for countries and regions/Country SHOI for individual species/ECU001_RankedSpp.png
- Sup. Mat. 5 - current SHOIs for countries and regions/Country SHOI for individual species/EGY001_RankedSpp.png
- Sup. Mat. 5 - current SHOIs for countries and regions/Country SHOI for individual species/ERI001_RankedSpp.png
- Sup. Mat. 5 - current SHOIs for countries and regions/Country SHOI for individual species/ESH001_RankedSpp.png
- Sup. Mat. 5 - current SHOIs for countries and regions/Country SHOI for individual species/ESP001_RankedSpp.png
- Sup. Mat. 5 - current SHOIs for countries and regions/Country SHOI for individual species/EST001_RankedSpp.png
- Sup. Mat. 5 - current SHOIs for countries and regions/Country SHOI for individual species/ETH001_RankedSpp.png
- Sup. Mat. 5 - current SHOIs for countries and regions/Country SHOI for individual species/FIN001_RankedSpp.png
- Sup. Mat. 5 - current SHOIs for countries and regions/Country SHOI for individual species/FRA001_RankedSpp.png
- Sup. Mat. 5 - current SHOIs for countries and regions/Country SHOI for individual species/GAB001_RankedSpp.png
- Sup. Mat. 5 - current SHOIs for countries and regions/Country SHOI for individual species/GBR001_RankedSpp.png
- Sup. Mat. 5 - current SHOIs for countries and regions/Country SHOI for individual species/GEO001_RankedSpp.png
- Sup. Mat. 5 - current SHOIs for countries and regions/Country SHOI for individual species/GHA001_RankedSpp.png
- Sup. Mat. 5 - current SHOIs for countries and regions/Country SHOI for individual species/GIB001_RankedSpp.png
- Sup. Mat. 5 - current SHOIs for countries and regions/Country SHOI for individual species/GIN001_RankedSpp.png
- Sup. Mat. 5 - current SHOIs for countries and regions/Country SHOI for individual species/GMB001_RankedSpp.png
- Sup. Mat. 5 - current SHOIs for countries and regions/Country SHOI for individual species/GNB001_RankedSpp.png
- Sup. Mat. 5 - current SHOIs for countries and regions/Country SHOI for individual species/GNQ001_RankedSpp.png
- Sup. Mat. 5 - current SHOIs for countries and regions/Country SHOI for individual species/GRC001_RankedSpp.png
- Sup. Mat. 5 - current SHOIs for countries and regions/Country SHOI for individual species/GTM001_RankedSpp.png
- Sup. Mat. 5 - current SHOIs for countries and regions/Country SHOI for individual species/GUF001_RankedSpp.png
- Sup. Mat. 5 - current SHOIs for countries and regions/Country SHOI for individual species/GUY001_RankedSpp.png
- Sup. Mat. 5 - current SHOIs for countries and regions/Country SHOI for individual species/HND001_RankedSpp.png
- Sup. Mat. 5 - current SHOIs for countries and regions/Country SHOI for individual species/HRV001_RankedSpp.png
- Sup. Mat. 5 - current SHOIs for countries and regions/Country SHOI for individual species/HUN001_RankedSpp.png
- Sup. Mat. 5 - current SHOIs for countries and regions/Country SHOI for individual species/IDN001_RankedSpp.png
- Sup. Mat. 5 - current SHOIs for countries and regions/Country SHOI for individual species/IDN002_RankedSpp.png
- Sup. Mat. 5 - current SHOIs for countries and regions/Country SHOI for individual species/IDN003_RankedSpp.png
- Sup. Mat. 5 - current SHOIs for countries and regions/Country SHOI for individual species/IND001_RankedSpp.png
- Sup. Mat. 5 - current SHOIs for countries and regions/Country SHOI for individual species/IRN001_RankedSpp.png
- Sup. Mat. 5 - current SHOIs for countries and regions/Country SHOI for individual species/IRQ001_RankedSpp.png
- Sup. Mat. 5 - current SHOIs for countries and regions/Country SHOI for individual species/ISR001_RankedSpp.png
- Sup. Mat. 5 - current SHOIs for countries and regions/Country SHOI for individual species/ITA001_RankedSpp.png
- Sup. Mat. 5 - current SHOIs for countries and regions/Country SHOI for individual species/JOR001_RankedSpp.png
- Sup. Mat. 5 - current SHOIs for countries and regions/Country SHOI for individual species/JPN001_RankedSpp.png
- Sup. Mat. 5 - current SHOIs for countries and regions/Country SHOI for individual species/KAZ001_RankedSpp.png
- Sup. Mat. 5 - current SHOIs for countries and regions/Country SHOI for individual species/KEN001_RankedSpp.png
- Sup. Mat. 5 - current SHOIs for countries and regions/Country SHOI for individual species/KGZ001_RankedSpp.png
- Sup. Mat. 5 - current SHOIs for countries and regions/Country SHOI for individual species/KHM001_RankedSpp.png
- Sup. Mat. 5 - current SHOIs for countries and regions/Country SHOI for individual species/KOR001_RankedSpp.png
- Sup. Mat. 5 - current SHOIs for countries and regions/Country SHOI for individual species/KWT001_RankedSpp.png
- Sup. Mat. 5 - current SHOIs for countries and regions/Country SHOI for individual species/LAO001_RankedSpp.png
- Sup. Mat. 5 - current SHOIs for countries and regions/Country SHOI for individual species/LBN001_RankedSpp.png
- Sup. Mat. 5 - current SHOIs for countries and regions/Country SHOI for individual species/LBR001_RankedSpp.png
- Sup. Mat. 5 - current SHOIs for countries and regions/Country SHOI for individual species/LBY001_RankedSpp.png
- Sup. Mat. 5 - current SHOIs for countries and regions/Country SHOI for individual species/LCA001_RankedSpp.png
- Sup. Mat. 5 - current SHOIs for countries and regions/Country SHOI for individual species/LIE001_RankedSpp.png
- Sup. Mat. 5 - current SHOIs for countries and regions/Country SHOI for individual species/LKA001_RankedSpp.png
- Sup. Mat. 5 - current SHOIs for countries and regions/Country SHOI for individual species/LSO001_RankedSpp.png
- Sup. Mat. 5 - current SHOIs for countries and regions/Country SHOI for individual species/LTU001_RankedSpp.png
- Sup. Mat. 5 - current SHOIs for countries and regions/Country SHOI for individual species/LVA001_RankedSpp.png
- Sup. Mat. 5 - current SHOIs for countries and regions/Country SHOI for individual species/MAR001_RankedSpp.png
- Sup. Mat. 5 - current SHOIs for countries and regions/Country SHOI for individual species/MCO001_RankedSpp.png
- Sup. Mat. 5 - current SHOIs for countries and regions/Country SHOI for individual species/MDA001_RankedSpp.png
- Sup. Mat. 5 - current SHOIs for countries and regions/Country SHOI for individual species/MEX001_RankedSpp.png
- Sup. Mat. 5 - current SHOIs for countries and regions/Country SHOI for individual species/MKD001_RankedSpp.png
- Sup. Mat. 5 - current SHOIs for countries and regions/Country SHOI for individual species/MLI001_RankedSpp.png
- Sup. Mat. 5 - current SHOIs for countries and regions/Country SHOI for individual species/MMR001_RankedSpp.png
- Sup. Mat. 5 - current SHOIs for countries and regions/Country SHOI for individual species/MNE001_RankedSpp.png
- Sup. Mat. 5 - current SHOIs for countries and regions/Country SHOI for individual species/MNG001_RankedSpp.png
- Sup. Mat. 5 - current SHOIs for countries and regions/Country SHOI for individual species/MOZ001_RankedSpp.png
- Sup. Mat. 5 - current SHOIs for countries and regions/Country SHOI for individual species/MRT001_RankedSpp.png
- Sup. Mat. 5 - current SHOIs for countries and regions/Country SHOI for individual species/MTQ001_RankedSpp.png
- Sup. Mat. 5 - current SHOIs for countries and regions/Country SHOI for individual species/MWI001_RankedSpp.png
- Sup. Mat. 5 - current SHOIs for countries and regions/Country SHOI for individual species/MYS001_RankedSpp.png
- Sup. Mat. 5 - current SHOIs for countries and regions/Country SHOI for individual species/NAM001_RankedSpp.png
- Sup. Mat. 5 - current SHOIs for countries and regions/Country SHOI for individual species/NER001_RankedSpp.png
- Sup. Mat. 5 - current SHOIs for countries and regions/Country SHOI for individual species/NGA001_RankedSpp.png
- Sup. Mat. 5 - current SHOIs for countries and regions/Country SHOI for individual species/NIC001_RankedSpp.png
- Sup. Mat. 5 - current SHOIs for countries and regions/Country SHOI for individual species/NLD001_RankedSpp.png
- Sup. Mat. 5 - current SHOIs for countries and regions/Country SHOI for individual species/NOR001_RankedSpp.png
- Sup. Mat. 5 - current SHOIs for countries and regions/Country SHOI for individual species/NPL001_RankedSpp.png
- Sup. Mat. 5 - current SHOIs for countries and regions/Country SHOI for individual species/OMN001_RankedSpp.png
- Sup. Mat. 5 - current SHOIs for countries and regions/Country SHOI for individual species/PAK001_RankedSpp.png
- Sup. Mat. 5 - current SHOIs for countries and regions/Country SHOI for individual species/PAN001_RankedSpp.png
- Sup. Mat. 5 - current SHOIs for countries and regions/Country SHOI for individual species/PER001_RankedSpp.png
- Sup. Mat. 5 - current SHOIs for countries and regions/Country SHOI for individual species/PerCountrySHOISpecies.csv
- Sup. Mat. 5 - current SHOIs for countries and regions/Country SHOI for individual species/PHL001_RankedSpp.png
- Sup. Mat. 5 - current SHOIs for countries and regions/Country SHOI for individual species/PNG001_RankedSpp.png
- Sup. Mat. 5 - current SHOIs for countries and regions/Country SHOI for individual species/POL001_RankedSpp.png
- Sup. Mat. 5 - current SHOIs for countries and regions/Country SHOI for individual species/PRK001_RankedSpp.png
- Sup. Mat. 5 - current SHOIs for countries and regions/Country SHOI for individual species/PRT001_RankedSpp.png
- Sup. Mat. 5 - current SHOIs for countries and regions/Country SHOI for individual species/PRY001_RankedSpp.png
- Sup. Mat. 5 - current SHOIs for countries and regions/Country SHOI for individual species/PSE001_RankedSpp.png
- Sup. Mat. 5 - current SHOIs for countries and regions/Country SHOI for individual species/QAT001_RankedSpp.png
- Sup. Mat. 5 - current SHOIs for countries and regions/Country SHOI for individual species/ROU001_RankedSpp.png
- Sup. Mat. 5 - current SHOIs for countries and regions/Country SHOI for individual species/RUS001_RankedSpp.png
- Sup. Mat. 5 - current SHOIs for countries and regions/Country SHOI for individual species/RWA001_RankedSpp.png
- Sup. Mat. 5 - current SHOIs for countries and regions/Country SHOI for individual species/SAU001_RankedSpp.png
- Sup. Mat. 5 - current SHOIs for countries and regions/Country SHOI for individual species/SDN001_RankedSpp.png
- Sup. Mat. 5 - current SHOIs for countries and regions/Country SHOI for individual species/SEN001_RankedSpp.png
- Sup. Mat. 5 - current SHOIs for countries and regions/Country SHOI for individual species/SGP001_RankedSpp.png
- Sup. Mat. 5 - current SHOIs for countries and regions/Country SHOI for individual species/SLE001_RankedSpp.png
- Sup. Mat. 5 - current SHOIs for countries and regions/Country SHOI for individual species/SLV001_RankedSpp.png
- Sup. Mat. 5 - current SHOIs for countries and regions/Country SHOI for individual species/SMR001_RankedSpp.png
- Sup. Mat. 5 - current SHOIs for countries and regions/Country SHOI for individual species/SOM001_RankedSpp.png
- Sup. Mat. 5 - current SHOIs for countries and regions/Country SHOI for individual species/SRB001_RankedSpp.png
- Sup. Mat. 5 - current SHOIs for countries and regions/Country SHOI for individual species/SSD001_RankedSpp.png
- Sup. Mat. 5 - current SHOIs for countries and regions/Country SHOI for individual species/STP001_RankedSpp.png
- Sup. Mat. 5 - current SHOIs for countries and regions/Country SHOI for individual species/SUR001_RankedSpp.png
- Sup. Mat. 5 - current SHOIs for countries and regions/Country SHOI for individual species/SVK001_RankedSpp.png
- Sup. Mat. 5 - current SHOIs for countries and regions/Country SHOI for individual species/SVN001_RankedSpp.png
- Sup. Mat. 5 - current SHOIs for countries and regions/Country SHOI for individual species/SWE001_RankedSpp.png
- Sup. Mat. 5 - current SHOIs for countries and regions/Country SHOI for individual species/SWZ001_RankedSpp.png
- Sup. Mat. 5 - current SHOIs for countries and regions/Country SHOI for individual species/SYR001_RankedSpp.png
- Sup. Mat. 5 - current SHOIs for countries and regions/Country SHOI for individual species/TCD001_RankedSpp.png
- Sup. Mat. 5 - current SHOIs for countries and regions/Country SHOI for individual species/TGO001_RankedSpp.png
- Sup. Mat. 5 - current SHOIs for countries and regions/Country SHOI for individual species/THA001_RankedSpp.png
- Sup. Mat. 5 - current SHOIs for countries and regions/Country SHOI for individual species/TJK001_RankedSpp.png
- Sup. Mat. 5 - current SHOIs for countries and regions/Country SHOI for individual species/TKM001_RankedSpp.png
- Sup. Mat. 5 - current SHOIs for countries and regions/Country SHOI for individual species/TLS001_RankedSpp.png
- Sup. Mat. 5 - current SHOIs for countries and regions/Country SHOI for individual species/TTO001_RankedSpp.png
- Sup. Mat. 5 - current SHOIs for countries and regions/Country SHOI for individual species/TUN001_RankedSpp.png
- Sup. Mat. 5 - current SHOIs for countries and regions/Country SHOI for individual species/TUR001_RankedSpp.png
- Sup. Mat. 5 - current SHOIs for countries and regions/Country SHOI for individual species/TZA001_RankedSpp.png
- Sup. Mat. 5 - current SHOIs for countries and regions/Country SHOI for individual species/UGA001_RankedSpp.png
- Sup. Mat. 5 - current SHOIs for countries and regions/Country SHOI for individual species/UKR001_RankedSpp.png
- Sup. Mat. 5 - current SHOIs for countries and regions/Country SHOI for individual species/URY001_RankedSpp.png
- Sup. Mat. 5 - current SHOIs for countries and regions/Country SHOI for individual species/USA001_RankedSpp.png
- Sup. Mat. 5 - current SHOIs for countries and regions/Country SHOI for individual species/UZB001_RankedSpp.png
- Sup. Mat. 5 - current SHOIs for countries and regions/Country SHOI for individual species/VAT001_RankedSpp.png
- Sup. Mat. 5 - current SHOIs for countries and regions/Country SHOI for individual species/VEN001_RankedSpp.png
- Sup. Mat. 5 - current SHOIs for countries and regions/Country SHOI for individual species/VNM001_RankedSpp.png
- Sup. Mat. 5 - current SHOIs for countries and regions/Country SHOI for individual species/XKX001_RankedSpp.png
- Sup. Mat. 5 - current SHOIs for countries and regions/Country SHOI for individual species/YEM001_RankedSpp.png
- Sup. Mat. 5 - current SHOIs for countries and regions/Country SHOI for individual species/ZAF001_RankedSpp.png
- Sup. Mat. 5 - current SHOIs for countries and regions/Country SHOI for individual species/ZMB001_RankedSpp.png
- Sup. Mat. 5 - current SHOIs for countries and regions/Country SHOI for individual species/ZWE001_RankedSpp.png
- Sup. Mat. 5 - current SHOIs for countries and regions/Country SHOI for taxonomic groups/
- Sup. Mat. 5 - current SHOIs for countries and regions/Country SHOI for taxonomic groups/ABW001_RankedTaxa.png
- Sup. Mat. 5 - current SHOIs for countries and regions/Country SHOI for taxonomic groups/AFG001_RankedTaxa.png
- Sup. Mat. 5 - current SHOIs for countries and regions/Country SHOI for taxonomic groups/AGO001_RankedTaxa.png
- Sup. Mat. 5 - current SHOIs for countries and regions/Country SHOI for taxonomic groups/ALB001_RankedTaxa.png
- Sup. Mat. 5 - current SHOIs for countries and regions/Country SHOI for taxonomic groups/AND001_RankedTaxa.png
- Sup. Mat. 5 - current SHOIs for countries and regions/Country SHOI for taxonomic groups/ARE001_RankedTaxa.png
- Sup. Mat. 5 - current SHOIs for countries and regions/Country SHOI for taxonomic groups/ARG001_RankedTaxa.png
- Sup. Mat. 5 - current SHOIs for countries and regions/Country SHOI for taxonomic groups/ARM001_RankedTaxa.png
- Sup. Mat. 5 - current SHOIs for countries and regions/Country SHOI for taxonomic groups/AUS001_RankedTaxa.png
- Sup. Mat. 5 - current SHOIs for countries and regions/Country SHOI for taxonomic groups/AUT001_RankedTaxa.png
- Sup. Mat. 5 - current SHOIs for countries and regions/Country SHOI for taxonomic groups/AZE001_RankedTaxa.png
- Sup. Mat. 5 - current SHOIs for countries and regions/Country SHOI for taxonomic groups/BDI001_RankedTaxa.png
- Sup. Mat. 5 - current SHOIs for countries and regions/Country SHOI for taxonomic groups/BEL001_RankedTaxa.png
- Sup. Mat. 5 - current SHOIs for countries and regions/Country SHOI for taxonomic groups/BEN001_RankedTaxa.png
- Sup. Mat. 5 - current SHOIs for countries and regions/Country SHOI for taxonomic groups/BFA001_RankedTaxa.png
- Sup. Mat. 5 - current SHOIs for countries and regions/Country SHOI for taxonomic groups/BGD001_RankedTaxa.png
- Sup. Mat. 5 - current SHOIs for countries and regions/Country SHOI for taxonomic groups/BGR001_RankedTaxa.png
- Sup. Mat. 5 - current SHOIs for countries and regions/Country SHOI for taxonomic groups/BHR001_RankedTaxa.png
- Sup. Mat. 5 - current SHOIs for countries and regions/Country SHOI for taxonomic groups/BIH001_RankedTaxa.png
- Sup. Mat. 5 - current SHOIs for countries and regions/Country SHOI for taxonomic groups/BLR001_RankedTaxa.png
- Sup. Mat. 5 - current SHOIs for countries and regions/Country SHOI for taxonomic groups/BLZ001_RankedTaxa.png
- Sup. Mat. 5 - current SHOIs for countries and regions/Country SHOI for taxonomic groups/BOL001_RankedTaxa.png
- Sup. Mat. 5 - current SHOIs for countries and regions/Country SHOI for taxonomic groups/BRA001_RankedTaxa.png
- Sup. Mat. 5 - current SHOIs for countries and regions/Country SHOI for taxonomic groups/BRN001_RankedTaxa.png
- Sup. Mat. 5 - current SHOIs for countries and regions/Country SHOI for taxonomic groups/BTN001_RankedTaxa.png
- Sup. Mat. 5 - current SHOIs for countries and regions/Country SHOI for taxonomic groups/BWA001_RankedTaxa.png
- Sup. Mat. 5 - current SHOIs for countries and regions/Country SHOI for taxonomic groups/CAF001_RankedTaxa.png
- Sup. Mat. 5 - current SHOIs for countries and regions/Country SHOI for taxonomic groups/CAN001_RankedTaxa.png
- Sup. Mat. 5 - current SHOIs for countries and regions/Country SHOI for taxonomic groups/CHE001_RankedTaxa.png
- Sup. Mat. 5 - current SHOIs for countries and regions/Country SHOI for taxonomic groups/CHN001_RankedTaxa.png
- Sup. Mat. 5 - current SHOIs for countries and regions/Country SHOI for taxonomic groups/CHN002_RankedTaxa.png
- Sup. Mat. 5 - current SHOIs for countries and regions/Country SHOI for taxonomic groups/CHN003_RankedTaxa.png
- Sup. Mat. 5 - current SHOIs for countries and regions/Country SHOI for taxonomic groups/CIV001_RankedTaxa.png
- Sup. Mat. 5 - current SHOIs for countries and regions/Country SHOI for taxonomic groups/CMR001_RankedTaxa.png
- Sup. Mat. 5 - current SHOIs for countries and regions/Country SHOI for taxonomic groups/COD001_RankedTaxa.png
- Sup. Mat. 5 - current SHOIs for countries and regions/Country SHOI for taxonomic groups/COG001_RankedTaxa.png
- Sup. Mat. 5 - current SHOIs for countries and regions/Country SHOI for taxonomic groups/COL001_RankedTaxa.png
- Sup. Mat. 5 - current SHOIs for countries and regions/Country SHOI for taxonomic groups/CRI001_RankedTaxa.png
- Sup. Mat. 5 - current SHOIs for countries and regions/Country SHOI for taxonomic groups/CYP001_RankedTaxa.png
- Sup. Mat. 5 - current SHOIs for countries and regions/Country SHOI for taxonomic groups/CZE001_RankedTaxa.png
- Sup. Mat. 5 - current SHOIs for countries and regions/Country SHOI for taxonomic groups/DEU001_RankedTaxa.png
- Sup. Mat. 5 - current SHOIs for countries and regions/Country SHOI for taxonomic groups/DJI001_RankedTaxa.png
- Sup. Mat. 5 - current SHOIs for countries and regions/Country SHOI for taxonomic groups/DNK001_RankedTaxa.png
- Sup. Mat. 5 - current SHOIs for countries and regions/Country SHOI for taxonomic groups/DZA001_RankedTaxa.png
- Sup. Mat. 5 - current SHOIs for countries and regions/Country SHOI for taxonomic groups/ECU001_RankedTaxa.png
- Sup. Mat. 5 - current SHOIs for countries and regions/Country SHOI for taxonomic groups/EGY001_RankedTaxa.png
- Sup. Mat. 5 - current SHOIs for countries and regions/Country SHOI for taxonomic groups/ERI001_RankedTaxa.png
- Sup. Mat. 5 - current SHOIs for countries and regions/Country SHOI for taxonomic groups/ESH001_RankedTaxa.png
- Sup. Mat. 5 - current SHOIs for countries and regions/Country SHOI for taxonomic groups/ESP001_RankedTaxa.png
- Sup. Mat. 5 - current SHOIs for countries and regions/Country SHOI for taxonomic groups/EST001_RankedTaxa.png
- Sup. Mat. 5 - current SHOIs for countries and regions/Country SHOI for taxonomic groups/ETH001_RankedTaxa.png
- Sup. Mat. 5 - current SHOIs for countries and regions/Country SHOI for taxonomic groups/FIN001_RankedTaxa.png
- Sup. Mat. 5 - current SHOIs for countries and regions/Country SHOI for taxonomic groups/FRA001_RankedTaxa.png
- Sup. Mat. 5 - current SHOIs for countries and regions/Country SHOI for taxonomic groups/GAB001_RankedTaxa.png
- Sup. Mat. 5 - current SHOIs for countries and regions/Country SHOI for taxonomic groups/GBR001_RankedTaxa.png
- Sup. Mat. 5 - current SHOIs for countries and regions/Country SHOI for taxonomic groups/GEO001_RankedTaxa.png
- Sup. Mat. 5 - current SHOIs for countries and regions/Country SHOI for taxonomic groups/GHA001_RankedTaxa.png
- Sup. Mat. 5 - current SHOIs for countries and regions/Country SHOI for taxonomic groups/GIB001_RankedTaxa.png
- Sup. Mat. 5 - current SHOIs for countries and regions/Country SHOI for taxonomic groups/GIN001_RankedTaxa.png
- Sup. Mat. 5 - current SHOIs for countries and regions/Country SHOI for taxonomic groups/GMB001_RankedTaxa.png
- Sup. Mat. 5 - current SHOIs for countries and regions/Country SHOI for taxonomic groups/GNB001_RankedTaxa.png
- Sup. Mat. 5 - current SHOIs for countries and regions/Country SHOI for taxonomic groups/GNQ001_RankedTaxa.png
- Sup. Mat. 5 - current SHOIs for countries and regions/Country SHOI for taxonomic groups/GRC001_RankedTaxa.png
- Sup. Mat. 5 - current SHOIs for countries and regions/Country SHOI for taxonomic groups/GTM001_RankedTaxa.png
- Sup. Mat. 5 - current SHOIs for countries and regions/Country SHOI for taxonomic groups/GUF001_RankedTaxa.png
- Sup. Mat. 5 - current SHOIs for countries and regions/Country SHOI for taxonomic groups/GUY001_RankedTaxa.png
- Sup. Mat. 5 - current SHOIs for countries and regions/Country SHOI for taxonomic groups/HND001_RankedTaxa.png
- Sup. Mat. 5 - current SHOIs for countries and regions/Country SHOI for taxonomic groups/HRV001_RankedTaxa.png
- Sup. Mat. 5 - current SHOIs for countries and regions/Country SHOI for taxonomic groups/HUN001_RankedTaxa.png
- Sup. Mat. 5 - current SHOIs for countries and regions/Country SHOI for taxonomic groups/IDN001_RankedTaxa.png
- Sup. Mat. 5 - current SHOIs for countries and regions/Country SHOI for taxonomic groups/IDN002_RankedTaxa.png
- Sup. Mat. 5 - current SHOIs for countries and regions/Country SHOI for taxonomic groups/IDN003_RankedTaxa.png
- Sup. Mat. 5 - current SHOIs for countries and regions/Country SHOI for taxonomic groups/IND001_RankedTaxa.png
- Sup. Mat. 5 - current SHOIs for countries and regions/Country SHOI for taxonomic groups/IRN001_RankedTaxa.png
- Sup. Mat. 5 - current SHOIs for countries and regions/Country SHOI for taxonomic groups/IRQ001_RankedTaxa.png
- Sup. Mat. 5 - current SHOIs for countries and regions/Country SHOI for taxonomic groups/ISR001_RankedTaxa.png
- Sup. Mat. 5 - current SHOIs for countries and regions/Country SHOI for taxonomic groups/ITA001_RankedTaxa.png
- Sup. Mat. 5 - current SHOIs for countries and regions/Country SHOI for taxonomic groups/JOR001_RankedTaxa.png
- Sup. Mat. 5 - current SHOIs for countries and regions/Country SHOI for taxonomic groups/JPN001_RankedTaxa.png
- Sup. Mat. 5 - current SHOIs for countries and regions/Country SHOI for taxonomic groups/KAZ001_RankedTaxa.png
- Sup. Mat. 5 - current SHOIs for countries and regions/Country SHOI for taxonomic groups/KEN001_RankedTaxa.png
- Sup. Mat. 5 - current SHOIs for countries and regions/Country SHOI for taxonomic groups/KGZ001_RankedTaxa.png
- Sup. Mat. 5 - current SHOIs for countries and regions/Country SHOI for taxonomic groups/KHM001_RankedTaxa.png
- Sup. Mat. 5 - current SHOIs for countries and regions/Country SHOI for taxonomic groups/KOR001_RankedTaxa.png
- Sup. Mat. 5 - current SHOIs for countries and regions/Country SHOI for taxonomic groups/KWT001_RankedTaxa.png
- Sup. Mat. 5 - current SHOIs for countries and regions/Country SHOI for taxonomic groups/LAO001_RankedTaxa.png
- Sup. Mat. 5 - current SHOIs for countries and regions/Country SHOI for taxonomic groups/LBN001_RankedTaxa.png
- Sup. Mat. 5 - current SHOIs for countries and regions/Country SHOI for taxonomic groups/LBR001_RankedTaxa.png
- Sup. Mat. 5 - current SHOIs for countries and regions/Country SHOI for taxonomic groups/LBY001_RankedTaxa.png
- Sup. Mat. 5 - current SHOIs for countries and regions/Country SHOI for taxonomic groups/LCA001_RankedTaxa.png
- Sup. Mat. 5 - current SHOIs for countries and regions/Country SHOI for taxonomic groups/LIE001_RankedTaxa.png
- Sup. Mat. 5 - current SHOIs for countries and regions/Country SHOI for taxonomic groups/LKA001_RankedTaxa.png
- Sup. Mat. 5 - current SHOIs for countries and regions/Country SHOI for taxonomic groups/LSO001_RankedTaxa.png
- Sup. Mat. 5 - current SHOIs for countries and regions/Country SHOI for taxonomic groups/LTU001_RankedTaxa.png
- Sup. Mat. 5 - current SHOIs for countries and regions/Country SHOI for taxonomic groups/LVA001_RankedTaxa.png
- Sup. Mat. 5 - current SHOIs for countries and regions/Country SHOI for taxonomic groups/MAR001_RankedTaxa.png
- Sup. Mat. 5 - current SHOIs for countries and regions/Country SHOI for taxonomic groups/MCO001_RankedTaxa.png
- Sup. Mat. 5 - current SHOIs for countries and regions/Country SHOI for taxonomic groups/MDA001_RankedTaxa.png
- Sup. Mat. 5 - current SHOIs for countries and regions/Country SHOI for taxonomic groups/MEX001_RankedTaxa.png
- Sup. Mat. 5 - current SHOIs for countries and regions/Country SHOI for taxonomic groups/MKD001_RankedTaxa.png
- Sup. Mat. 5 - current SHOIs for countries and regions/Country SHOI for taxonomic groups/MLI001_RankedTaxa.png
- Sup. Mat. 5 - current SHOIs for countries and regions/Country SHOI for taxonomic groups/MMR001_RankedTaxa.png
- Sup. Mat. 5 - current SHOIs for countries and regions/Country SHOI for taxonomic groups/MNE001_RankedTaxa.png
- Sup. Mat. 5 - current SHOIs for countries and regions/Country SHOI for taxonomic groups/MNG001_RankedTaxa.png
- Sup. Mat. 5 - current SHOIs for countries and regions/Country SHOI for taxonomic groups/MOZ001_RankedTaxa.png
- Sup. Mat. 5 - current SHOIs for countries and regions/Country SHOI for taxonomic groups/MRT001_RankedTaxa.png
- Sup. Mat. 5 - current SHOIs for countries and regions/Country SHOI for taxonomic groups/MTQ001_RankedTaxa.png
- Sup. Mat. 5 - current SHOIs for countries and regions/Country SHOI for taxonomic groups/MWI001_RankedTaxa.png
- Sup. Mat. 5 - current SHOIs for countries and regions/Country SHOI for taxonomic groups/MYS001_RankedTaxa.png
- Sup. Mat. 5 - current SHOIs for countries and regions/Country SHOI for taxonomic groups/NAM001_RankedTaxa.png
- Sup. Mat. 5 - current SHOIs for countries and regions/Country SHOI for taxonomic groups/NER001_RankedTaxa.png
- Sup. Mat. 5 - current SHOIs for countries and regions/Country SHOI for taxonomic groups/NGA001_RankedTaxa.png
- Sup. Mat. 5 - current SHOIs for countries and regions/Country SHOI for taxonomic groups/NIC001_RankedTaxa.png
- Sup. Mat. 5 - current SHOIs for countries and regions/Country SHOI for taxonomic groups/NLD001_RankedTaxa.png
- Sup. Mat. 5 - current SHOIs for countries and regions/Country SHOI for taxonomic groups/NOR001_RankedTaxa.png
- Sup. Mat. 5 - current SHOIs for countries and regions/Country SHOI for taxonomic groups/NPL001_RankedTaxa.png
- Sup. Mat. 5 - current SHOIs for countries and regions/Country SHOI for taxonomic groups/OMN001_RankedTaxa.png
- Sup. Mat. 5 - current SHOIs for countries and regions/Country SHOI for taxonomic groups/PAK001_RankedTaxa.png
- Sup. Mat. 5 - current SHOIs for countries and regions/Country SHOI for taxonomic groups/PAN001_RankedTaxa.png
- Sup. Mat. 5 - current SHOIs for countries and regions/Country SHOI for taxonomic groups/PER001_RankedTaxa.png
- Sup. Mat. 5 - current SHOIs for countries and regions/Country SHOI for taxonomic groups/PerCountrySHOITaxa.csv
- Sup. Mat. 5 - current SHOIs for countries and regions/Country SHOI for taxonomic groups/PHL001_RankedTaxa.png
- Sup. Mat. 5 - current SHOIs for countries and regions/Country SHOI for taxonomic groups/PNG001_RankedTaxa.png
- Sup. Mat. 5 - current SHOIs for countries and regions/Country SHOI for taxonomic groups/POL001_RankedTaxa.png
- Sup. Mat. 5 - current SHOIs for countries and regions/Country SHOI for taxonomic groups/PRK001_RankedTaxa.png
- Sup. Mat. 5 - current SHOIs for countries and regions/Country SHOI for taxonomic groups/PRT001_RankedTaxa.png
[truncated: 61 more entries]
