# Supplementary material for: Climate change induced complex shifts in snake distributions expose people to snakebite and threaten biodiversity
Source: PLoS Negl Trop Dis. 2026 May 21;20(5):e0014030. doi: 10.1371/journal.pntd.0014030 (PMC13193456; doi:10.1371/journal.pntd.0014030)
Supplement: S1 Appendix — (ZIP) [file pntd.0014030.s005.zip › Sup. Mat. 5 - current SHOIs for countries and regions/Country SHOI for individual species/PerCountrySHOISpecies.csv]

Accepted_Species	Exposure_Current	CountryCode	CountryName
Crotalus durissus	348.679651696235	ABW001	Aruba
Macrovipera lebetina	877726.67439923	AFG001	Afghanistan
Naja oxiana	647965.944841477	AFG001	Afghanistan
Echis carinatus	530788.191832242	AFG001	Afghanistan
Pseudocerastes persicus	377778.496682847	AFG001	Afghanistan
Eristicophis macmahonii	105059.998949037	AFG001	Afghanistan
Gloydius himalayanus	19304.9953195636	AFG001	Afghanistan
Bungarus sindanus	11412.2955458345	AFG001	Afghanistan
Bungarus caeruleus	3058.54039733295	AFG001	Afghanistan
Naja nigricollis	1036609.38082495	AGO001	Angola
Bitis arietans	1003285.59996669	AGO001	Angola
Atractaspis bibronii	924675.46275041	AGO001	Angola
Dispholidus typus	922284.080759954	AGO001	Angola
Dendroaspis polylepis	868041.447597278	AGO001	Angola
Bitis gabonica	803982.498536529	AGO001	Angola
Thelotornis capensis	665745.167583758	AGO001	Angola
Naja anchietae	475694.392815279	AGO001	Angola
Naja subfulva	454918.696355018	AGO001	Angola
Atractaspis irregularis	428446.674621727	AGO001	Angola
Dendroaspis jamesoni	379953.35680649	AGO001	Angola
Thelotornis kirtlandii	267554.9196698	AGO001	Angola
Naja annulata	173692.407577439	AGO001	Angola
Atheris squamigera	155227.976046762	AGO001	Angola
Naja melanoleuca	146722.980287876	AGO001	Angola
Pseudohaje goldii	112857.25969126	AGO001	Angola
Bitis nasicornis	100405.518607382	AGO001	Angola
Naja mossambica	91683.4717094443	AGO001	Angola
Naja christyi	61563.8348214054	AGO001	Angola
Naja nigricincta	59826.3723754093	AGO001	Angola
Echis carinatus	140503.042062104	ARE001	United Arab Emirates
Cerastes gasperettii	124610.141025673	ARE001	United Arab Emirates
Pseudocerastes persicus	22908.4978375279	ARE001	United Arab Emirates
Echis omanensis	12876.9828140197	ARE001	United Arab Emirates
Micrurus pyrrhocryptus	651456.778292932	ARG001	Argentina
Bothrops alternatus	619699.023178819	ARG001	Argentina
Bothrops diporus	542879.723210629	ARG001	Argentina
Bothrops ammodytoides	391382.112628056	ARG001	Argentina
Crotalus durissus	325955.833083423	ARG001	Argentina
Micrurus altirostris	55581.0713425232	ARG001	Argentina
Bothrops pubescens	38345.2429729639	ARG001	Argentina
Bothrops jararacussu	29261.9664463719	ARG001	Argentina
Bothrops jonathani	24964.3691770572	ARG001	Argentina
Bothrops jararaca	18724.8134968693	ARG001	Argentina
Micrurus corallinus	17397.2727533837	ARG001	Argentina
Micrurus baliocoryphus	16995.3276327381	ARG001	Argentina
Micrurus silviae	11926.8829691377	ARG001	Argentina
Bothrops moojeni	2841.58026913111	ARG001	Argentina
Bothrops cotiara	2109.40392830082	ARG001	Argentina
Micrurus frontalis	1668.37545097456	ARG001	Argentina
Micrurus lemniscatus	986.143105143028	ARG001	Argentina
Pseudonaja textilis	240914.743638528	AUS001	Australia
Notechis scutatus	152189.266561213	AUS001	Australia
Pseudechis porphyriacus	119292.319630489	AUS001	Australia
Acanthophis antarcticus	86132.8517335762	AUS001	Australia
Hoplocephalus bitorquatus	65526.0063586079	AUS001	Australia
Austrelaps superbus	65189.6651148218	AUS001	Australia
Pseudechis australis	58495.8920878558	AUS001	Australia
Pseudechis guttatus	45608.60944658	AUS001	Australia
Oxyuranus scutellatus	45447.8283153917	AUS001	Australia
Pseudonaja mengdeni	35091.6040477696	AUS001	Australia
Pseudonaja affinis	31439.6302053748	AUS001	Australia
Tropidechis carinatus	20546.7442681692	AUS001	Australia
Hoplocephalus stephensii	19919.8045985198	AUS001	Australia
Hoplocephalus bungaroides	14796.5582430569	AUS001	Australia
Pseudonaja aspidorhyncha	14274.1547838672	AUS001	Australia
Austrelaps ramsayi	12459.4452734056	AUS001	Australia
Acanthophis praelongus	7491.56532551692	AUS001	Australia
Pseudonaja nuchalis	7432.03253894216	AUS001	Australia
Acanthophis pyrrhus	5627.52626768666	AUS001	Australia
Acanthophis rugosus	5608.1703817886	AUS001	Australia
Pseudechis NT	5126.43949504016	AUS001	Australia
Pseudechis weigeli	3647.42831642865	AUS001	Australia
Austrelaps labialis	2586.53765891221	AUS001	Australia
Pseudonaja inframacula	2584.48307014174	AUS001	Australia
Acanthophis wellsi	2447.850217647	AUS001	Australia
Pseudonaja guttata	2230.27562066738	AUS001	Australia
Pseudechis colletti	1898.82721848101	AUS001	Australia
Acanthophis hawkei	1151.1184141125	AUS001	Australia
Pseudechis pailsei	1074.18254333883	AUS001	Australia
Pseudonaja ingrami	957.996513079702	AUS001	Australia
Pseudechis butleri	956.470286130252	AUS001	Australia
Acanthophis cryptamydros	868.910583582261	AUS001	Australia
Oxyuranus microlepidotus	778.141199358607	AUS001	Australia
Oxyuranus temporalis	211.607564670921	AUS001	Australia
Naja nigricollis	72635.7041327097	BDI001	Burundi
Naja subfulva	62888.6722203121	BDI001	Burundi
Atractaspis bibronii	62829.0237859976	BDI001	Burundi
Bitis arietans	57206.1209553629	BDI001	Burundi
Atractaspis irregularis	56803.2896720618	BDI001	Burundi
Naja annulata	39670.8312051892	BDI001	Burundi
Atheris nitschei	34791.3213464479	BDI001	Burundi
Dendroaspis jamesoni	31960.2631724279	BDI001	Burundi
Thelotornis kirtlandii	30173.5632745004	BDI001	Burundi
Dispholidus typus	29742.8587311114	BDI001	Burundi
Dendroaspis polylepis	24052.5346953805	BDI001	Burundi
Bitis gabonica	18062.3953049137	BDI001	Burundi
Bitis nasicornis	17556.5719892106	BDI001	Burundi
Naja melanoleuca	6368.44986608619	BDI001	Burundi
Thelotornis capensis	4829.45413209091	BDI001	Burundi
Thelotornis mossambicanus	3084.42830714874	BDI001	Burundi
Naja nigricollis	203744.061674051	BEN001	Benin
Naja savannula	154632.623482004	BEN001	Benin
Echis ocellatus	143312.023979273	BEN001	Benin
Bitis arietans	80399.5244114844	BEN001	Benin
Pseudohaje nigra	63484.0018995566	BEN001	Benin
Dispholidus typus	60094.0952933618	BEN001	Benin
Naja katiensis	57237.5779813008	BEN001	Benin
Atractaspis watsoni	51147.1408840355	BEN001	Benin
Thelotornis kirtlandii	33955.2120496197	BEN001	Benin
Dendroaspis viridis	29280.8638673829	BEN001	Benin
Dendroaspis polylepis	28022.1668915928	BEN001	Benin
Naja senegalensis	17631.9477940235	BEN001	Benin
Bitis gabonica	13684.2661245995	BEN001	Benin
Atractaspis micropholis	8920.68178978631	BEN001	Benin
Dendroaspis jamesoni	7574.91138053275	BEN001	Benin
Echis leucogaster	7539.28798918021	BEN001	Benin
Bitis nasicornis	7064.69608640941	BEN001	Benin
Naja melanoleuca	875.742000871875	BEN001	Benin
Echis ocellatus	618706.039384018	BFA001	Burkina Faso
Naja katiensis	547037.928593989	BFA001	Burkina Faso
Naja senegalensis	439542.668214712	BFA001	Burkina Faso
Naja nigricollis	421878.023698014	BFA001	Burkina Faso
Naja savannula	362519.106521431	BFA001	Burkina Faso
Atractaspis watsoni	342800.442687358	BFA001	Burkina Faso
Echis leucogaster	218570.850763733	BFA001	Burkina Faso
Bitis arietans	175744.700912939	BFA001	Burkina Faso
Atractaspis micropholis	107786.519963097	BFA001	Burkina Faso
Dendroaspis polylepis	48312.8518761379	BFA001	Burkina Faso
Dispholidus typus	27721.312429311	BFA001	Burkina Faso
Bungarus fasciatus	677727.697712717	BGD001	Bangladesh
Naja kaouthia	496689.38430521	BGD001	Bangladesh
Bungarus caeruleus	492410.110232616	BGD001	Bangladesh
Bungarus walli	467216.696101836	BGD001	Bangladesh
Trimeresurus erythrurus	382672.865042642	BGD001	Bangladesh
Bungarus niger	272815.785759781	BGD001	Bangladesh
Daboia russelii	252782.709299457	BGD001	Bangladesh
Bungarus lividus	224296.525273766	BGD001	Bangladesh
Ophiophagus hannah	152118.903480622	BGD001	Bangladesh
Naja naja	134177.769784544	BGD001	Bangladesh
Trimeresurus yunnanensis	64163.0128342606	BGD001	Bangladesh
Walterinnesia morgani	1751.35306484252	BHR001	Bahrain
Cerastes gasperettii	24.5886381268501	BHR001	Bahrain
Micrurus diastema	30033.8566999994	BLZ001	Belize
Bothrops asper	29997.7518227175	BLZ001	Belize
Micrurus hippocrepis	25091.1730868593	BLZ001	Belize
Metlapilcoatlus mexicanus	21492.5008070711	BLZ001	Belize
Crotalus tzabcan	7467.6204777236	BLZ001	Belize
Porthidium nasutum	6150.34208969274	BLZ001	Belize
Bothriechis schlegelii	6042.65020344912	BLZ001	Belize
Agkistrodon russeolus	3595.98055372096	BLZ001	Belize
Micrurus annellatus	346214.320216229	BOL001	Bolivia (Plurinational State of)
Crotalus durissus	331224.574836972	BOL001	Bolivia (Plurinational State of)
Bothrops monsignifer	198930.965335844	BOL001	Bolivia (Plurinational State of)
Bothrops jonathani	178977.033062447	BOL001	Bolivia (Plurinational State of)
Bothrops sanctaecrucis	159129.157073684	BOL001	Bolivia (Plurinational State of)
Micrurus lemniscatus	148867.199275949	BOL001	Bolivia (Plurinational State of)
Lachesis muta	148786.724777174	BOL001	Bolivia (Plurinational State of)
Bothrops bilineatus	123430.738155355	BOL001	Bolivia (Plurinational State of)
Micrurus obscurus	119274.010916051	BOL001	Bolivia (Plurinational State of)
Micrurus narduccii	118563.007261722	BOL001	Bolivia (Plurinational State of)
Bothrops diporus	117436.384452855	BOL001	Bolivia (Plurinational State of)
Micrurus surinamensis	104857.109338285	BOL001	Bolivia (Plurinational State of)
Bothrops taeniatus	83692.9881389702	BOL001	Bolivia (Plurinational State of)
Bothrops sonene	80992.7636947473	BOL001	Bolivia (Plurinational State of)
Bothrocophias andianus	73867.3262481994	BOL001	Bolivia (Plurinational State of)
Bothrops moojeni	70963.1008489859	BOL001	Bolivia (Plurinational State of)
Bothrops atrox	64777.5059173545	BOL001	Bolivia (Plurinational State of)
Bothrocophias microphthalmus	61019.7402956006	BOL001	Bolivia (Plurinational State of)
Micrurus pyrrhocryptus	56048.4243452062	BOL001	Bolivia (Plurinational State of)
Micrurus spixii	52673.178679709	BOL001	Bolivia (Plurinational State of)
Bothrops mattogrossensis	50076.3099886913	BOL001	Bolivia (Plurinational State of)
Micrurus diana	44822.8630468909	BOL001	Bolivia (Plurinational State of)
Micrurus serranus	36443.7986707033	BOL001	Bolivia (Plurinational State of)
Micrurus hemprichii	16427.0854378992	BOL001	Bolivia (Plurinational State of)
Bothrops brazili	7788.76012072518	BOL001	Bolivia (Plurinational State of)
Micrurus albicinctus	6147.91457376077	BOL001	Bolivia (Plurinational State of)
Bothrocophias hyoprora	5101.07146807299	BOL001	Bolivia (Plurinational State of)
Micrurus tricolor	345.419498364872	BOL001	Bolivia (Plurinational State of)
Crotalus durissus	2578342.51810954	BRA001	Brazil
Micrurus lemniscatus	1605513.96011995	BRA001	Brazil
Lachesis muta	1199788.61275613	BRA001	Brazil
Micrurus ibiboboca	897819.901974149	BRA001	Brazil
Micrurus surinamensis	882303.719886797	BRA001	Brazil
Bothrops atrox	804951.787447019	BRA001	Brazil
Micrurus spixii	766839.975334455	BRA001	Brazil
Micrurus hemprichii	736313.337254396	BRA001	Brazil
Bothrops jararaca	734041.81387092	BRA001	Brazil
Bothrops moojeni	697684.155133024	BRA001	Brazil
Micrurus paraensis	665190.052567582	BRA001	Brazil
Bothrops taeniatus	659477.419661181	BRA001	Brazil
Bothrops erythromelas	587097.114405707	BRA001	Brazil
Bothrops bilineatus	579123.403110625	BRA001	Brazil
Micrurus filiformis	497559.646136126	BRA001	Brazil
Bothrops brazili	431229.502298412	BRA001	Brazil
Micrurus frontalis	411535.843698247	BRA001	Brazil
Bothrops lutzi	407039.644142371	BRA001	Brazil
Micrurus brasiliensis	364472.055038613	BRA001	Brazil
Micrurus corallinus	362259.712812832	BRA001	Brazil
Bothrops alternatus	351917.814982786	BRA001	Brazil
Bothrops neuwiedi	339302.125243359	BRA001	Brazil
Micrurus altirostris	314983.646750275	BRA001	Brazil
Bothrops jararacussu	309235.197607454	BRA001	Brazil
Bothrops itapetiningae	240540.263173121	BRA001	Brazil
Micrurus albicinctus	227776.588257417	BRA001	Brazil
Bothrops marmoratus	216827.225542644	BRA001	Brazil
Bothrops pauloensis	193301.48372045	BRA001	Brazil
Bothrops pubescens	186716.133538206	BRA001	Brazil
Bothrops oligobalius	167825.581893559	BRA001	Brazil
Bothrops leucurus	163691.924708144	BRA001	Brazil
Micrurus collaris	162970.466419038	BRA001	Brazil
Micrurus decoratus	139491.952799093	BRA001	Brazil
Bothrops mattogrossensis	135970.980344749	BRA001	Brazil
Bothrocophias hyoprora	135288.890498622	BRA001	Brazil
Micrurus obscurus	112349.31640373	BRA001	Brazil
Micrurus silviae	101135.568847212	BRA001	Brazil
Micrurus averyi	94692.1887047273	BRA001	Brazil
Bothrops cotiara	91774.6792274437	BRA001	Brazil
Micrurus diana	90243.79684541	BRA001	Brazil
Micrurus annellatus	72921.5741103116	BRA001	Brazil
Bothrops fonsecai	68548.6977414721	BRA001	Brazil
Micrurus boicora	51630.185989426	BRA001	Brazil
Micrurus scutiventris	50469.5485701432	BRA001	Brazil
Bothrops pirajai	43494.4118578107	BRA001	Brazil
Micrurus narduccii	41937.4775798407	BRA001	Brazil
Micrurus langsdorffi	39143.0019377068	BRA001	Brazil
Micrurus remotus	38266.4700873829	BRA001	Brazil
Micrurus tricolor	36223.8584130779	BRA001	Brazil
Micrurus psyches	33019.0906930706	BRA001	Brazil
Micrurus nattereri	16164.6886925571	BRA001	Brazil
Micrurus potyguara	16012.4597094782	BRA001	Brazil
Micrurus tikuna	10704.2528752114	BRA001	Brazil
Micrurus putumayensis	9505.79974821156	BRA001	Brazil
Micrurus isozonus	8925.08012423969	BRA001	Brazil
Bothrops muriciensis	5789.36288559032	BRA001	Brazil
Micrurus baliocoryphus	4539.08395567026	BRA001	Brazil
Micrurus pyrrhocryptus	1990.74397818764	BRA001	Brazil
Bothrops diporus	1786.43667378027	BRA001	Brazil
Bothrocophias microphthalmus	1048.00850714989	BRA001	Brazil
Bothrops otavioi	0	BRA001	Brazil
Bothrops sazimai	0	BRA001	Brazil
Bungarus flaviceps	5690.29289694759	BRN001	Brunei Darussalam
Calliophis bivirgatus	5308.26638265164	BRN001	Brunei Darussalam
Tropidolaemus subannulatus	4513.85261909186	BRN001	Brunei Darussalam
Bungarus fasciatus	4329.75485780617	BRN001	Brunei Darussalam
Trimeresurus sumatranus	3872.5903519222	BRN001	Brunei Darussalam
Calliophis nigrotaeniatus	3587.4009263831	BRN001	Brunei Darussalam
Naja sumatrana	3480.54811096564	BRN001	Brunei Darussalam
Calliophis intestinalis	3110.62349584652	BRN001	Brunei Darussalam
Ophiophagus hannah	2899.61534992693	BRN001	Brunei Darussalam
Bungarus bungaroides	43684.3184269663	BTN001	Bhutan
Ophiophagus hannah	35434.6770236705	BTN001	Bhutan
Naja kaouthia	28412.2414104723	BTN001	Bhutan
Trimeresurus yunnanensis	26842.9492675954	BTN001	Bhutan
Protobothrops jerdonii	25346.3912555006	BTN001	Bhutan
Protobothrops himalayanus	13285.927045614	BTN001	Bhutan
Trimeresurus salazar	11285.5462817697	BTN001	Bhutan
Trimeresurus erythrurus	8954.7641217211	BTN001	Bhutan
Bungarus fasciatus	8853.26793793232	BTN001	Bhutan
Protobothrops kaulbacki	8493.88888812328	BTN001	Bhutan
Bungarus niger	7249.09169384614	BTN001	Bhutan
Bungarus lividus	3724.56538821306	BTN001	Bhutan
Daboia russelii	1054.16257181986	BTN001	Bhutan
Gloydius himalayanus	273.954531444573	BTN001	Bhutan
Bungarus caeruleus	122.800470546557	BTN001	Bhutan
Bitis arietans	285691.548709396	BWA001	Botswana
Atractaspis bibronii	218562.880782785	BWA001	Botswana
Dispholidus typus	177266.187889791	BWA001	Botswana
Dendroaspis polylepis	143978.620387844	BWA001	Botswana
Atractaspis duerdeni	135009.142777051	BWA001	Botswana
Naja mossambica	106646.651360348	BWA001	Botswana
Naja anchietae	82112.0186204878	BWA001	Botswana
Naja nivea	74264.1057257286	BWA001	Botswana
Naja annulifera	67849.2766880855	BWA001	Botswana
Thelotornis capensis	54758.1403020002	BWA001	Botswana
Naja nigricincta	7198.75515234273	BWA001	Botswana
Naja nigricollis	346383.649762278	CAF001	Central African Republic
Atractaspis irregularis	258972.307477621	CAF001	Central African Republic
Dendroaspis polylepis	187955.351187479	CAF001	Central African Republic
Thelotornis kirtlandii	187813.193183823	CAF001	Central African Republic
Bitis gabonica	183497.255758835	CAF001	Central African Republic
Dendroaspis jamesoni	180872.31129936	CAF001	Central African Republic
Naja subfulva	155410.424609869	CAF001	Central African Republic
Dispholidus typus	149477.631659762	CAF001	Central African Republic
Naja haje	146251.612830664	CAF001	Central African Republic
Bitis arietans	142747.65770137	CAF001	Central African Republic
Pseudohaje goldii	127224.751226334	CAF001	Central African Republic
Atheris squamigera	115043.282884748	CAF001	Central African Republic
Naja annulata	76665.1416376918	CAF001	Central African Republic
Atheris broadleyi	60900.1511111394	CAF001	Central African Republic
Bitis nasicornis	59273.3842084735	CAF001	Central African Republic
Naja savannula	50454.8822091177	CAF001	Central African Republic
Atractaspis watsoni	33874.9281935453	CAF001	Central African Republic
Naja melanoleuca	29766.214940021	CAF001	Central African Republic
Echis romani	23269.687943638	CAF001	Central African Republic
Echis leucogaster	2650.24917764837	CAF001	Central African Republic
Crotalus viridis	77771.4471463035	CAN001	Canada
Sistrurus catenatus	60135.0613322401	CAN001	Canada
Crotalus oreganus	4961.1045060778	CAN001	Canada
Crotalus horridus	211.852581475341	CAN001	Canada
Gloydius brevicaudus	5888167.0557135	CHN001	China
Deinagkistrodon acutus	4535567.14020221	CHN001	China
Bungarus multicinctus	4461210.62137383	CHN001	China
Gloydius stejnegeri	4404715.02860944	CHN001	China
Gloydius cognatus	4220110.02244668	CHN001	China
Protobothrops mucrosquamatus	3601497.94543489	CHN001	China
Naja atra	3531950.10162168	CHN001	China
Rhabdophis tigrinus	3482986.64779554	CHN001	China
Trimeresurus stejnegeri	2556632.69697018	CHN001	China
Bungarus wanghaotingi	2422333.2327739	CHN001	China
Gloydius halys	2209940.27279141	CHN001	China
Protobothrops jerdonii	1741713.93989516	CHN001	China
Ophiophagus hannah	1528462.71205379	CHN001	China
Trimeresurus yunnanensis	1481870.60980927	CHN001	China
Trimeresurus gumprechti	1395790.84473507	CHN001	China
Gloydius intermedius	996732.14813924	CHN001	China
Trimeresurus albolabris	906875.323199062	CHN001	China
Bungarus fasciatus	871188.789883598	CHN001	China
Gloydius caraganus	803230.38840215	CHN001	China
Gloydius liupanensis	800681.870696474	CHN001	China
Bungarus bungaroides	773148.807758087	CHN001	China
Gloydius qinlingensis	660870.982637984	CHN001	China
Gloydius ussuriensis	630688.728736097	CHN001	China
Protobothrops mangshanensis	505352.958479976	CHN001	China
Protobothrops maolanensis	468079.969944596	CHN001	China
Gloydius strauchi	404408.958808889	CHN001	China
Gloydius angusticeps	261709.27579245	CHN001	China
Gloydius changdaoensis	257940.903633616	CHN001	China
Protobothrops trungkhanhensis	237038.389085984	CHN001	China
Vipera renardi	220070.832444137	CHN001	China
Naja kaouthia	193446.088391715	CHN001	China
Gloydius huangi	143503.83523978	CHN001	China
Bungarus slowinskii	132299.608726297	CHN001	China
Daboia siamensis	129376.328759288	CHN001	China
Protobothrops kaulbacki	111458.539269733	CHN001	China
Gloydius swild	111085.809464747	CHN001	China
Protobothrops xiangchengensis	103257.306823661	CHN001	China
Protobothrops cornutus	99604.6745012457	CHN001	China
Gloydius rubromaculatus	98328.4669983772	CHN001	China
Trimeresurus caudornatus	46553.1507512156	CHN001	China
Gloydius lipipengi	36759.3907430659	CHN001	China
Vipera berus	36589.3318467961	CHN001	China
Trimeresurus guoi	30073.6919250195	CHN001	China
Protobothrops dabieshanensis	22981.393684965	CHN001	China
Bungarus suzhenae	20834.1392635993	CHN001	China
Gloydius monticola	20142.7141313334	CHN001	China
Protobothrops himalayanus	3128.82080768646	CHN001	China
Trimeresurus tibetanus	315.855579495401	CHN001	China
Trimeresurus septentrionalis	278.41670759443	CHN001	China
Bitis gabonica	487585.969948353	CMR001	Cameroon
Naja nigricollis	465202.153392964	CMR001	Cameroon
Dendroaspis jamesoni	454871.475322107	CMR001	Cameroon
Pseudohaje goldii	438387.351207223	CMR001	Cameroon
Thelotornis kirtlandii	393913.501159818	CMR001	Cameroon
Atractaspis irregularis	383770.748351323	CMR001	Cameroon
Atheris squamigera	363600.645879633	CMR001	Cameroon
Atheris broadleyi	362133.113396367	CMR001	Cameroon
Naja melanoleuca	361547.442838328	CMR001	Cameroon
Bitis nasicornis	345664.333337415	CMR001	Cameroon
Naja annulata	262547.033845011	CMR001	Cameroon
Echis romani	223340.80194304	CMR001	Cameroon
Dispholidus typus	179156.50651815	CMR001	Cameroon
Bitis arietans	172215.01881315	CMR001	Cameroon
Naja subfulva	164726.015045956	CMR001	Cameroon
Naja haje	164153.354318891	CMR001	Cameroon
Atractaspis watsoni	163647.053103583	CMR001	Cameroon
Naja savannula	132342.984697799	CMR001	Cameroon
Dendroaspis polylepis	104157.44756071	CMR001	Cameroon
Naja katiensis	88899.9340291605	CMR001	Cameroon
Atheris subocularis	41274.2628275763	CMR001	Cameroon
Echis leucogaster	32109.6364572761	CMR001	Cameroon
Atractaspis micropholis	21137.0552223191	CMR001	Cameroon
Micrurus mipartitus	567778.80989184	COL001	Colombia
Bothrops asper	543315.904244617	COL001	Colombia
Bothrops atrox	481478.211515561	COL001	Colombia
Micrurus clarki	446527.396872106	COL001	Colombia
Micrurus dumerilii	438274.521700568	COL001	Colombia
Porthidium lansbergii	332855.312304315	COL001	Colombia
Micrurus surinamensis	312335.076538734	COL001	Colombia
Micrurus narduccii	307194.060428389	COL001	Colombia
Micrurus camilae	279304.595858139	COL001	Colombia
Micrurus obscurus	277268.941743972	COL001	Colombia
Lachesis acrochorda	272256.341905261	COL001	Colombia
Bothriechis schlegelii	268048.815823301	COL001	Colombia
Micrurus sangilensis	265233.728039234	COL001	Colombia
Micrurus dissoleucus	259998.292229902	COL001	Colombia
Micrurus multiscutatus	257163.857801185	COL001	Colombia
Micrurus lemniscatus	242757.819133987	COL001	Colombia
Micrurus hemprichii	233034.641009695	COL001	Colombia
Bothrocophias colombianus	232226.842547031	COL001	Colombia
Bothrops taeniatus	225803.896546398	COL001	Colombia
Micrurus scutiventris	211396.605162259	COL001	Colombia
Micrurus ancoralis	197356.391180247	COL001	Colombia
Crotalus durissus	196420.73898737	COL001	Colombia
Micrurus spurrelli	193346.915705004	COL001	Colombia
Micrurus albicinctus	189511.247833522	COL001	Colombia
Bothrops punctatus	183012.656075161	COL001	Colombia
Bothrocophias myersi	182196.851949361	COL001	Colombia
Bothrocophias campbelli	180423.802037375	COL001	Colombia
Lachesis muta	174824.036862838	COL001	Colombia
Porthidium nasutum	172484.08034512	COL001	Colombia
Micrurus nattereri	157304.607175881	COL001	Colombia
Micrurus langsdorffi	153039.663832258	COL001	Colombia
Bothrops bilineatus	142537.931645945	COL001	Colombia
Bothrocophias hyoprora	139195.155022831	COL001	Colombia
Bothrops brazili	123454.300466236	COL001	Colombia
Micrurus filiformis	118581.192939541	COL001	Colombia
Bothrops oligobalius	109696.495036576	COL001	Colombia
Bothrocophias microphthalmus	88327.6910188615	COL001	Colombia
Micrurus isozonus	85492.6862129341	COL001	Colombia
Micrurus medemi	85088.1687069863	COL001	Colombia
Micrurus ornatissimus	68081.9802893673	COL001	Colombia
Micrurus nigrocinctus	51985.3680615378	COL001	Colombia
Bothrops venezuelensis	46479.7876163923	COL001	Colombia
Micrurus tikuna	38070.7614249507	COL001	Colombia
Bothrops pulcher	35049.0994005145	COL001	Colombia
Micrurus remotus	22172.6411168569	COL001	Colombia
Micrurus putumayensis	9095.6763661583	COL001	Colombia
Micrurus renjifoi	1280.16590443876	COL001	Colombia
Bothrops asper	70147.8975337995	CRI001	Costa Rica
Bothriechis schlegelii	66636.9300751581	CRI001	Costa Rica
Micrurus alleni	56067.9131394058	CRI001	Costa Rica
Micrurus nigrocinctus	52019.9317506711	CRI001	Costa Rica
Porthidium nasutum	43445.7053403122	CRI001	Costa Rica
Bothriechis supraciliaris	38516.7324227296	CRI001	Costa Rica
Metlapilcoatlus mexicanus	35295.6726661745	CRI001	Costa Rica
Micrurus mosquitensis	27992.2092715374	CRI001	Costa Rica
Atropoides picadoi	25062.3778754847	CRI001	Costa Rica
Micrurus clarki	23732.3580207509	CRI001	Costa Rica
Lachesis stenophrys	22096.8027894894	CRI001	Costa Rica
Porthidium ophryomegas	21575.5326576957	CRI001	Costa Rica
Crotalus simus	19384.5858518791	CRI001	Costa Rica
Bothriechis lateralis	15847.0668566743	CRI001	Costa Rica
Bothriechis nigroviridis	14815.8700808179	CRI001	Costa Rica
Cerrophidion sasai	14436.8851499826	CRI001	Costa Rica
Agkistrodon howardgloydi	11971.0923583547	CRI001	Costa Rica
Bothriechis nubestris	11650.191756608	CRI001	Costa Rica
Micrurus mipartitus	10678.2175524172	CRI001	Costa Rica
Lachesis melanocephala	9092.6558671421	CRI001	Costa Rica
Micrurus multifasciatus	8953.0644448776	CRI001	Costa Rica
Porthidium volcanicum	3888.72480330108	CRI001	Costa Rica
Porthidium porrasi	2911.36242781626	CRI001	Costa Rica
Echis pyramidum	39964.8555099024	DJI001	Djibouti
Atractaspis fallax	21670.8130459292	DJI001	Djibouti
Naja pallida	11537.3660109885	DJI001	Djibouti
Naja haje	11523.502684736	DJI001	Djibouti
Dendroaspis polylepis	7203.22587929786	DJI001	Djibouti
Naja nubiae	3250.10507659952	DJI001	Djibouti
Bitis arietans	1558.31729663659	DJI001	Djibouti
Dispholidus typus	0.00756480451673269	DJI001	Djibouti
Cerastes cerastes	600407.69147196	DZA001	Algeria
Naja haje	561513.321972249	DZA001	Algeria
Daboia mauritanica	473603.964397234	DZA001	Algeria
Vipera monticola	151957.381406496	DZA001	Algeria
Echis leucogaster	50435.0582885135	DZA001	Algeria
Macrovipera lebetina	32117.8511750325	DZA001	Algeria
Bothrops taeniatus	192319.914408068	ECU001	Ecuador
Micrurus bocourti	187366.141451803	ECU001	Ecuador
Micrurus steindachneri	141888.859334522	ECU001	Ecuador
Micrurus narduccii	121105.221765848	ECU001	Ecuador
Bothrops asper	120617.504327297	ECU001	Ecuador
Bothrops atrox	110586.755229419	ECU001	Ecuador
Bothrops pulcher	104400.561399654	ECU001	Ecuador
Micrurus scutiventris	97971.1364643496	ECU001	Ecuador
Bothrocophias campbelli	97533.0686152095	ECU001	Ecuador
Bothrops brazili	92987.7534666245	ECU001	Ecuador
Micrurus petersi	85447.9910513692	ECU001	Ecuador
Micrurus lemniscatus	84963.7979537836	ECU001	Ecuador
Bothrocophias microphthalmus	81031.0438074616	ECU001	Ecuador
Bothrops osbornei	76661.7720839748	ECU001	Ecuador
Bothriechis schlegelii	76637.0212332906	ECU001	Ecuador
Micrurus langsdorffi	74359.5189430954	ECU001	Ecuador
Micrurus mertensi	74145.5767733876	ECU001	Ecuador
Micrurus ancoralis	71092.5227110482	ECU001	Ecuador
Bothrops punctatus	67380.3972506409	ECU001	Ecuador
Bothrocophias hyoprora	66412.6126067777	ECU001	Ecuador
Micrurus ornatissimus	65673.8906934837	ECU001	Ecuador
Micrurus mipartitus	63945.5028583082	ECU001	Ecuador
Lachesis acrochorda	63336.3411533115	ECU001	Ecuador
Micrurus surinamensis	53430.3838580727	ECU001	Ecuador
Micrurus dumerilii	52811.8967687839	ECU001	Ecuador
Bothrops bilineatus	52720.5436971255	ECU001	Ecuador
Micrurus obscurus	47393.2808986082	ECU001	Ecuador
Lachesis muta	46782.4221312906	ECU001	Ecuador
Bothrops oligobalius	43329.2033734918	ECU001	Ecuador
Bothrocophias lojanus	41962.9761541119	ECU001	Ecuador
Micrurus annellatus	41943.5380275856	ECU001	Ecuador
Micrurus hemprichii	35964.2629133493	ECU001	Ecuador
Micrurus peruvianus	26030.6720156182	ECU001	Ecuador
Porthidium nasutum	25172.2399493373	ECU001	Ecuador
Micrurus tschudii	19126.4458761981	ECU001	Ecuador
Porthidium arcosae	5303.5362296734	ECU001	Ecuador
Micrurus multiscutatus	2811.64420259523	ECU001	Ecuador
Naja haje	291958.181947448	EGY001	Egypt
Cerastes cerastes	149357.478283956	EGY001	Egypt
Echis coloratus	99805.1709347612	EGY001	Egypt
Naja nubiae	81811.4095920471	EGY001	Egypt
Walterinnesia aegyptia	80173.9370011303	EGY001	Egypt
Echis pyramidum	66957.1313976	EGY001	Egypt
Cerastes gasperettii	38392.5907715142	EGY001	Egypt
Pseudocerastes fieldi	10397.9653541847	EGY001	Egypt
Atractaspis engaddensis	6828.65039321108	EGY001	Egypt
Naja haje	182957.887655977	ERI001	Eritrea
Echis pyramidum	139302.353748497	ERI001	Eritrea
Atractaspis magrettii	137652.491480034	ERI001	Eritrea
Naja nubiae	101656.227446522	ERI001	Eritrea
Bitis arietans	54236.4244608992	ERI001	Eritrea
Dendroaspis polylepis	44643.8268808069	ERI001	Eritrea
Dispholidus typus	23067.7252163464	ERI001	Eritrea
Naja nigricollis	5675.15076373472	ERI001	Eritrea
Echis megalocephalus	714.299479812384	ERI001	Eritrea
Atractaspis irregularis	121.805548766919	ERI001	Eritrea
Naja haje	8444.71526251462	ESH001	Western Sahara
Cerastes cerastes	7443.66618977896	ESH001	Western Sahara
Echis leucogaster	947.062214422792	ESH001	Western Sahara
Bitis arietans	518.98947295446	ESH001	Western Sahara
Daboia mauritanica	191.181968347852	ESH001	Western Sahara
Naja haje	1498083.26225074	ETH001	Ethiopia
Bitis arietans	1383061.27295204	ETH001	Ethiopia
Dendroaspis polylepis	1210377.71070046	ETH001	Ethiopia
Dispholidus typus	1035178.75015412	ETH001	Ethiopia
Naja pallida	923909.350289648	ETH001	Ethiopia
Naja ashei	853201.198847794	ETH001	Ethiopia
Naja subfulva	659539.939087069	ETH001	Ethiopia
Echis pyramidum	655070.988469077	ETH001	Ethiopia
Atractaspis fallax	614438.868131105	ETH001	Ethiopia
Naja nigricollis	610336.340890978	ETH001	Ethiopia
Atractaspis irregularis	342746.242451565	ETH001	Ethiopia
Atractaspis magrettii	111923.519987776	ETH001	Ethiopia
Bitis harenna	104759.182911766	ETH001	Ethiopia
Naja nubiae	84977.9047429823	ETH001	Ethiopia
Bitis parviocula	80571.7600785801	ETH001	Ethiopia
Atheris squamigera	231386.547410536	GAB001	Gabon
Naja annulata	217822.171848998	GAB001	Gabon
Thelotornis kirtlandii	211462.433320359	GAB001	Gabon
Naja melanoleuca	205693.799019619	GAB001	Gabon
Pseudohaje goldii	198975.823169032	GAB001	Gabon
Bitis gabonica	188221.384139057	GAB001	Gabon
Dendroaspis jamesoni	175422.211582357	GAB001	Gabon
Bitis nasicornis	161227.434537845	GAB001	Gabon
Atractaspis irregularis	123146.315272549	GAB001	Gabon
Atheris broadleyi	25616.705720557	GAB001	Gabon
Naja nigricollis	10372.9761700841	GAB001	Gabon
Bitis arietans	1183.68115945681	GAB001	Gabon
Dispholidus typus	0	GAB001	Gabon
Naja savannula	284146.11017711	GHA001	Ghana
Naja nigricollis	280053.877665062	GHA001	Ghana
Echis ocellatus	276146.15451462	GHA001	Ghana
Pseudohaje nigra	263364.018507499	GHA001	Ghana
Dendroaspis viridis	244082.427035872	GHA001	Ghana
Thelotornis kirtlandii	196107.217909699	GHA001	Ghana
Bitis rhinoceros	191615.066447926	GHA001	Ghana
Atheris chlorechis	184604.798924107	GHA001	Ghana
Atractaspis irregularis	159428.24458605	GHA001	Ghana
Naja guineensis	149755.43659634	GHA001	Ghana
Pseudohaje goldii	139491.954030399	GHA001	Ghana
Bitis nasicornis	121242.566939075	GHA001	Ghana
Bitis arietans	103532.031364952	GHA001	Ghana
Dendroaspis jamesoni	99659.4614912302	GHA001	Ghana
Dispholidus typus	79831.966888097	GHA001	Ghana
Naja katiensis	65545.7248804206	GHA001	Ghana
Naja senegalensis	16977.6760020923	GHA001	Ghana
Atractaspis watsoni	10356.0124630706	GHA001	Ghana
Atractaspis micropholis	538.744375310955	GHA001	Ghana
Naja nigricollis	473573.653158605	GIN001	Guinea
Naja savannula	320942.397237905	GIN001	Guinea
Dendroaspis polylepis	292193.91481724	GIN001	Guinea
Dendroaspis viridis	281769.901559708	GIN001	Guinea
Pseudohaje nigra	245987.49380125	GIN001	Guinea
Bitis rhinoceros	203274.404978854	GIN001	Guinea
Echis jogeri	159535.82520815	GIN001	Guinea
Dispholidus typus	132913.137512046	GIN001	Guinea
Naja senegalensis	127409.571392403	GIN001	Guinea
Naja katiensis	121320.596675458	GIN001	Guinea
Bitis arietans	109119.353523384	GIN001	Guinea
Thelotornis kirtlandii	89281.3788518119	GIN001	Guinea
Atractaspis irregularis	81267.2168197911	GIN001	Guinea
Naja guineensis	61679.3140326533	GIN001	Guinea
Atheris chlorechis	51549.3742470959	GIN001	Guinea
Echis ocellatus	37023.5774137631	GIN001	Guinea
Bitis nasicornis	26507.5338597717	GIN001	Guinea
Atractaspis micropholis	1701.40955478316	GIN001	Guinea
Naja savannula	28259.3921519797	GMB001	Gambia
Naja senegalensis	26117.4496093722	GMB001	Gambia
Naja nigricollis	22950.2071943879	GMB001	Gambia
Atractaspis micropholis	20640.6824013516	GMB001	Gambia
Atractaspis microlepidota	20568.1265226416	GMB001	Gambia
Naja katiensis	14205.8252253383	GMB001	Gambia
Dendroaspis polylepis	10699.4720122237	GMB001	Gambia
Bitis arietans	9572.58291184902	GMB001	Gambia
Dendroaspis viridis	9280.75747040702	GMB001	Gambia
Echis jogeri	8949.20290602103	GMB001	Gambia
Echis leucogaster	3988.03281786569	GMB001	Gambia
Dispholidus typus	865.881527674777	GMB001	Gambia
Naja nigricollis	74806.2166604514	GNB001	Guinea-Bissau
Naja savannula	62840.8291075221	GNB001	Guinea-Bissau
Dendroaspis viridis	47007.8440461904	GNB001	Guinea-Bissau
Dendroaspis polylepis	39689.5710118818	GNB001	Guinea-Bissau
Naja senegalensis	35060.1688029283	GNB001	Guinea-Bissau
Echis jogeri	32890.5932835395	GNB001	Guinea-Bissau
Bitis arietans	10528.0547263844	GNB001	Guinea-Bissau
Dispholidus typus	7595.03696133825	GNB001	Guinea-Bissau
Thelotornis kirtlandii	1688.32856093993	GNB001	Guinea-Bissau
Naja guineensis	936.380413496794	GNB001	Guinea-Bissau
Echis leucogaster	178.448891883007	GNB001	Guinea-Bissau
Naja melanoleuca	59802.4992127419	GNQ001	Equatorial Guinea
Pseudohaje goldii	57013.9550927877	GNQ001	Equatorial Guinea
Thelotornis kirtlandii	54171.5814985186	GNQ001	Equatorial Guinea
Dendroaspis jamesoni	49670.6962822676	GNQ001	Equatorial Guinea
Bitis nasicornis	46172.3651579469	GNQ001	Equatorial Guinea
Atheris squamigera	45995.5255007073	GNQ001	Equatorial Guinea
Bitis gabonica	35455.8106792495	GNQ001	Equatorial Guinea
Naja annulata	34792.1851860583	GNQ001	Equatorial Guinea
Atractaspis irregularis	13960.3754314257	GNQ001	Equatorial Guinea
Atheris hetfieldi	2132.72167117614	GNQ001	Equatorial Guinea
Bothriechis aurifer	171778.055914396	GTM001	Guatemala
Metlapilcoatlus mexicanus	157302.180902773	GTM001	Guatemala
Bothriechis bicolor	149641.125125186	GTM001	Guatemala
Bothrops asper	143872.078002355	GTM001	Guatemala
Micrurus nigrocinctus	106805.010315406	GTM001	Guatemala
Micrurus diastema	104316.932120196	GTM001	Guatemala
Metlapilcoatlus occiduus	103866.117203671	GTM001	Guatemala
Crotalus simus	92692.1599580048	GTM001	Guatemala
Cerrophidion godmani	70716.1740950292	GTM001	Guatemala
Micrurus latifasciatus	70010.1819798477	GTM001	Guatemala
Porthidium nasutum	65558.9000371329	GTM001	Guatemala
Micrurus hippocrepis	64998.6859482894	GTM001	Guatemala
Agkistrodon bilineatus	41700.4551578422	GTM001	Guatemala
Micrurus elegans	33248.4165722637	GTM001	Guatemala
Bothriechis schlegelii	33116.8572708218	GTM001	Guatemala
Micrurus stuarti	29863.189883801	GTM001	Guatemala
Cerrophidion wilsoni	26304.4303153007	GTM001	Guatemala
Porthidium ophryomegas	18998.7768998444	GTM001	Guatemala
Crotalus tzabcan	12615.1974926183	GTM001	Guatemala
Bothriechis thalassinus	5685.74664732296	GTM001	Guatemala
Micrurus browni	4636.56092397393	GTM001	Guatemala
Agkistrodon russeolus	4099.46376927273	GTM001	Guatemala
Bothriechis marchi	2025.45052197558	GTM001	Guatemala
Metlapilcoatlus olmec	0	GTM001	Guatemala
Bothrops atrox	25318.6016502995	GUF001	French Guiana
Bothrops oligobalius	21017.7635796546	GUF001	French Guiana
Micrurus psyches	20555.3932040902	GUF001	French Guiana
Micrurus hemprichii	18282.4036310504	GUF001	French Guiana
Micrurus collaris	12587.5478222883	GUF001	French Guiana
Micrurus lemniscatus	12368.6026419118	GUF001	French Guiana
Micrurus surinamensis	11090.7972385938	GUF001	French Guiana
Lachesis muta	10532.7024511615	GUF001	French Guiana
Bothrops bilineatus	3266.31041455555	GUF001	French Guiana
Bothrops taeniatus	1421.88827053672	GUF001	French Guiana
Crotalus durissus	19.9882987935206	GUF001	French Guiana
Bothrops atrox	32487.9616163688	GUY001	Guyana
Micrurus lemniscatus	21762.6624723776	GUY001	Guyana
Micrurus psyches	21726.5133946396	GUY001	Guyana
Micrurus collaris	19665.0951396952	GUY001	Guyana
Micrurus hemprichii	16933.1515756745	GUY001	Guyana
Lachesis muta	13452.3892749304	GUY001	Guyana
Micrurus surinamensis	12692.2490112863	GUY001	Guyana
Bothrops oligobalius	12601.0431799846	GUY001	Guyana
Crotalus durissus	8972.35544869745	GUY001	Guyana
Micrurus isozonus	7275.37415806298	GUY001	Guyana
Bothrops taeniatus	6097.89995840479	GUY001	Guyana
Bothrops bilineatus	3243.17040452686	GUY001	Guyana
Micrurus averyi	1086.21649032396	GUY001	Guyana
Micrurus paraensis	564.154796593197	GUY001	Guyana
Micrurus nigrocinctus	147212.685270976	HND001	Honduras
Crotalus simus	124776.277899945	HND001	Honduras
Metlapilcoatlus mexicanus	107508.285116479	HND001	Honduras
Bothrops asper	100016.774163722	HND001	Honduras
Metlapilcoatlus indomitus	72783.1373902521	HND001	Honduras
Porthidium nasutum	51463.7917495471	HND001	Honduras
Porthidium ophryomegas	48492.8819823718	HND001	Honduras
Bothriechis guifarroi	44338.7140313615	HND001	Honduras
Metlapilcoatlus occiduus	42589.0836814732	HND001	Honduras
Micrurus diastema	40577.5567006095	HND001	Honduras
Bothriechis schlegelii	34231.2699373614	HND001	Honduras
Bothriechis thalassinus	30209.070246721	HND001	Honduras
Bothriechis marchi	28473.9254017048	HND001	Honduras
Cerrophidion wilsoni	25801.4569946871	HND001	Honduras
Agkistrodon howardgloydi	24627.3397195952	HND001	Honduras
Micrurus alleni	9377.20384326886	HND001	Honduras
Micrurus ruatanus	119.231988787651	HND001	Honduras
Ophiophagus hannah	1737373.84185372	IDN001	Indonesia
Calliophis intestinalis	1535521.59791983	IDN001	Indonesia
Bungarus flaviceps	1237006.77903704	IDN001	Indonesia
Calliophis nigrotaeniatus	1116211.10346595	IDN001	Indonesia
Calliophis bivirgatus	1090215.08584394	IDN001	Indonesia
Naja sumatrana	1082530.26085608	IDN001	Indonesia
Trimeresurus sumatranus	1078858.19238883	IDN001	Indonesia
Bungarus fasciatus	833281.782589351	IDN001	Indonesia
Tropidolaemus subannulatus	705958.664701215	IDN001	Indonesia
Bungarus candidus	539329.975168092	IDN001	Indonesia
Trimeresurus hageni	470078.898195906	IDN001	Indonesia
Tropidolaemus wagleri	391531.718314937	IDN001	Indonesia
Naja sputatrix	390490.673160471	IDN001	Indonesia
Acanthophis laevis	377392.650895164	IDN001	Indonesia
Calloselasma rhodostoma	274739.888956607	IDN001	Indonesia
Micropechis ikaheka	273463.521414138	IDN001	Indonesia
Trimeresurus insularis	205919.853202769	IDN001	Indonesia
Trimeresurus aff. albolabris	172909.974499935	IDN001	Indonesia
Oxyuranus scutellatus	64468.3596591961	IDN001	Indonesia
Daboia siamensis	59950.3636975205	IDN001	Indonesia
Tropidolaemus laticinctus	37570.238150832	IDN001	Indonesia
Acanthophis rugosus	21715.1879775834	IDN001	Indonesia
Pseudechis papuanus	15991.0844119758	IDN001	Indonesia
Pseudechis rossignolii	7911.3734184318	IDN001	Indonesia
Trimeresurus purpureomaculatus	1828.5788461417	IDN001	Indonesia
Trimeresurus fasciatus	187.001548469067	IDN001	Indonesia
Pseudonaja textilis	0	IDN001	Indonesia
Bungarus caeruleus	6659861.06136119	IND001	India
Daboia russelii	5789615.72748882	IND001	India
Naja naja	5568558.00989385	IND001	India
Bungarus fasciatus	3138544.01776821	IND001	India
Echis carinatus	2915487.60213182	IND001	India
Naja kaouthia	1426974.29760858	IND001	India
Ophiophagus hannah	1232051.51567706	IND001	India
Trimeresurus gramineus	1100101.0763373	IND001	India
Bungarus walli	826926.797162321	IND001	India
Trimeresurus erythrurus	441755.680489361	IND001	India
Bungarus niger	402344.180843159	IND001	India
Trimeresurus salazar	396028.91008529	IND001	India
Bungarus sindanus	379025.585365638	IND001	India
Bungarus bungaroides	375089.650632151	IND001	India
Trimeresurus yunnanensis	352079.760565703	IND001	India
Trimeresurus medoensis	274971.934305976	IND001	India
Trimeresurus septentrionalis	264180.880510353	IND001	India
Bungarus lividus	243655.340181609	IND001	India
Gloydius himalayanus	209883.783515824	IND001	India
Hypnale hypnale	154321.795198043	IND001	India
Trimeresurus gumprechti	113013.110620197	IND001	India
Trimeresurus strigatus	112952.453997043	IND001	India
Trimeresurus malabaricus	98593.0543790154	IND001	India
Protobothrops jerdonii	82487.6403529433	IND001	India
Naja oxiana	66810.3299209543	IND001	India
Protobothrops mucrosquamatus	53127.5290155551	IND001	India
Trimeresurus occidentalis	51060.0132186065	IND001	India
Trimeresurus macrolepis	35871.2005844728	IND001	India
Bungarus suzhenae	35245.661452269	IND001	India
Protobothrops kaulbacki	31542.1447040489	IND001	India
Trimeresurus anamallensis	28901.1177356364	IND001	India
Trimeresurus caudornatus	26690.9346352734	IND001	India
Trimeresurus travancoricus	26224.5514806576	IND001	India
Macrovipera lebetina	23197.1872060343	IND001	India
Trimeresurus andersonii	9734.91235007346	IND001	India
Trimeresurus peltopelor	7099.73324558017	IND001	India
Trimeresurus arunachalensis	4884.49765564512	IND001	India
Naja sagittifera	4848.61319417592	IND001	India
Protobothrops himalayanus	4027.28082721864	IND001	India
Trimeresurus mutabilis	594.448509097099	IND001	India
Trimeresurus cantori	594.441992163658	IND001	India
Trimeresurus davidi	308.456775426865	IND001	India
Trimeresurus labialis	308.455686569214	IND001	India
Macrovipera lebetina	1978772.1483284	IRN001	Iran (Islamic Republic of)
Echis carinatus	1702223.59120939	IRN001	Iran (Islamic Republic of)
Macrovipera razii	1262431.58003679	IRN001	Iran (Islamic Republic of)
Pseudocerastes persicus	1118984.3470797	IRN001	Iran (Islamic Republic of)
Naja oxiana	1071480.53051702	IRN001	Iran (Islamic Republic of)
Gloydius caucasicus	396509.586445422	IRN001	Iran (Islamic Republic of)
Montivipera raddei	381305.213973317	IRN001	Iran (Islamic Republic of)
Walterinnesia morgani	372490.969827567	IRN001	Iran (Islamic Republic of)
Montivipera kuhrangica	111177.960424505	IRN001	Iran (Islamic Republic of)
Montivipera latifii	61345.0081607496	IRN001	Iran (Islamic Republic of)
Vipera eriwanensis	37801.6758830321	IRN001	Iran (Islamic Republic of)
Eristicophis macmahonii	34920.5834257398	IRN001	Iran (Islamic Republic of)
Cerastes gasperettii	19088.4136530703	IRN001	Iran (Islamic Republic of)
Bungarus persicus	2768.24918659568	IRN001	Iran (Islamic Republic of)
Pseudocerastes fieldi	270.802344283085	IRN001	Iran (Islamic Republic of)
Macrovipera lebetina	775120.699912069	IRQ001	Iraq
Walterinnesia morgani	719327.414507913	IRQ001	Iraq
Echis carinatus	347292.212864807	IRQ001	Iraq
Cerastes gasperettii	212839.222912151	IRQ001	Iraq
Pseudocerastes fieldi	144383.662560131	IRQ001	Iraq
Pseudocerastes persicus	119731.84146558	IRQ001	Iraq
Montivipera raddei	7359.16522169677	IRQ001	Iraq
Walterinnesia aegyptia	193.216697181218	IRQ001	Iraq
Walterinnesia aegyptia	66807.3206261525	JOR001	Jordan
Echis coloratus	62305.7669380129	JOR001	Jordan
Pseudocerastes fieldi	37506.2965878814	JOR001	Jordan
Daboia palaestinae	24725.1808770306	JOR001	Jordan
Cerastes gasperettii	23550.8652215282	JOR001	Jordan
Atractaspis engaddensis	21699.0028627613	JOR001	Jordan
Macrovipera lebetina	14783.0340979067	JOR001	Jordan
Cerastes cerastes	12658.0061613258	JOR001	Jordan
Montivipera bornmuelleri	9.79892748204293	JOR001	Jordan
Rhabdophis tigrinus	732205.38714725	JPN001	Japan
Gloydius blomhoffi	725844.499503825	JPN001	Japan
Protobothrops flavoviridis	5129.02427589893	JPN001	Japan
Protobothrops elegans	1274.0274207592	JPN001	Japan
Gloydius tsushimaensis	577.795749682933	JPN001	Japan
Naja ashei	689374.313985978	KEN001	Kenya
Naja pallida	628472.034536841	KEN001	Kenya
Atractaspis fallax	558245.368831872	KEN001	Kenya
Bitis arietans	495947.397160143	KEN001	Kenya
Naja haje	426538.31110635	KEN001	Kenya
Dendroaspis polylepis	372874.74560179	KEN001	Kenya
Naja subfulva	327003.951969511	KEN001	Kenya
Echis pyramidum	302747.905481643	KEN001	Kenya
Naja nigricollis	302690.183308146	KEN001	Kenya
Dispholidus typus	282867.595425546	KEN001	Kenya
Atractaspis bibronii	272864.105516923	KEN001	Kenya
Thelotornis mossambicanus	194536.6806574	KEN001	Kenya
Dendroaspis angusticeps	122757.396045634	KEN001	Kenya
Atractaspis irregularis	120814.665529843	KEN001	Kenya
Atheris hispida	96301.5595960632	KEN001	Kenya
Thelotornis usambaricus	62410.6089006907	KEN001	Kenya
Atheris squamigera	55791.2638618535	KEN001	Kenya
Dendroaspis jamesoni	55709.5542511877	KEN001	Kenya
Bitis gabonica	52205.2855635654	KEN001	Kenya
Bitis nasicornis	45403.0914046399	KEN001	Kenya
Atheris desaixi	41943.1718078211	KEN001	Kenya
Pseudohaje goldii	8874.72552472072	KEN001	Kenya
Naja kaouthia	290882.285464893	KHM001	Cambodia
Bungarus candidus	237180.459744063	KHM001	Cambodia
Trimeresurus aff. albolabris	227894.357737293	KHM001	Cambodia
Calloselasma rhodostoma	227531.268358727	KHM001	Cambodia
Ophiophagus hannah	204771.236660179	KHM001	Cambodia
Bungarus fasciatus	199991.33673002	KHM001	Cambodia
Naja siamensis	199614.227302372	KHM001	Cambodia
Daboia siamensis	118099.922595123	KHM001	Cambodia
Trimeresurus macrops	97636.4053869118	KHM001	Cambodia
Trimeresurus cardamomensis	92277.5872904107	KHM001	Cambodia
Trimeresurus rubeus	75891.4285267461	KHM001	Cambodia
Trimeresurus vogeli	26910.5001261251	KHM001	Cambodia
Bungarus flaviceps	0	KHM001	Cambodia
Rhabdophis tigrinus	262353.231806532	KOR001	Republic of Korea
Gloydius brevicaudus	204135.226714824	KOR001	Republic of Korea
Gloydius ussuriensis	151242.649105658	KOR001	Republic of Korea
Gloydius intermedius	126475.758413086	KOR001	Republic of Korea
Gloydius tsushimaensis	4658.71564674377	KOR001	Republic of Korea
Gloydius blomhoffi	2252.03191696107	KOR001	Republic of Korea
Cerastes gasperettii	36960.6831568033	KWT001	Kuwait
Walterinnesia morgani	23730.2521839053	KWT001	Kuwait
Echis carinatus	19760.9887784198	KWT001	Kuwait
Ophiophagus hannah	251053.784684428	LAO001	Lao People's Democratic Republic
Trimeresurus gumprechti	241504.894139221	LAO001	Lao People's Democratic Republic
Bungarus fasciatus	213625.540539714	LAO001	Lao People's Democratic Republic
Trimeresurus yunnanensis	175491.818731016	LAO001	Lao People's Democratic Republic
Bungarus candidus	134439.050623624	LAO001	Lao People's Democratic Republic
Naja kaouthia	116633.107991877	LAO001	Lao People's Democratic Republic
Protobothrops mucrosquamatus	99041.2348492889	LAO001	Lao People's Democratic Republic
Calloselasma rhodostoma	93394.7233042001	LAO001	Lao People's Democratic Republic
Trimeresurus guoi	89266.2114662273	LAO001	Lao People's Democratic Republic
Naja siamensis	85817.8308578831	LAO001	Lao People's Democratic Republic
Bungarus slowinskii	81453.0133421243	LAO001	Lao People's Democratic Republic
Bungarus wanghaotingi	74867.6908229782	LAO001	Lao People's Democratic Republic
Trimeresurus macrops	61401.2442312486	LAO001	Lao People's Democratic Republic
Naja atra	40884.0442299115	LAO001	Lao People's Democratic Republic
Trimeresurus albolabris	37736.7564221932	LAO001	Lao People's Democratic Republic
Protobothrops sieversorum	35536.8383686841	LAO001	Lao People's Democratic Republic
Trimeresurus vogeli	25978.619345955	LAO001	Lao People's Democratic Republic
Trimeresurus aff. albolabris	20428.4632927308	LAO001	Lao People's Democratic Republic
Trimeresurus truongsonensis	2251.12743607358	LAO001	Lao People's Democratic Republic
Protobothrops jerdonii	1749.75188083044	LAO001	Lao People's Democratic Republic
Macrovipera lebetina	14098.8187766317	LBN001	Lebanon
Montivipera bornmuelleri	13009.8822479929	LBN001	Lebanon
Daboia palaestinae	6224.04743378115	LBN001	Lebanon
Thelotornis kirtlandii	159118.175905928	LBR001	Liberia
Pseudohaje nigra	158910.576946903	LBR001	Liberia
Atheris chlorechis	157936.815251727	LBR001	Liberia
Dendroaspis viridis	154207.430508284	LBR001	Liberia
Bitis rhinoceros	126950.333981344	LBR001	Liberia
Bitis nasicornis	126733.229008798	LBR001	Liberia
Naja guineensis	101770.215964768	LBR001	Liberia
Naja nigricollis	61614.0609649666	LBR001	Liberia
Atractaspis irregularis	40065.4863941186	LBR001	Liberia
Bitis arietans	2591.14301756204	LBR001	Liberia
Naja haje	369927.427512694	LBY001	Libya
Cerastes cerastes	290255.045002181	LBY001	Libya
Daboia mauritanica	69792.0256166202	LBY001	Libya
Echis pyramidum	15.8100250553107	LBY001	Libya
Bothrops caribbaeus	1579.01139399409	LCA001	Saint Lucia
Hypnale hypnale	122131.332995561	LKA001	Sri Lanka
Daboia russelii	33722.3614274283	LKA001	Sri Lanka
Trimeresurus trigonocephalus	29938.5410750982	LKA001	Sri Lanka
Bungarus ceylonicus	26928.4120455795	LKA001	Sri Lanka
Bungarus caeruleus	24163.0188257874	LKA001	Sri Lanka
Hypnale zara	21385.6440871644	LKA001	Sri Lanka
Hypnale nepa	16507.340602622	LKA001	Sri Lanka
Echis carinatus	15557.0429172379	LKA001	Sri Lanka
Naja naja	14521.8302646212	LKA001	Sri Lanka
Hemachatus haemachatus	76960.0046600066	LSO001	Lesotho
Bitis arietans	46190.5061423862	LSO001	Lesotho
Naja nivea	6744.81422197953	LSO001	Lesotho
Daboia mauritanica	616677.198595587	MAR001	Morocco
Naja haje	406790.162913127	MAR001	Morocco
Vipera monticola	218185.301898808	MAR001	Morocco
Cerastes cerastes	119760.825602699	MAR001	Morocco
Bitis arietans	70332.4736718928	MAR001	Morocco
Echis leucogaster	44589.6826812241	MAR001	Morocco
Crotalus molossus	492061.540043104	MEX001	Mexico
Agkistrodon bilineatus	303290.763764679	MEX001	Mexico
Bothrops asper	264293.985610027	MEX001	Mexico
Micrurus diastema	252323.618919872	MEX001	Mexico
Crotalus polystictus	200486.021211883	MEX001	Mexico
Micrurus distans	184986.274852392	MEX001	Mexico
Crotalus basiliscus	182497.713409731	MEX001	Mexico
Crotalus aquilus	178964.293394943	MEX001	Mexico
Micrurus browni	164919.191081848	MEX001	Mexico
Crotalus scutulatus	160005.224060643	MEX001	Mexico
Micrurus laticollaris	155936.923051164	MEX001	Mexico
Metlapilcoatlus nummifer	154625.440764841	MEX001	Mexico
Crotalus atrox	152665.374675841	MEX001	Mexico
Crotalus lepidus	149546.94539664	MEX001	Mexico
Crotalus culminatus	147629.535020232	MEX001	Mexico
Crotalus ravus	118307.660707068	MEX001	Mexico
Crotalus intermedius	99536.5586870691	MEX001	Mexico
Crotalus pricei	91990.6234232729	MEX001	Mexico
Crotalus ehecatl	88188.2205632453	MEX001	Mexico
Micrurus ephippifer	85078.1001643367	MEX001	Mexico
Micrurus elegans	82214.6750165881	MEX001	Mexico
Ophryacus undulatus	81379.6215869946	MEX001	Mexico
Crotalus mictlantecuhtli	78587.3167930569	MEX001	Mexico
Agkistrodon taylori	70357.3569377031	MEX001	Mexico
Micrurus tener	66659.1642776459	MEX001	Mexico
Crotalus tzabcan	65438.8928584893	MEX001	Mexico
Agkistrodon russeolus	54665.7634842677	MEX001	Mexico
Crotalus willardi	53365.5247158856	MEX001	Mexico
Bothriechis rowleyi	50811.6036921961	MEX001	Mexico
Ophryacus smaragdinus	49730.9231556194	MEX001	Mexico
Metlapilcoatlus mexicanus	49336.0529145721	MEX001	Mexico
Crotalus triseriatus	48146.738767899	MEX001	Mexico
Crotalus armstrongi	47074.2909268773	MEX001	Mexico
Micrurus nebularis	46728.9795271605	MEX001	Mexico
Bothriechis aurifer	46512.3334250868	MEX001	Mexico
Mixcoatlus melanurus	45195.8898832924	MEX001	Mexico
Bothriechis bicolor	41558.3989972495	MEX001	Mexico
Crotalus pusillus	41384.8192509056	MEX001	Mexico
Crotalus ericsmithi	39698.8189892597	MEX001	Mexico
Metlapilcoatlus olmec	38076.6738309071	MEX001	Mexico
Crotalus stejnegeri	37863.8687700229	MEX001	Mexico
Micrurus bernadi	37718.5633006231	MEX001	Mexico
Metlapilcoatlus occiduus	37374.607679952	MEX001	Mexico
Micruroides euryxanthus	35227.7478546385	MEX001	Mexico
Crotalus tlaloci	34189.9404152101	MEX001	Mexico
Mixcoatlus barbouri	33319.5743191082	MEX001	Mexico
Crotalus totonacus	31272.3216866567	MEX001	Mexico
Porthidium yucatanicum	28481.8764865863	MEX001	Mexico
Ophryacus sphenophrys	28248.6695013635	MEX001	Mexico
Crotalus morulus	27890.6194756914	MEX001	Mexico
Micrurus latifasciatus	26827.7215954124	MEX001	Mexico
Micrurus proximans	26748.9244482159	MEX001	Mexico
Micrurus pachecogili	25971.1118137072	MEX001	Mexico
Crotalus ruber	24825.3980477333	MEX001	Mexico
Porthidium dunni	24551.1848893082	MEX001	Mexico
Crotalus tigris	22257.1541298866	MEX001	Mexico
Mixcoatlus browni	19999.3310409499	MEX001	Mexico
Crotalus transversus	19811.0917318853	MEX001	Mexico
Cerrophidion tzotzilorum	19193.6004278567	MEX001	Mexico
Crotalus lannomi	17066.246619476	MEX001	Mexico
Crotalus campbelli	13603.4676581297	MEX001	Mexico
Crotalus enyo	13282.3752986271	MEX001	Mexico
Crotalus cerastes	11948.9833332078	MEX001	Mexico
Cerrophidion godmani	10966.3143067928	MEX001	Mexico
Crotalus ornatus	9415.15981445148	MEX001	Mexico
Porthidium nasutum	9190.83563483617	MEX001	Mexico
Crotalus mitchellii	8890.88402951548	MEX001	Mexico
Porthidium hespere	8105.35536175223	MEX001	Mexico
Crotalus oreganus	7678.65353966203	MEX001	Mexico
Micrurus nigrocinctus	7410.58304934158	MEX001	Mexico
Micrurus limbatus	6916.56069842432	MEX001	Mexico
Crotalus pyrrhus	6775.30773584957	MEX001	Mexico
Cerrophidion petlalcalensis	5375.9270387347	MEX001	Mexico
Crotalus simus	5366.7262341962	MEX001	Mexico
Crotalus tancitarensis	3420.31202055172	MEX001	Mexico
Crotalus viridis	3389.5266314912	MEX001	Mexico
Bothriechis schlegelii	1957.2727232558	MEX001	Mexico
Sistrurus tergeminus	1400.1085126707	MEX001	Mexico
Agkistrodon contortrix	974.311906295837	MEX001	Mexico
Agkistrodon piscivorus	1.10341317637358	MEX001	Mexico
Crotalus angelensis	0	MEX001	Mexico
Crotalus catalinensis	0	MEX001	Mexico
Crotalus estebanensis	0	MEX001	Mexico
Crotalus lorenzoensis	0	MEX001	Mexico
Crotalus polisi	0	MEX001	Mexico
Micrurus bogerti	0	MEX001	Mexico
Naja nigricollis	788306.411881192	MLI001	Mali
Echis leucogaster	727566.671924698	MLI001	Mali
Atractaspis watsoni	697973.310955321	MLI001	Mali
Naja haje	646152.016818905	MLI001	Mali
Naja senegalensis	512564.79005761	MLI001	Mali
Naja katiensis	452068.559626499	MLI001	Mali
Echis jogeri	342379.819569831	MLI001	Mali
Naja savannula	335441.478605356	MLI001	Mali
Atractaspis micropholis	327068.065457802	MLI001	Mali
Bitis arietans	324113.789505049	MLI001	Mali
Echis ocellatus	283883.93244632	MLI001	Mali
Cerastes cerastes	247149.846640064	MLI001	Mali
Dendroaspis polylepis	102627.288442753	MLI001	Mali
Dispholidus typus	50154.6582825988	MLI001	Mali
Naja kaouthia	870214.012717654	MMR001	Myanmar
Ophiophagus hannah	842731.767382128	MMR001	Myanmar
Bungarus fasciatus	812748.900659337	MMR001	Myanmar
Trimeresurus erythrurus	756211.527447456	MMR001	Myanmar
Trimeresurus caudornatus	746943.204668101	MMR001	Myanmar
Daboia siamensis	352804.631130279	MMR001	Myanmar
Trimeresurus yunnanensis	272774.389260033	MMR001	Myanmar
Trimeresurus gumprechti	249072.763829064	MMR001	Myanmar
Naja mandalayensis	246015.65717068	MMR001	Myanmar
Bungarus bungaroides	213773.745086318	MMR001	Myanmar
Naja siamensis	129631.266470766	MMR001	Myanmar
Bungarus magnimaculatus	113934.087798545	MMR001	Myanmar
Trimeresurus purpureomaculatus	96118.4080490884	MMR001	Myanmar
Calloselasma rhodostoma	91561.0219761975	MMR001	Myanmar
Bungarus suzhenae	81317.0663034119	MMR001	Myanmar
Bungarus niger	72687.5718423797	MMR001	Myanmar
Trimeresurus guoi	67196.8685174758	MMR001	Myanmar
Protobothrops mucrosquamatus	61572.9270309134	MMR001	Myanmar
Trimeresurus medoensis	60625.6440731004	MMR001	Myanmar
Bungarus candidus	39523.7811079337	MMR001	Myanmar
Protobothrops jerdonii	35144.780426784	MMR001	Myanmar
Bungarus wanghaotingi	32174.7746342898	MMR001	Myanmar
Bungarus flaviceps	21980.4753820781	MMR001	Myanmar
Trimeresurus aff. albolabris	17145.7486865881	MMR001	Myanmar
Protobothrops kaulbacki	15571.2021190848	MMR001	Myanmar
Bungarus caeruleus	11519.235505548	MMR001	Myanmar
Trimeresurus kanburiensis	7170.20237193938	MMR001	Myanmar
Naja sumatrana	521.318249053922	MMR001	Myanmar
Trimeresurus albolabris	0	MMR001	Myanmar
Trimeresurus andersonii	0	MMR001	Myanmar
Gloydius halys	328093.412490122	MNG001	Mongolia
Vipera berus	45086.847094592	MNG001	Mongolia
Gloydius ussuriensis	49.7583882105999	MNG001	Mongolia
Proatheris superciliaris	869787.357755279	MOZ001	Mozambique
Bitis arietans	696281.614560017	MOZ001	Mozambique
Atractaspis bibronii	654848.163750943	MOZ001	Mozambique
Dispholidus typus	651990.526372923	MOZ001	Mozambique
Thelotornis mossambicanus	598201.976114077	MOZ001	Mozambique
Naja mossambica	556436.709925065	MOZ001	Mozambique
Dendroaspis polylepis	543792.979796491	MOZ001	Mozambique
Dendroaspis angusticeps	439262.713900223	MOZ001	Mozambique
Thelotornis capensis	395244.227046025	MOZ001	Mozambique
Naja subfulva	371383.962456131	MOZ001	Mozambique
Naja nigricollis	312651.331602415	MOZ001	Mozambique
Naja annulifera	220988.858002334	MOZ001	Mozambique
Bitis gabonica	144090.570682294	MOZ001	Mozambique
Hemachatus haemachatus	104.888666907039	MOZ001	Mozambique
Echis leucogaster	309819.596713848	MRT001	Mauritania
Cerastes cerastes	161704.4572442	MRT001	Mauritania
Atractaspis watsoni	137749.641428898	MRT001	Mauritania
Naja nigricollis	130906.397083872	MRT001	Mauritania
Atractaspis micropholis	100782.679306046	MRT001	Mauritania
Bitis arietans	81868.0951410762	MRT001	Mauritania
Naja haje	77328.1976072873	MRT001	Mauritania
Atractaspis microlepidota	63694.4273495545	MRT001	Mauritania
Echis jogeri	51791.3774732398	MRT001	Mauritania
Naja senegalensis	4713.25165975551	MRT001	Mauritania
Dendroaspis viridis	558.324605966045	MRT001	Mauritania
Daboia mauritanica	1.98146407148017	MRT001	Mauritania
Bothrops lanceolatus	3187.05199068785	MTQ001	Martinique
Atractaspis bibronii	219249.799896009	MWI001	Malawi
Dispholidus typus	166332.193457508	MWI001	Malawi
Bitis arietans	165647.691095572	MWI001	Malawi
Naja mossambica	150754.831483448	MWI001	Malawi
Thelotornis capensis	138121.265931116	MWI001	Malawi
Dendroaspis polylepis	135350.119029977	MWI001	Malawi
Naja nigricollis	111267.718486712	MWI001	Malawi
Proatheris superciliaris	104620.833329351	MWI001	Malawi
Naja subfulva	99900.0469018892	MWI001	Malawi
Thelotornis mossambicanus	99650.9999982487	MWI001	Malawi
Dendroaspis angusticeps	52813.7333604238	MWI001	Malawi
Naja annulifera	32674.492317075	MWI001	Malawi
Bitis gabonica	11168.2632060916	MWI001	Malawi
Atheris rungweensis	7959.93046567333	MWI001	Malawi
Calliophis intestinalis	401577.311262413	MYS001	Malaysia
Ophiophagus hannah	340657.631975127	MYS001	Malaysia
Calliophis bivirgatus	337647.874233406	MYS001	Malaysia
Naja sumatrana	336451.318060282	MYS001	Malaysia
Bungarus flaviceps	322035.176648275	MYS001	Malaysia
Trimeresurus sumatranus	313109.634410724	MYS001	Malaysia
Calliophis nigrotaeniatus	254157.683640642	MYS001	Malaysia
Tropidolaemus subannulatus	250189.182540062	MYS001	Malaysia
Bungarus fasciatus	157772.187075349	MYS001	Malaysia
Tropidolaemus wagleri	126693.077781681	MYS001	Malaysia
Trimeresurus hageni	125758.633425093	MYS001	Malaysia
Trimeresurus malcomi	81943.4379226394	MYS001	Malaysia
Naja kaouthia	63948.6386705567	MYS001	Malaysia
Bungarus candidus	52355.5401982411	MYS001	Malaysia
Calloselasma rhodostoma	32581.7203913259	MYS001	Malaysia
Trimeresurus purpureomaculatus	23973.6604387333	MYS001	Malaysia
Bungarus wanghaotingi	198.336944471499	MYS001	Malaysia
Trimeresurus venustus	53.3087196180022	MYS001	Malaysia
Bitis arietans	145158.657851193	NAM001	Namibia
Naja anchietae	124069.332643503	NAM001	Namibia
Dendroaspis polylepis	77697.1267330958	NAM001	Namibia
Naja nigricincta	66048.9326469732	NAM001	Namibia
Dispholidus typus	61613.6770449766	NAM001	Namibia
Atractaspis bibronii	51038.8125355136	NAM001	Namibia
Naja mossambica	38544.6335713972	NAM001	Namibia
Naja nigricollis	33393.1795346588	NAM001	Namibia
Thelotornis capensis	28478.4413010694	NAM001	Namibia
Naja nivea	21774.3940392642	NAM001	Namibia
Naja annulifera	14.1219419307715	NAM001	Namibia
Echis leucogaster	950351.645853778	NER001	Niger
Naja haje	760838.227011167	NER001	Niger
Atractaspis micropholis	590693.438508041	NER001	Niger
Atractaspis watsoni	590368.291563261	NER001	Niger
Naja nigricollis	567301.398116638	NER001	Niger
Cerastes cerastes	454411.498658787	NER001	Niger
Bitis arietans	278124.159691808	NER001	Niger
Naja nubiae	223122.753297308	NER001	Niger
Naja katiensis	168353.954446787	NER001	Niger
Echis ocellatus	147535.878734062	NER001	Niger
Echis romani	83213.448263375	NER001	Niger
Naja senegalensis	58801.033240211	NER001	Niger
Naja savannula	32832.0352608046	NER001	Niger
Dispholidus typus	1010.01013763844	NER001	Niger
Naja subfulva	0	NER001	Niger
Naja nigricollis	1976027.16612189	NGA001	Nigeria
Echis romani	1260602.76227983	NGA001	Nigeria
Atractaspis watsoni	1020511.93669822	NGA001	Nigeria
Naja savannula	747448.782888059	NGA001	Nigeria
Naja haje	671632.817474801	NGA001	Nigeria
Bitis arietans	641298.972814318	NGA001	Nigeria
Pseudohaje goldii	542200.358010164	NGA001	Nigeria
Bitis gabonica	516542.440164293	NGA001	Nigeria
Dispholidus typus	516080.565025585	NGA001	Nigeria
Pseudohaje nigra	491255.776108835	NGA001	Nigeria
Atractaspis irregularis	478127.467874585	NGA001	Nigeria
Echis leucogaster	469187.404036825	NGA001	Nigeria
Atractaspis micropholis	468020.095744931	NGA001	Nigeria
Naja katiensis	467893.688430871	NGA001	Nigeria
Thelotornis kirtlandii	451522.167116343	NGA001	Nigeria
Bitis nasicornis	446500.553573563	NGA001	Nigeria
Naja melanoleuca	437381.231805876	NGA001	Nigeria
Dendroaspis jamesoni	377873.226872285	NGA001	Nigeria
Echis ocellatus	368905.403436377	NGA001	Nigeria
Atheris squamigera	118558.559805761	NGA001	Nigeria
Naja senegalensis	110169.543607551	NGA001	Nigeria
Dendroaspis viridis	72282.7498530403	NGA001	Nigeria
Naja subfulva	55066.5014400864	NGA001	Nigeria
Cerastes cerastes	43627.770711166	NGA001	Nigeria
Atheris broadleyi	40538.2917522647	NGA001	Nigeria
Dendroaspis polylepis	39580.331685167	NGA001	Nigeria
Atheris chlorechis	16792.0227836681	NGA001	Nigeria
Micrurus nigrocinctus	179386.239683328	NIC001	Nicaragua
Bothrops asper	149922.127240342	NIC001	Nicaragua
Bothriechis schlegelii	149413.143875645	NIC001	Nicaragua
Micrurus alleni	124618.365305997	NIC001	Nicaragua
Crotalus simus	98194.1520076487	NIC001	Nicaragua
Porthidium nasutum	90920.2652371268	NIC001	Nicaragua
Metlapilcoatlus mexicanus	74947.3015652535	NIC001	Nicaragua
Porthidium ophryomegas	55319.9169772744	NIC001	Nicaragua
Agkistrodon howardgloydi	38308.2393173239	NIC001	Nicaragua
Micrurus multifasciatus	6393.51845481007	NIC001	Nicaragua
Cerrophidion wilsoni	3323.34937160549	NIC001	Nicaragua
Trimeresurus septentrionalis	201537.612909526	NPL001	Nepal
Ophiophagus hannah	179367.623188176	NPL001	Nepal
Naja kaouthia	160903.688219567	NPL001	Nepal
Bungarus caeruleus	151307.348002099	NPL001	Nepal
Bungarus fasciatus	130804.940346709	NPL001	Nepal
Trimeresurus salazar	108139.291766558	NPL001	Nepal
Daboia russelii	102925.072016375	NPL001	Nepal
Bungarus walli	92350.1312583384	NPL001	Nepal
Trimeresurus tibetanus	73227.9520638754	NPL001	Nepal
Gloydius himalayanus	72812.4766479901	NPL001	Nepal
Naja naja	62355.8738879215	NPL001	Nepal
Bungarus bungaroides	55288.1375714156	NPL001	Nepal
Bungarus niger	51593.692714757	NPL001	Nepal
Protobothrops himalayanus	45071.620883219	NPL001	Nepal
Bungarus lividus	40113.1077847604	NPL001	Nepal
Protobothrops jerdonii	26746.2089551481	NPL001	Nepal
Echis carinatus	186100.107038758	OMN001	Oman
Cerastes gasperettii	151273.125133439	OMN001	Oman
Atractaspis andersonii	79473.3186559134	OMN001	Oman
Echis omanensis	63742.4385448423	OMN001	Oman
Echis coloratus	60552.2491176717	OMN001	Oman
Echis khosatzkii	60137.8459703491	OMN001	Oman
Pseudocerastes persicus	52479.6647800351	OMN001	Oman
Naja arabica	18721.6405593375	OMN001	Oman
Bitis arietans	3792.64373771662	OMN001	Oman
Echis carinatus	1413823.9496502	PAK001	Pakistan
Bungarus caeruleus	1077847.29820275	PAK001	Pakistan
Naja oxiana	1003037.18337376	PAK001	Pakistan
Bungarus sindanus	959366.047511017	PAK001	Pakistan
Pseudocerastes persicus	618798.747215149	PAK001	Pakistan
Macrovipera lebetina	560095.281060527	PAK001	Pakistan
Naja naja	331178.13557314	PAK001	Pakistan
Daboia russelii	180207.900087811	PAK001	Pakistan
Gloydius himalayanus	111264.602934108	PAK001	Pakistan
Eristicophis macmahonii	46225.9440270402	PAK001	Pakistan
Bungarus persicus	5392.18182124673	PAK001	Pakistan
Bothrops asper	86632.6855760975	PAN001	Panama
Micrurus nigrocinctus	74636.8091516849	PAN001	Panama
Micrurus clarki	56135.3991628251	PAN001	Panama
Porthidium lansbergii	55811.2802076397	PAN001	Panama
Bothriechis schlegelii	49587.137994277	PAN001	Panama
Porthidium nasutum	36782.5889158593	PAN001	Panama
Micrurus mipartitus	25181.0772953312	PAN001	Panama
Micrurus dissoleucus	17622.0294797211	PAN001	Panama
Bothriechis supraciliaris	17599.2335333328	PAN001	Panama
Lachesis acrochorda	17247.4069629121	PAN001	Panama
Lachesis stenophrys	16559.596065614	PAN001	Panama
Micrurus stewarti	15697.4073664014	PAN001	Panama
Metlapilcoatlus mexicanus	13232.9955888488	PAN001	Panama
Micrurus alleni	12975.786601796	PAN001	Panama
Micrurus multifasciatus	8353.00068585623	PAN001	Panama
Cerrophidion sasai	6540.16112771994	PAN001	Panama
Micrurus mosquitensis	4560.73348105859	PAN001	Panama
Bothriechis lateralis	3913.74548182437	PAN001	Panama
Bothriechis nigroviridis	3325.30294698525	PAN001	Panama
Micrurus dumerilii	2790.54035128986	PAN001	Panama
Atropoides picadoi	1999.24097137122	PAN001	Panama
Bothrops punctatus	30.6819556609312	PAN001	Panama
Bothrops taeniatus	639378.945877227	PER001	Peru
Micrurus annellatus	515049.235045437	PER001	Peru
Micrurus narduccii	367898.144792864	PER001	Peru
Bothrops atrox	358329.357018976	PER001	Peru
Micrurus obscurus	338374.650655414	PER001	Peru
Bothrops oligolepis	299263.365999518	PER001	Peru
Bothrocophias microphthalmus	296563.889168387	PER001	Peru
Bothrops chloromelas	279995.383970135	PER001	Peru
Bothrops brazili	266362.199561128	PER001	Peru
Micrurus lemniscatus	265692.138135468	PER001	Peru
Lachesis muta	254365.704967194	PER001	Peru
Micrurus scutiventris	228674.343564505	PER001	Peru
Micrurus surinamensis	221091.809018478	PER001	Peru
Micrurus mertensi	210190.197542236	PER001	Peru
Micrurus peruvianus	203552.900848904	PER001	Peru
Bothrops bilineatus	203254.439713822	PER001	Peru
Bothrocophias hyoprora	180785.537320022	PER001	Peru
Micrurus langsdorffi	170794.50817572	PER001	Peru
Micrurus albicinctus	169507.545877473	PER001	Peru
Bothrocophias andianus	156331.041811113	PER001	Peru
Micrurus tschudii	154756.59965047	PER001	Peru
Micrurus hemprichii	139189.293072751	PER001	Peru
Bothrops oligobalius	137049.472821064	PER001	Peru
Bothrocophias lojanus	127791.855401744	PER001	Peru
Bothrops pictus	122894.595779947	PER001	Peru
Micrurus bocourti	105935.169611951	PER001	Peru
Bothrops pulcher	100420.694610061	PER001	Peru
Bothrops barnetti	99391.414664373	PER001	Peru
Micrurus putumayensis	85430.6518292408	PER001	Peru
Micrurus filiformis	57257.7984334564	PER001	Peru
Micrurus margaritiferus	54513.3922332806	PER001	Peru
Bothrops monsignifer	49842.1669348379	PER001	Peru
Micrurus remotus	40985.002570299	PER001	Peru
Micrurus mipartitus	32178.0790327717	PER001	Peru
Bothrops osbornei	28823.0525139036	PER001	Peru
Micrurus steindachneri	20434.7068961393	PER001	Peru
Micrurus tikuna	17806.6992191812	PER001	Peru
Bothrops sonene	8343.92934924964	PER001	Peru
Micrurus petersi	6603.63544092257	PER001	Peru
Crotalus durissus	4858.66504794737	PER001	Peru
Bothrops asper	3290.38166296836	PER001	Peru
Bothriechis schlegelii	1029.25296516474	PER001	Peru
Ophiophagus hannah	374364.900627169	PHL001	Philippines
Trimeresurus flavomaculatus	297318.106956114	PHL001	Philippines
Tropidolaemus subannulatus	291939.284527408	PHL001	Philippines
Naja philippinensis	286629.799521868	PHL001	Philippines
Naja samarensis	258271.156313925	PHL001	Philippines
Calliophis philippina	152200.449318369	PHL001	Philippines
Tropidolaemus philippensis	140024.963320752	PHL001	Philippines
Calliophis salitan	107098.193317728	PHL001	Philippines
Calliophis bilineata	19741.0032971497	PHL001	Philippines
Naja sumatrana	16901.3280021213	PHL001	Philippines
Trimeresurus schultzei	10045.3392004609	PHL001	Philippines
Calliophis suluensis	808.254767106846	PHL001	Philippines
Trimeresurus mcgregori	796.160345047712	PHL001	Philippines
Gloydius intermedius	317175.098883593	PRK001	Democratic People's Republic of Korea
Rhabdophis tigrinus	295476.756844755	PRK001	Democratic People's Republic of Korea
Gloydius ussuriensis	286083.030296561	PRK001	Democratic People's Republic of Korea
Gloydius brevicaudus	285733.479747543	PRK001	Democratic People's Republic of Korea
Vipera berus	9977.79103155089	PRK001	Democratic People's Republic of Korea
Crotalus durissus	184346.964493184	PRY001	Paraguay
Bothrops alternatus	94247.0320380078	PRY001	Paraguay
Micrurus frontalis	60803.1437692339	PRY001	Paraguay
Bothrops moojeni	54271.2172623594	PRY001	Paraguay
Bothrops pubescens	47511.2144203504	PRY001	Paraguay
Micrurus altirostris	44374.389365817	PRY001	Paraguay
Micrurus corallinus	40732.4525611985	PRY001	Paraguay
Bothrops jararacussu	35701.4954720682	PRY001	Paraguay
Bothrops mattogrossensis	33775.8989926523	PRY001	Paraguay
Bothrops diporus	29194.9661659695	PRY001	Paraguay
Micrurus pyrrhocryptus	27074.6390187243	PRY001	Paraguay
Micrurus lemniscatus	26309.8213398075	PRY001	Paraguay
Bothrops jararaca	19128.446392337	PRY001	Paraguay
Micrurus baliocoryphus	12805.9594639971	PRY001	Paraguay
Micrurus tricolor	10052.6019319746	PRY001	Paraguay
Micrurus silviae	1468.88641882791	PRY001	Paraguay
Bothrops itapetiningae	761.693498412186	PRY001	Paraguay
Daboia palaestinae	15360.2211618712	PSE001	Occupied Palestinian Territory, Including East Jerusalem
Walterinnesia aegyptia	10025.7254400945	PSE001	Occupied Palestinian Territory, Including East Jerusalem
Atractaspis engaddensis	6945.97843263403	PSE001	Occupied Palestinian Territory, Including East Jerusalem
Echis coloratus	6297.00743862514	PSE001	Occupied Palestinian Territory, Including East Jerusalem
Cerastes cerastes	1063.48805569947	PSE001	Occupied Palestinian Territory, Including East Jerusalem
Pseudocerastes fieldi	228.215610006504	PSE001	Occupied Palestinian Territory, Including East Jerusalem
Cerastes gasperettii	24190.8764787782	QAT001	Qatar
Atheris nitschei	60505.6999650707	RWA001	Rwanda
Naja subfulva	60048.6267774715	RWA001	Rwanda
Bitis arietans	50778.9073070511	RWA001	Rwanda
Atractaspis irregularis	50083.6643776665	RWA001	Rwanda
Naja nigricollis	49793.0704414175	RWA001	Rwanda
Dendroaspis jamesoni	34367.9259147367	RWA001	Rwanda
Bitis nasicornis	29211.8058771361	RWA001	Rwanda
Atractaspis bibronii	27393.2108240531	RWA001	Rwanda
Atheris hispida	27053.6936225653	RWA001	Rwanda
Thelotornis kirtlandii	23671.6131253894	RWA001	Rwanda
Dendroaspis polylepis	23500.8663029243	RWA001	Rwanda
Atheris squamigera	17416.0282038526	RWA001	Rwanda
Naja annulata	15166.4789734381	RWA001	Rwanda
Dispholidus typus	11253.4675564517	RWA001	Rwanda
Bitis gabonica	8792.13257407996	RWA001	Rwanda
Naja melanoleuca	8708.47613748044	RWA001	Rwanda
Pseudohaje goldii	4722.63771579468	RWA001	Rwanda
Thelotornis capensis	3799.42928327818	RWA001	Rwanda
Cerastes gasperettii	1366142.03728162	SAU001	Saudi Arabia
Echis coloratus	1008960.52819956	SAU001	Saudi Arabia
Atractaspis andersonii	562831.352725149	SAU001	Saudi Arabia
Cerastes cerastes	548883.522318367	SAU001	Saudi Arabia
Walterinnesia morgani	445068.720923836	SAU001	Saudi Arabia
Naja arabica	241982.357111937	SAU001	Saudi Arabia
Pseudocerastes fieldi	105497.527337385	SAU001	Saudi Arabia
Echis borkini	103556.472907239	SAU001	Saudi Arabia
Walterinnesia aegyptia	102722.292077921	SAU001	Saudi Arabia
Bitis arietans	35494.1261857765	SAU001	Saudi Arabia
Atractaspis engaddensis	15171.1427088742	SAU001	Saudi Arabia
Naja haje	1966819.57371769	SDN001	Sudan
Echis leucogaster	1637845.6762048	SDN001	Sudan
Atractaspis watsoni	1508298.83172987	SDN001	Sudan
Cerastes cerastes	1074964.11860994	SDN001	Sudan
Atractaspis phillipsi	1043696.24769558	SDN001	Sudan
Naja nigricollis	1018984.4560722	SDN001	Sudan
Bitis arietans	836666.6403405	SDN001	Sudan
Naja nubiae	782426.70907265	SDN001	Sudan
Atractaspis magrettii	542938.672187886	SDN001	Sudan
Echis romani	401903.963605565	SDN001	Sudan
Echis pyramidum	298701.48362804	SDN001	Sudan
Echis coloratus	89118.2595537631	SDN001	Sudan
Dendroaspis polylepis	24473.2006733489	SDN001	Sudan
Dispholidus typus	19138.9766105537	SDN001	Sudan
Naja subfulva	3173.06144957248	SDN001	Sudan
Naja nigricollis	276377.412206977	SEN001	Senegal
Atractaspis micropholis	276168.266433331	SEN001	Senegal
Naja senegalensis	263704.075377119	SEN001	Senegal
Atractaspis microlepidota	252035.213474035	SEN001	Senegal
Atractaspis watsoni	236377.611391122	SEN001	Senegal
Naja savannula	204562.0578412	SEN001	Senegal
Echis leucogaster	191252.21811631	SEN001	Senegal
Bitis arietans	160299.059079874	SEN001	Senegal
Echis jogeri	152008.987788836	SEN001	Senegal
Naja katiensis	133477.219227672	SEN001	Senegal
Dendroaspis polylepis	73820.9212843854	SEN001	Senegal
Dendroaspis viridis	57642.406885933	SEN001	Senegal
Echis ocellatus	25044.1098783446	SEN001	Senegal
Dispholidus typus	2642.1580146055	SEN001	Senegal
Naja guineensis	0	SEN001	Senegal
Naja sumatrana	2648.79308390617	SGP001	Singapore
Calliophis bivirgatus	2528.03733801842	SGP001	Singapore
Calliophis intestinalis	1868.78033542633	SGP001	Singapore
Tropidolaemus wagleri	1587.07755916566	SGP001	Singapore
Ophiophagus hannah	1422.27499639988	SGP001	Singapore
Trimeresurus hageni	912.572067320347	SGP001	Singapore
Trimeresurus purpureomaculatus	519.499939441681	SGP001	Singapore
Bungarus fasciatus	262.707987389877	SGP001	Singapore
Bungarus candidus	17.1518201269209	SGP001	Singapore
Calliophis nigrotaeniatus	0	SGP001	Singapore
Bitis rhinoceros	175177.837244676	SLE001	Sierra Leone
Dendroaspis viridis	170440.558976114	SLE001	Sierra Leone
Pseudohaje nigra	165311.752901678	SLE001	Sierra Leone
Naja nigricollis	164080.388126254	SLE001	Sierra Leone
Thelotornis kirtlandii	102969.991270656	SLE001	Sierra Leone
Atheris chlorechis	100933.21766486	SLE001	Sierra Leone
Naja guineensis	99680.1251627367	SLE001	Sierra Leone
Naja savannula	91705.0316905418	SLE001	Sierra Leone
Bitis nasicornis	39723.0197317554	SLE001	Sierra Leone
Dendroaspis polylepis	30649.7210367738	SLE001	Sierra Leone
Echis jogeri	23375.8785488086	SLE001	Sierra Leone
Dispholidus typus	11725.6395266195	SLE001	Sierra Leone
Bitis arietans	3783.95647471339	SLE001	Sierra Leone
Crotalus simus	64747.5645208396	SLV001	El Salvador
Micrurus nigrocinctus	46766.5157256052	SLV001	El Salvador
Agkistrodon bilineatus	40365.0912954659	SLV001	El Salvador
Metlapilcoatlus occiduus	39463.5716882596	SLV001	El Salvador
Porthidium ophryomegas	28641.0804092859	SLV001	El Salvador
Agkistrodon howardgloydi	22240.687446321	SLV001	El Salvador
Cerrophidion wilsoni	1402.76980023315	SLV001	El Salvador
Bothriechis thalassinus	4.38363329152344	SLV001	El Salvador
Naja pallida	864825.475144118	SOM001	Somalia
Atractaspis fallax	645874.033888463	SOM001	Somalia
Echis pyramidum	578877.011536263	SOM001	Somalia
Naja ashei	533116.805419278	SOM001	Somalia
Bitis arietans	395038.327413472	SOM001	Somalia
Naja haje	383044.986333343	SOM001	Somalia
Dendroaspis polylepis	209442.005264958	SOM001	Somalia
Echis hughesi	158903.939209022	SOM001	Somalia
Dispholidus typus	30784.3840287492	SOM001	Somalia
Thelotornis mossambicanus	23572.3152356113	SOM001	Somalia
Naja subfulva	1.04694069619291	SOM001	Somalia
Naja nigricollis	801637.550336592	SSD001	South Sudan
Naja haje	588109.79631077	SSD001	South Sudan
Bitis arietans	570267.099152086	SSD001	South Sudan
Atractaspis phillipsi	500771.713988026	SSD001	South Sudan
Echis romani	288799.622365908	SSD001	South Sudan
Dendroaspis polylepis	271974.762992989	SSD001	South Sudan
Atractaspis fallax	223099.429096079	SSD001	South Sudan
Dispholidus typus	184874.526604473	SSD001	South Sudan
Naja subfulva	167370.762321965	SSD001	South Sudan
Atractaspis irregularis	166004.081823903	SSD001	South Sudan
Bitis gabonica	89469.4059133881	SSD001	South Sudan
Thelotornis kirtlandii	76438.4708039556	SSD001	South Sudan
Dendroaspis jamesoni	65310.0048362562	SSD001	South Sudan
Bitis nasicornis	35460.0222841838	SSD001	South Sudan
Naja ashei	31607.3049477907	SSD001	South Sudan
Echis leucogaster	31173.2785020813	SSD001	South Sudan
Naja pallida	29930.4238743302	SSD001	South Sudan
Echis pyramidum	26064.2065386591	SSD001	South Sudan
Atheris squamigera	22464.0542096942	SSD001	South Sudan
Naja annulata	15484.7009306363	SSD001	South Sudan
Naja melanoleuca	1620.42612809409	SSD001	South Sudan
Naja peroescobari	2163.45937097073	STP001	Sao Tome and Principe
Dendroaspis jamesoni	1202.32526567578	STP001	Sao Tome and Principe
Bothrops atrox	26995.1724427354	SUR001	Suriname
Micrurus psyches	16490.053645549	SUR001	Suriname
Bothrops oligobalius	13932.9159197911	SUR001	Suriname
Micrurus lemniscatus	13055.2234193094	SUR001	Suriname
Micrurus collaris	11780.274803795	SUR001	Suriname
Micrurus hemprichii	11075.5641820396	SUR001	Suriname
Lachesis muta	10946.3188250381	SUR001	Suriname
Micrurus surinamensis	9274.90586524527	SUR001	Suriname
Bothrops bilineatus	3120.59373111756	SUR001	Suriname
Crotalus durissus	1975.75798771552	SUR001	Suriname
Bothrops taeniatus	1056.58530201396	SUR001	Suriname
Micrurus averyi	273.048749628641	SUR001	Suriname
Micrurus paraensis	74.815717837187	SUR001	Suriname
Naja mossambica	38702.04917695	SWZ001	Eswatini
Dispholidus typus	35132.3934829589	SWZ001	Eswatini
Thelotornis capensis	33244.8857923979	SWZ001	Eswatini
Bitis arietans	27861.0573812686	SWZ001	Eswatini
Dendroaspis polylepis	27846.8318821838	SWZ001	Eswatini
Naja annulifera	11678.5878411363	SWZ001	Eswatini
Atractaspis bibronii	8852.56948922555	SWZ001	Eswatini
Hemachatus haemachatus	6747.52307257325	SWZ001	Eswatini
Naja subfulva	3592.56816243828	SWZ001	Eswatini
Dendroaspis angusticeps	2260.82020660252	SWZ001	Eswatini
Bitis gabonica	120.486043106343	SWZ001	Eswatini
Macrovipera lebetina	323860.264460721	SYR001	Syrian Arab Republic
Walterinnesia morgani	163157.649347727	SYR001	Syrian Arab Republic
Pseudocerastes fieldi	64068.9886296441	SYR001	Syrian Arab Republic
Echis coloratus	33560.835922152	SYR001	Syrian Arab Republic
Daboia palaestinae	21282.0518439721	SYR001	Syrian Arab Republic
Montivipera bornmuelleri	7382.97609700131	SYR001	Syrian Arab Republic
Montivipera bulgardaghica	2.62773678125814	SYR001	Syrian Arab Republic
Naja haje	1120314.60731035	TCD001	Chad
Atractaspis watsoni	954407.324398384	TCD001	Chad
Naja nigricollis	828092.67041531	TCD001	Chad
Echis leucogaster	686086.821903876	TCD001	Chad
Bitis arietans	477475.507851799	TCD001	Chad
Naja katiensis	421195.629860418	TCD001	Chad
Cerastes cerastes	407757.999160664	TCD001	Chad
Atractaspis micropholis	388074.282887525	TCD001	Chad
Echis romani	351281.428758052	TCD001	Chad
Naja nubiae	350660.586810488	TCD001	Chad
Naja savannula	325149.961597691	TCD001	Chad
Dispholidus typus	28150.2529130975	TCD001	Chad
Naja subfulva	12309.6625414872	TCD001	Chad
Echis ocellatus	95429.5612147255	TGO001	Togo
Naja nigricollis	93628.7290957309	TGO001	Togo
Naja savannula	91083.4948777635	TGO001	Togo
Pseudohaje nigra	59803.8704981307	TGO001	Togo
Dendroaspis viridis	41000.3674748942	TGO001	Togo
Atractaspis irregularis	38980.1403521749	TGO001	Togo
Bitis rhinoceros	38059.9738656024	TGO001	Togo
Bitis arietans	30192.8594159096	TGO001	Togo
Thelotornis kirtlandii	30040.662607191	TGO001	Togo
Dispholidus typus	28946.9834599195	TGO001	Togo
Naja katiensis	22980.501024242	TGO001	Togo
Atheris chlorechis	20076.5102302097	TGO001	Togo
Dendroaspis polylepis	17830.0374110779	TGO001	Togo
Dendroaspis jamesoni	11697.2682857239	TGO001	Togo
Naja guineensis	11077.4593061877	TGO001	Togo
Bitis nasicornis	9010.89772020474	TGO001	Togo
Atractaspis watsoni	3273.00644546362	TGO001	Togo
Naja senegalensis	2803.38064086974	TGO001	Togo
Ophiophagus hannah	978585.674270833	THA001	Thailand
Naja kaouthia	953169.294630892	THA001	Thailand
Naja siamensis	931843.145018348	THA001	Thailand
Bungarus fasciatus	903417.832242758	THA001	Thailand
Calloselasma rhodostoma	794769.710581664	THA001	Thailand
Bungarus candidus	781641.825318357	THA001	Thailand
Trimeresurus guoi	468926.39171703	THA001	Thailand
Trimeresurus aff. albolabris	402411.927546406	THA001	Thailand
Daboia siamensis	392944.659564184	THA001	Thailand
Trimeresurus macrops	315612.234335459	THA001	Thailand
Trimeresurus gumprechti	175222.391309793	THA001	Thailand
Bungarus flaviceps	89926.495269817	THA001	Thailand
Trimeresurus hageni	80463.8461237291	THA001	Thailand
Trimeresurus cardamomensis	79605.4854503016	THA001	Thailand
Trimeresurus venustus	75646.0915622261	THA001	Thailand
Tropidolaemus wagleri	61671.8632040723	THA001	Thailand
Calliophis bivirgatus	56621.9567333379	THA001	Thailand
Trimeresurus vogeli	39122.4079451513	THA001	Thailand
Trimeresurus purpureomaculatus	32503.1979827984	THA001	Thailand
Calliophis intestinalis	32170.2738964225	THA001	Thailand
Trimeresurus kanburiensis	25276.0117724252	THA001	Thailand
Trimeresurus albolabris	23712.6992192978	THA001	Thailand
Naja sumatrana	15373.1804550639	THA001	Thailand
Bungarus slowinskii	13833.8115220709	THA001	Thailand
Bungarus wanghaotingi	12441.9031433955	THA001	Thailand
Trimeresurus sumatranus	10821.0287847383	THA001	Thailand
Protobothrops mucrosquamatus	9325.53062632589	THA001	Thailand
Trimeresurus kuiburi	6794.47303439794	THA001	Thailand
Protobothrops kelomohy	899.33862777691	THA001	Thailand
Calliophis nigrotaeniatus	541.086265548074	THA001	Thailand
Trimeresurus insularis	22296.0693405296	TLS001	Timor-Leste
Micrurus circinalis	14220.0431324244	TTO001	Trinidad and Tobago
Bothrops atrox	10789.1380232722	TTO001	Trinidad and Tobago
Micrurus lemniscatus	5295.76578585402	TTO001	Trinidad and Tobago
Lachesis muta	3283.50496738779	TTO001	Trinidad and Tobago
Daboia mauritanica	194424.066940986	TUN001	Tunisia
Naja haje	143868.299469119	TUN001	Tunisia
Cerastes cerastes	113560.497586601	TUN001	Tunisia
Vipera monticola	26970.4042145487	TUN001	Tunisia
Echis leucogaster	21444.246668112	TUN001	Tunisia
Macrovipera lebetina	0	TUN001	Tunisia
Naja nigricollis	1040851.75076118	TZA001	United Republic of Tanzania
Atractaspis bibronii	943361.644600304	TZA001	United Republic of Tanzania
Bitis arietans	893746.722083302	TZA001	United Republic of Tanzania
Thelotornis mossambicanus	826001.642775003	TZA001	United Republic of Tanzania
Dispholidus typus	797227.52590294	TZA001	United Republic of Tanzania
Dendroaspis polylepis	765954.622804201	TZA001	United Republic of Tanzania
Naja subfulva	592239.015015172	TZA001	United Republic of Tanzania
Naja haje	555621.325119734	TZA001	United Republic of Tanzania
Dendroaspis angusticeps	365286.115171708	TZA001	United Republic of Tanzania
Thelotornis usambaricus	343634.518392739	TZA001	United Republic of Tanzania
Naja ashei	267295.575118037	TZA001	United Republic of Tanzania
Bitis gabonica	263393.701202559	TZA001	United Republic of Tanzania
Atractaspis fallax	240700.630434728	TZA001	United Republic of Tanzania
Thelotornis kirtlandii	206816.71686469	TZA001	United Republic of Tanzania
Naja annulata	183293.830800701	TZA001	United Republic of Tanzania
Thelotornis capensis	172215.316166809	TZA001	United Republic of Tanzania
Proatheris superciliaris	171240.599053896	TZA001	United Republic of Tanzania
Naja pallida	148923.823583517	TZA001	United Republic of Tanzania
Atractaspis irregularis	119349.466264626	TZA001	United Republic of Tanzania
Atheris ceratophora	114566.55386435	TZA001	United Republic of Tanzania
Dendroaspis jamesoni	110668.505832235	TZA001	United Republic of Tanzania
Atheris rungweensis	107170.132802386	TZA001	United Republic of Tanzania
Atheris barbouri	48289.1030436988	TZA001	United Republic of Tanzania
Atheris matildae	38064.465758566	TZA001	United Republic of Tanzania
Atheris squamigera	30579.2873391092	TZA001	United Republic of Tanzania
Bitis nasicornis	25954.8505187768	TZA001	United Republic of Tanzania
Naja mossambica	14251.2708788144	TZA001	United Republic of Tanzania
Pseudohaje goldii	13431.8339437548	TZA001	United Republic of Tanzania
Atheris hispida	4985.30230045231	TZA001	United Republic of Tanzania
Naja subfulva	579221.951480693	UGA001	Uganda
Atractaspis irregularis	436722.087470623	UGA001	Uganda
Naja haje	360723.801762979	UGA001	Uganda
Naja nigricollis	307984.500765661	UGA001	Uganda
Dendroaspis jamesoni	274966.01044951	UGA001	Uganda
Thelotornis kirtlandii	256280.813617032	UGA001	Uganda
Dendroaspis polylepis	246645.50047565	UGA001	Uganda
Dispholidus typus	218802.227998109	UGA001	Uganda
Bitis gabonica	217673.490404419	UGA001	Uganda
Bitis arietans	215490.499738285	UGA001	Uganda
Atheris hispida	209368.043536258	UGA001	Uganda
Atheris squamigera	195256.390042262	UGA001	Uganda
Bitis nasicornis	164293.439100609	UGA001	Uganda
Pseudohaje goldii	98589.1961749655	UGA001	Uganda
Atheris acuminata	78579.6462878987	UGA001	Uganda
Atractaspis fallax	71887.6990653376	UGA001	Uganda
Naja ashei	43497.7105809197	UGA001	Uganda
Atheris nitschei	32337.0689467716	UGA001	Uganda
Naja melanoleuca	18276.3687270996	UGA001	Uganda
Naja pallida	14727.67865304	UGA001	Uganda
Thelotornis capensis	1145.74258646074	UGA001	Uganda
Bothrops alternatus	22485.6772216674	URY001	Uruguay
Micrurus altirostris	18831.7015592587	URY001	Uruguay
Bothrops pubescens	14526.4086251534	URY001	Uruguay
Micrurus baliocoryphus	691.894459402758	URY001	Uruguay
Crotalus durissus	569.091700161433	URY001	Uruguay
Agkistrodon contortrix	2141473.73444265	USA001	United States of America
Crotalus horridus	1719478.3452156	USA001	United States of America
Agkistrodon piscivorus	1253628.06286845	USA001	United States of America
Sistrurus catenatus	577545.372956817	USA001	United States of America
Sistrurus miliarius	351101.908290518	USA001	United States of America
Crotalus oreganus	328724.988613365	USA001	United States of America
Crotalus viridis	314268.426470526	USA001	United States of America
Crotalus adamanteus	274597.542419634	USA001	United States of America
Crotalus atrox	266951.061380373	USA001	United States of America
Micrurus fulvius	232710.17637612	USA001	United States of America
Micrurus tener	223405.814608614	USA001	United States of America
Sistrurus tergeminus	197669.149303882	USA001	United States of America
Crotalus scutulatus	72353.3867449605	USA001	United States of America
Crotalus cerastes	50107.3165391108	USA001	United States of America
Crotalus pyrrhus	39691.1246968049	USA001	United States of America
Micruroides euryxanthus	38088.5949623581	USA001	United States of America
Crotalus molossus	36692.8493302574	USA001	United States of America
Crotalus ruber	36309.6897162119	USA001	United States of America
Crotalus tigris	19494.848658407	USA001	United States of America
Crotalus ornatus	13953.0229796657	USA001	United States of America
Crotalus cerberus	12803.2252444898	USA001	United States of America
Crotalus lepidus	11731.1982240813	USA001	United States of America
Crotalus stephensi	4000.9822038932	USA001	United States of America
Crotalus willardi	2117.45399442591	USA001	United States of America
Crotalus pricei	1300.6086195337	USA001	United States of America
Crotalus enyo	0	USA001	United States of America
Micrurus isozonus	554851.028881839	VEN001	Venezuela (Bolivarian Republic of)
Crotalus durissus	436061.821606624	VEN001	Venezuela (Bolivarian Republic of)
Micrurus dissoleucus	382039.051842677	VEN001	Venezuela (Bolivarian Republic of)
Bothrops atrox	298680.162068191	VEN001	Venezuela (Bolivarian Republic of)
Micrurus mipartitus	189589.198070012	VEN001	Venezuela (Bolivarian Republic of)
Micrurus lemniscatus	160298.807299951	VEN001	Venezuela (Bolivarian Republic of)
Porthidium lansbergii	116882.748102799	VEN001	Venezuela (Bolivarian Republic of)
Micrurus psyches	89188.4098024053	VEN001	Venezuela (Bolivarian Republic of)
Bothrops venezuelensis	88780.2493889556	VEN001	Venezuela (Bolivarian Republic of)
Micrurus dumerilii	79044.8765984667	VEN001	Venezuela (Bolivarian Republic of)
Lachesis muta	65136.3150719165	VEN001	Venezuela (Bolivarian Republic of)
Micrurus hemprichii	60138.3214055634	VEN001	Venezuela (Bolivarian Republic of)
Micrurus collaris	41383.094998488	VEN001	Venezuela (Bolivarian Republic of)
Micrurus meridensis	37015.6124265335	VEN001	Venezuela (Bolivarian Republic of)
Bothrops taeniatus	34181.196753006	VEN001	Venezuela (Bolivarian Republic of)
Micrurus surinamensis	32067.4328118248	VEN001	Venezuela (Bolivarian Republic of)
Micrurus nattereri	25607.7847624144	VEN001	Venezuela (Bolivarian Republic of)
Micrurus circinalis	24084.53168427	VEN001	Venezuela (Bolivarian Republic of)
Bothrops oligobalius	21167.0862259628	VEN001	Venezuela (Bolivarian Republic of)
Bothriechis schlegelii	19707.8454516399	VEN001	Venezuela (Bolivarian Republic of)
Bothrops medusa	8990.93494921233	VEN001	Venezuela (Bolivarian Republic of)
Micrurus obscurus	8745.50810027991	VEN001	Venezuela (Bolivarian Republic of)
Micrurus remotus	5185.36623083381	VEN001	Venezuela (Bolivarian Republic of)
Micrurus langsdorffi	4611.44273239425	VEN001	Venezuela (Bolivarian Republic of)
Bothrops bilineatus	3313.26007074665	VEN001	Venezuela (Bolivarian Republic of)
Micrurus spixii	2138.66605417668	VEN001	Venezuela (Bolivarian Republic of)
Micrurus renjifoi	452.324018821045	VEN001	Venezuela (Bolivarian Republic of)
Micrurus paraensis	0	VEN001	Venezuela (Bolivarian Republic of)
Bungarus fasciatus	456457.861572849	VNM001	Viet Nam
Ophiophagus hannah	449585.576835722	VNM001	Viet Nam
Bungarus wanghaotingi	387080.185081598	VNM001	Viet Nam
Naja kaouthia	371267.560904441	VNM001	Viet Nam
Bungarus candidus	365881.481603136	VNM001	Viet Nam
Naja atra	361338.729013061	VNM001	Viet Nam
Bungarus multicinctus	335965.793182871	VNM001	Viet Nam
Protobothrops mucrosquamatus	322257.496522385	VNM001	Viet Nam
Trimeresurus aff. albolabris	258925.285277352	VNM001	Viet Nam
Calloselasma rhodostoma	244402.021851984	VNM001	Viet Nam
Trimeresurus albolabris	227699.808358073	VNM001	Viet Nam
Trimeresurus gumprechti	174281.536151561	VNM001	Viet Nam
Naja siamensis	152662.624914413	VNM001	Viet Nam
Trimeresurus vogeli	143752.585150184	VNM001	Viet Nam
Trimeresurus yunnanensis	138881.435970207	VNM001	Viet Nam
Trimeresurus rubeus	120957.613883822	VNM001	Viet Nam
Trimeresurus stejnegeri	112822.677550385	VNM001	Viet Nam
Protobothrops trungkhanhensis	111056.908547583	VNM001	Viet Nam
Deinagkistrodon acutus	84600.4217847118	VNM001	Viet Nam
Protobothrops sieversorum	73198.223038886	VNM001	Viet Nam
Bungarus slowinskii	72133.8784062683	VNM001	Viet Nam
Trimeresurus macrops	32512.002556604	VNM001	Viet Nam
Protobothrops jerdonii	23085.6866678925	VNM001	Viet Nam
Protobothrops cornutus	23067.7158258917	VNM001	Viet Nam
Trimeresurus cardamomensis	12695.1142197242	VNM001	Viet Nam
Trimeresurus guoi	10614.3595207002	VNM001	Viet Nam
Trimeresurus truongsonensis	699.583555071869	VNM001	Viet Nam
Bungarus flaviceps	0	VNM001	Viet Nam
Atractaspis andersonii	475607.316418251	YEM001	Yemen
Echis borkini	423499.111216576	YEM001	Yemen
Naja arabica	420167.14255854	YEM001	Yemen
Echis khosatzkii	250659.699262538	YEM001	Yemen
Cerastes gasperettii	175886.720301447	YEM001	Yemen
Echis coloratus	172858.967521618	YEM001	Yemen
Bitis arietans	127692.842733989	YEM001	Yemen
Cerastes cerastes	86330.9259858019	YEM001	Yemen
Bitis arietans	596648.494703247	ZAF001	South Africa
Dispholidus typus	479918.633169615	ZAF001	South Africa
Hemachatus haemachatus	333505.168683161	ZAF001	South Africa
Naja mossambica	275658.212378271	ZAF001	South Africa
Thelotornis capensis	228703.616189387	ZAF001	South Africa
Atractaspis bibronii	217921.051539998	ZAF001	South Africa
Dendroaspis polylepis	184683.13244306	ZAF001	South Africa
Naja nivea	150814.724398233	ZAF001	South Africa
Naja annulifera	136257.220477699	ZAF001	South Africa
Atractaspis duerdeni	131246.181278814	ZAF001	South Africa
Naja subfulva	50108.9808077845	ZAF001	South Africa
Dendroaspis angusticeps	46605.7145847611	ZAF001	South Africa
Bitis gabonica	18686.9002142698	ZAF001	South Africa
Naja nigricincta	15877.079319485	ZAF001	South Africa
Dendroaspis polylepis	973306.318635994	ZMB001	Zambia
Bitis arietans	954990.65720127	ZMB001	Zambia
Naja nigricollis	954482.786586366	ZMB001	Zambia
Thelotornis capensis	856548.508583646	ZMB001	Zambia
Dispholidus typus	776611.524623112	ZMB001	Zambia
Bitis gabonica	563861.808851174	ZMB001	Zambia
Atractaspis bibronii	463046.485591363	ZMB001	Zambia
Naja mossambica	398491.644513457	ZMB001	Zambia
Naja subfulva	396245.69129789	ZMB001	Zambia
Naja anchietae	217741.035577052	ZMB001	Zambia
Atheris rungweensis	59533.6384049383	ZMB001	Zambia
Naja annulifera	56384.2896401233	ZMB001	Zambia
Thelotornis kirtlandii	35024.6763531628	ZMB001	Zambia
Naja annulata	12445.4964940418	ZMB001	Zambia
Thelotornis mossambicanus	12435.4717312921	ZMB001	Zambia
Dendroaspis angusticeps	3540.23612020546	ZMB001	Zambia
Naja melanoleuca	1195.33483817073	ZMB001	Zambia
Naja annulifera	553650.992989235	ZWE001	Zimbabwe
Dendroaspis polylepis	528073.360737947	ZWE001	Zimbabwe
Bitis arietans	507743.148753206	ZWE001	Zimbabwe
Dispholidus typus	458564.2509696	ZWE001	Zimbabwe
Naja mossambica	418600.963098097	ZWE001	Zimbabwe
Atractaspis bibronii	380402.956963476	ZWE001	Zimbabwe
Thelotornis capensis	342862.758596727	ZWE001	Zimbabwe
Naja anchietae	68791.3458773183	ZWE001	Zimbabwe
Naja subfulva	18336.8996019231	ZWE001	Zimbabwe
Thelotornis mossambicanus	10084.1762968542	ZWE001	Zimbabwe
Dendroaspis angusticeps	6204.53276039071	ZWE001	Zimbabwe
Bitis gabonica	301.494390194668	ZWE001	Zimbabwe
Hemachatus haemachatus	25.531743224612	ZWE001	Zimbabwe
Thelotornis kirtlandii	3015070.32048248	COD001	Democratic Republic of the Congo
Bitis gabonica	2812526.02499079	COD001	Democratic Republic of the Congo
Dendroaspis jamesoni	2495339.86019055	COD001	Democratic Republic of the Congo
Atractaspis irregularis	2398183.85267945	COD001	Democratic Republic of the Congo
Naja annulata	2042439.83911235	COD001	Democratic Republic of the Congo
Pseudohaje goldii	1946474.28428252	COD001	Democratic Republic of the Congo
Bitis nasicornis	1924693.2845619	COD001	Democratic Republic of the Congo
Atheris squamigera	1900616.26724561	COD001	Democratic Republic of the Congo
Naja nigricollis	1888053.28830811	COD001	Democratic Republic of the Congo
Naja melanoleuca	1624848.24724707	COD001	Democratic Republic of the Congo
Naja subfulva	1389949.10252752	COD001	Democratic Republic of the Congo
Bitis arietans	1194014.52033067	COD001	Democratic Republic of the Congo
Atractaspis bibronii	847720.41431214	COD001	Democratic Republic of the Congo
Dendroaspis polylepis	839428.907511331	COD001	Democratic Republic of the Congo
Dispholidus typus	751346.876629267	COD001	Democratic Republic of the Congo
Atheris hispida	380404.129177725	COD001	Democratic Republic of the Congo
Thelotornis capensis	357421.692961115	COD001	Democratic Republic of the Congo
Naja nana	349527.2781575	COD001	Democratic Republic of the Congo
Atheris nitschei	332003.886003013	COD001	Democratic Republic of the Congo
Atheris katangensis	241587.841644668	COD001	Democratic Republic of the Congo
Naja haje	217141.232071526	COD001	Democratic Republic of the Congo
Naja christyi	205674.857719326	COD001	Democratic Republic of the Congo
Naja anchietae	2263.91317381151	COD001	Democratic Republic of the Congo
Thelotornis kirtlandii	351748.0106874	COG001	Congo
Atheris squamigera	346310.083582827	COG001	Congo
Naja annulata	331563.930665251	COG001	Congo
Dendroaspis jamesoni	323506.161840523	COG001	Congo
Bitis gabonica	306280.02539829	COG001	Congo
Pseudohaje goldii	257122.947121235	COG001	Congo
Bitis nasicornis	237003.555962559	COG001	Congo
Naja melanoleuca	227393.865765061	COG001	Congo
Atractaspis irregularis	220304.990702179	COG001	Congo
Naja christyi	166878.845500377	COG001	Congo
Atheris broadleyi	98450.6215492937	COG001	Congo
Naja nigricollis	74087.1554847286	COG001	Congo
Naja subfulva	45621.2844021708	COG001	Congo
Bitis arietans	29874.002475417	COG001	Congo
Dispholidus typus	2370.7715380528	COG001	Congo
Acanthophis laevis	366695.344042423	PNG001	Papua New Guinea
Micropechis ikaheka	327879.448746024	PNG001	Papua New Guinea
Oxyuranus scutellatus	65903.6616919633	PNG001	Papua New Guinea
Pseudechis papuanus	14144.3981093992	PNG001	Papua New Guinea
Acanthophis rugosus	7579.09565972304	PNG001	Papua New Guinea
Pseudechis rossignolii	4219.67023303766	PNG001	Papua New Guinea
Pseudonaja textilis	0.310490724630654	PNG001	Papua New Guinea
Bitis rhinoceros	477750.784844271	CIV001	C<U+00F4>te D<U+2019>Ivoire
Dendroaspis viridis	415696.718829152	CIV001	C<U+00F4>te D<U+2019>Ivoire
Naja nigricollis	403491.815122781	CIV001	C<U+00F4>te D<U+2019>Ivoire
Pseudohaje nigra	380420.368732169	CIV001	C<U+00F4>te D<U+2019>Ivoire
Naja savannula	348102.642930062	CIV001	C<U+00F4>te D<U+2019>Ivoire
Atheris chlorechis	316573.559642829	CIV001	C<U+00F4>te D<U+2019>Ivoire
Thelotornis kirtlandii	304864.989325446	CIV001	C<U+00F4>te D<U+2019>Ivoire
Echis ocellatus	290553.974457513	CIV001	C<U+00F4>te D<U+2019>Ivoire
Atractaspis irregularis	172992.12527122	CIV001	C<U+00F4>te D<U+2019>Ivoire
Dendroaspis polylepis	161752.229788295	CIV001	C<U+00F4>te D<U+2019>Ivoire
Atheris hirsuta	155352.553843702	CIV001	C<U+00F4>te D<U+2019>Ivoire
Naja guineensis	151236.460425372	CIV001	C<U+00F4>te D<U+2019>Ivoire
Pseudohaje goldii	146984.789486366	CIV001	C<U+00F4>te D<U+2019>Ivoire
Dispholidus typus	140620.814929194	CIV001	C<U+00F4>te D<U+2019>Ivoire
Bitis nasicornis	135271.189920774	CIV001	C<U+00F4>te D<U+2019>Ivoire
Bitis arietans	99708.5953651593	CIV001	C<U+00F4>te D<U+2019>Ivoire
Naja katiensis	24480.4017742549	CIV001	C<U+00F4>te D<U+2019>Ivoire
Naja senegalensis	19075.1388001336	CIV001	C<U+00F4>te D<U+2019>Ivoire
Atractaspis micropholis	278.151181329715	CIV001	C<U+00F4>te D<U+2019>Ivoire
Vipera ammodytes	35618.351824137	ALB001	Albania
Vipera ursinii	21647.7769824696	ALB001	Albania
Vipera graeca	16391.3770421494	ALB001	Albania
Vipera berus	228.713457654403	ALB001	Albania
Vipera aspis	1257.91226262599	AND001	Andorra
Vipera eriwanensis	30493.8063575005	ARM001	Armenia
Macrovipera lebetina	28096.5062723276	ARM001	Armenia
Vipera darevskii	19869.0203266647	ARM001	Armenia
Montivipera raddei	15693.0452242571	ARM001	Armenia
Vipera berus	76054.2709387395	AUT001	Austria
Vipera ammodytes	7606.86989125934	AUT001	Austria
Vipera ursinii	1462.08866533445	AUT001	Austria
Vipera aspis	749.233665390224	AUT001	Austria
Macrovipera lebetina	141961.538069822	AZE001	Azerbaijan
Vipera eriwanensis	79909.3871851021	AZE001	Azerbaijan
Gloydius caucasicus	68171.8267128742	AZE001	Azerbaijan
Vipera lotievi	13383.6073871885	AZE001	Azerbaijan
Montivipera raddei	5301.43251346044	AZE001	Azerbaijan
Vipera renardi	4823.973207152	AZE001	Azerbaijan
Walterinnesia morgani	0	AZE001	Azerbaijan
Vipera berus	24972.2886528082	BEL001	Belgium
Vipera ammodytes	205619.869546313	BGR001	Bulgaria
Vipera ursinii	64118.5377800839	BGR001	Bulgaria
Vipera berus	3255.85449789823	BGR001	Bulgaria
Vipera ammodytes	137609.736215145	BIH001	Bosnia and Herzegovina
Vipera ursinii	55987.1024170329	BIH001	Bosnia and Herzegovina
Vipera berus	2335.27376230202	BIH001	Bosnia and Herzegovina
Vipera berus	216931.000475945	BLR001	Belarus
Vipera aspis	35378.8565899337	CHE001	Switzerland
Vipera berus	24657.7394324219	CHE001	Switzerland
Macrovipera lebetina	12482.7821707703	CYP001	Cyprus
Vipera berus	69777.7524021752	CZE001	Czechia
Vipera berus	254979.132233653	DEU001	Germany
Vipera aspis	5340.82103931691	DEU001	Germany
Vipera berus	84018.3450424008	DNK001	Denmark
Vipera latastei	300570.69409075	ESP001	Spain
Vipera seoanei	112509.99012096	ESP001	Spain
Vipera aspis	56731.2063005271	ESP001	Spain
Daboia mauritanica	132.552461773157	ESP001	Spain
Vipera monticola	33.5353397727013	ESP001	Spain
Vipera berus	41155.4672556307	EST001	Estonia
Vipera berus	374269.363190351	FIN001	Finland
Vipera aspis	846244.839842736	FRA001	France
Vipera berus	180589.127013095	FRA001	France
Vipera ursinii	39902.916795522	FRA001	France
Vipera seoanei	12464.2814827318	FRA001	France
Vipera berus	396198.640514226	GBR001	The United Kingdom
Vipera kaznakovi	50332.9461797003	GEO001	Georgia
Vipera ammodytes	42989.2143447238	GEO001	Georgia
Vipera eriwanensis	25713.4046176453	GEO001	Georgia
Vipera lotievi	21748.5254561626	GEO001	Georgia
Vipera darevskii	17140.1419609587	GEO001	Georgia
Macrovipera lebetina	15323.8155522346	GEO001	Georgia
Montivipera raddei	294.343895573636	GEO001	Georgia
Vipera latastei	0.464612051844597	GIB001	Gibraltar
Vipera ammodytes	101930.263705496	GRC001	Greece
Vipera graeca	35499.731687593	GRC001	Greece
Montivipera xanthina	7058.83082807304	GRC001	Greece
Macrovipera schweizeri	205.980226606131	GRC001	Greece
Vipera berus	30.2122607655398	GRC001	Greece
Vipera ammodytes	112885.601030633	HRV001	Croatia
Vipera ursinii	32432.9532326232	HRV001	Croatia
Vipera berus	1749.83178932652	HRV001	Croatia
Vipera ursinii	58225.3316544461	HUN001	Hungary
Vipera berus	3873.65103297996	HUN001	Hungary
Daboia palaestinae	26442.9420744602	ISR001	Israel
Walterinnesia aegyptia	18184.3827812412	ISR001	Israel
Echis coloratus	12245.2203420653	ISR001	Israel
Atractaspis engaddensis	6876.58463037491	ISR001	Israel
Macrovipera lebetina	6497.12937973462	ISR001	Israel
Pseudocerastes fieldi	6107.39191294071	ISR001	Israel
Cerastes cerastes	4685.52204525944	ISR001	Israel
Cerastes gasperettii	2969.04656597125	ISR001	Israel
Montivipera bornmuelleri	484.271218066031	ISR001	Israel
Vipera aspis	93173.1270520718	ITA001	Italy
Vipera ammodytes	78205.8569683775	ITA001	Italy
Vipera ursinii	36709.2537478754	ITA001	Italy
Vipera walser	18389.5863335527	ITA001	Italy
Vipera berus	6450.95960855315	ITA001	Italy
Vipera renardi	1313206.21277666	KAZ001	Kazakhstan
Gloydius caraganus	956293.158004177	KAZ001	Kazakhstan
Vipera berus	68228.226786326	KAZ001	Kazakhstan
Naja oxiana	31506.571105575	KAZ001	Kazakhstan
Gloydius halys	18245.5076818966	KAZ001	Kazakhstan
Echis carinatus	2911.34771626862	KAZ001	Kazakhstan
Vipera berus	276.863818064332	LIE001	Liechtenstein
Vipera berus	106295.358594849	LTU001	Lithuania
Vipera berus	107650.707163212	LVA001	Latvia
Vipera aspis	14.8550000190735	MCO001	Monaco
Vipera ursinii	49216.2413728596	MDA001	Republic of Moldova
Vipera nikolskii	21519.0988995613	MDA001	Republic of Moldova
Vipera ammodytes	17590.0619711295	MDA001	Republic of Moldova
Vipera berus	2636.6978548855	MDA001	Republic of Moldova
Vipera ammodytes	61358.0690634437	MKD001	North Macedonia
Vipera ursinii	16281.7444327647	MKD001	North Macedonia
Vipera berus	447.29330830381	MKD001	North Macedonia
Vipera ammodytes	25100.7313564973	MNE001	Montenegro
Vipera ursinii	18090.4787159476	MNE001	Montenegro
Vipera berus	655.39694971689	MNE001	Montenegro
Vipera berus	51095.386048282	NLD001	Netherlands
Vipera berus	333730.748655153	NOR001	Norway
Vipera berus	320033.025452385	POL001	Poland
Vipera latastei	40254.8451965042	PRT001	Portugal
Vipera seoanei	2414.84916029004	PRT001	Portugal
Vipera ammodytes	173588.347510294	ROU001	Romania
Vipera ursinii	143083.433435225	ROU001	Romania
Vipera berus	69474.2351206689	ROU001	Romania
Vipera nikolskii	24082.3860868267	ROU001	Romania
Vipera berus	3211117.11692282	RUS001	Russian Federation
Vipera renardi	1620907.90004095	RUS001	Russian Federation
Vipera nikolskii	1188520.66725271	RUS001	Russian Federation
Gloydius halys	702929.634264097	RUS001	Russian Federation
Gloydius intermedius	326487.802709536	RUS001	Russian Federation
Vipera lotievi	104289.469697001	RUS001	Russian Federation
Gloydius ussuriensis	98689.2626750302	RUS001	Russian Federation
Macrovipera lebetina	51532.7727031307	RUS001	Russian Federation
Vipera kaznakovi	38282.366412533	RUS001	Russian Federation
Rhabdophis tigrinus	22121.0166396664	RUS001	Russian Federation
Gloydius caraganus	11971.6698999516	RUS001	Russian Federation
Gloydius brevicaudus	9217.15565622436	RUS001	Russian Federation
Gloydius blomhoffi	414.156169322319	RUS001	Russian Federation
Vipera aspis	73.8818806782365	SMR001	San Marino
Vipera ammodytes	204182.686026812	SRB001	Serbia
Vipera ursinii	88332.5022758222	SRB001	Serbia
Vipera berus	2330.87324140974	SRB001	Serbia
Vipera berus	38422.8508690326	SVK001	Slovakia
Vipera ammodytes	20593.4647830888	SVN001	Slovenia
Vipera aspis	5373.61385307162	SVN001	Slovenia
Vipera berus	5148.56037509515	SVN001	Slovenia
Vipera ursinii	564.43191377847	SVN001	Slovenia
Vipera berus	322833.096513423	SWE001	Sweden
Macrovipera lebetina	387263.11077746	TKM001	Turkmenistan
Naja oxiana	295876.452618464	TKM001	Turkmenistan
Echis carinatus	241324.006891486	TKM001	Turkmenistan
Gloydius caraganus	169617.174080402	TKM001	Turkmenistan
Gloydius caucasicus	38310.6774223384	TKM001	Turkmenistan
Montivipera xanthina	722090.632093106	TUR001	Turkey
Macrovipera lebetina	557681.42004225	TUR001	Turkey
Montivipera raddei	162870.589624164	TUR001	Turkey
Montivipera wagneri	121831.578048989	TUR001	Turkey
Montivipera bulgardaghica	121518.287102615	TUR001	Turkey
Vipera eriwanensis	104051.719286843	TUR001	Turkey
Vipera anatolica	90631.4093238796	TUR001	Turkey
Vipera ammodytes	87580.6492101147	TUR001	Turkey
Vipera darevskii	80595.6724286012	TUR001	Turkey
Vipera kaznakovi	29587.2493964964	TUR001	Turkey
Walterinnesia morgani	19136.6265393061	TUR001	Turkey
Vipera berus	35.633131778849	TUR001	Turkey
Daboia palaestinae	3.28879764579506	TUR001	Turkey
Pseudocerastes persicus	0	TUR001	Turkey
Vipera nikolskii	625109.031669307	UKR001	Ukraine
Vipera renardi	605900.89019113	UKR001	Ukraine
Vipera berus	269218.396971614	UKR001	Ukraine
Vipera ursinii	89360.0525782503	UKR001	Ukraine
Vipera ammodytes	25117.3133171795	UKR001	Ukraine
Vipera aspis	0	VAT001	Holy See
Vipera ammodytes	48051.4570416828	XKX001	Kosovo
Vipera ursinii	23699.8252038507	XKX001	Kosovo
Vipera berus	414.685807870079	XKX001	Kosovo
Gloydius caraganus	246602.446745569	KGZ001	Kyrgyzstan
Gloydius rickmersi	106372.368506542	KGZ001	Kyrgyzstan
Macrovipera lebetina	84854.4154114257	KGZ001	Kyrgyzstan
Vipera renardi	74597.7034355142	KGZ001	Kyrgyzstan
Macrovipera lebetina	199196.314720375	TJK001	Tajikistan
Naja oxiana	144392.044099967	TJK001	Tajikistan
Gloydius caraganus	110952.816607254	TJK001	Tajikistan
Vipera renardi	16765.8491209143	TJK001	Tajikistan
Echis carinatus	10082.0286107605	TJK001	Tajikistan
Macrovipera lebetina	539973.567480967	UZB001	Uzbekistan
Gloydius caraganus	462078.561200731	UZB001	Uzbekistan
Naja oxiana	311836.025909832	UZB001	Uzbekistan
Echis carinatus	78553.9536045132	UZB001	Uzbekistan
Vipera renardi	34097.1894619293	UZB001	Uzbekistan
Acanthophis laevis	377392.650895164	IDN002	Indonesia (East)
Micropechis ikaheka	273463.521414138	IDN002	Indonesia (East)
Ophiophagus hannah	269174.448976395	IDN002	Indonesia (East)
Tropidolaemus subannulatus	188935.133364728	IDN002	Indonesia (East)
Trimeresurus insularis	140515.769579095	IDN002	Indonesia (East)
Naja sputatrix	78778.8186630816	IDN002	Indonesia (East)
Oxyuranus scutellatus	64468.3596591961	IDN002	Indonesia (East)
Tropidolaemus laticinctus	37570.238150832	IDN002	Indonesia (East)
Acanthophis rugosus	21715.1879775834	IDN002	Indonesia (East)
Pseudechis papuanus	15991.0844119758	IDN002	Indonesia (East)
Daboia siamensis	11513.1289844896	IDN002	Indonesia (East)
Pseudechis rossignolii	7911.3734184318	IDN002	Indonesia (East)
Trimeresurus fasciatus	187.001548469067	IDN002	Indonesia (East)
Pseudonaja textilis	0	IDN002	Indonesia (East)
Bungarus multicinctus	48248.5515045166	CHN002	Taiwan Province (China)
Protobothrops mucrosquamatus	32877.1900544035	CHN002	Taiwan Province (China)
Trimeresurus stejnegeri	32201.1011634946	CHN002	Taiwan Province (China)
Naja atra	30064.6044349157	CHN002	Taiwan Province (China)
Deinagkistrodon acutus	21525.9680857546	CHN002	Taiwan Province (China)
Rhabdophis tigrinus	4860.23420009192	CHN002	Taiwan Province (China)
Daboia siamensis	1395.42865087752	CHN002	Taiwan Province (China)
Trimeresurus albolabris	4769.37500548363	CHN003	Hong Kong SAR (China)
Bungarus multicinctus	4732.18277931213	CHN003	Hong Kong SAR (China)
Bungarus wanghaotingi	4126.61721849442	CHN003	Hong Kong SAR (China)
Bungarus fasciatus	3672.64821618795	CHN003	Hong Kong SAR (China)
Naja atra	3574.28956653178	CHN003	Hong Kong SAR (China)
Ophiophagus hannah	2728.51758103073	CHN003	Hong Kong SAR (China)
Protobothrops mucrosquamatus	759.436970338138	CHN003	Hong Kong SAR (China)
Trimeresurus stejnegeri	210.503471418051	CHN003	Hong Kong SAR (China)
Daboia siamensis	52.740472442485	CHN003	Hong Kong SAR (China)
Calliophis intestinalis	1535521.59791983	IDN003	Indonesia (West)
Ophiophagus hannah	1468199.39287732	IDN003	Indonesia (West)
Bungarus flaviceps	1237006.77903704	IDN003	Indonesia (West)
Calliophis nigrotaeniatus	1116211.10346595	IDN003	Indonesia (West)
Calliophis bivirgatus	1090215.08584394	IDN003	Indonesia (West)
Naja sumatrana	1082530.26085608	IDN003	Indonesia (West)
Trimeresurus sumatranus	1078858.19238883	IDN003	Indonesia (West)
Bungarus fasciatus	833281.782589351	IDN003	Indonesia (West)
Bungarus candidus	539329.975168092	IDN003	Indonesia (West)
Tropidolaemus subannulatus	517023.531336486	IDN003	Indonesia (West)
Trimeresurus hageni	470078.898195906	IDN003	Indonesia (West)
Tropidolaemus wagleri	391531.718314937	IDN003	Indonesia (West)
Naja sputatrix	311711.854497389	IDN003	Indonesia (West)
Calloselasma rhodostoma	274739.888956607	IDN003	Indonesia (West)
Trimeresurus aff. albolabris	172909.974499935	IDN003	Indonesia (West)
Trimeresurus insularis	65404.083623674	IDN003	Indonesia (West)
Daboia siamensis	48437.2347130309	IDN003	Indonesia (West)
Trimeresurus purpureomaculatus	1828.5788461417	IDN003	Indonesia (West)
