# Supplementary material for: Climate change induced complex shifts in snake distributions expose people to snakebite and threaten biodiversity
Source: PLoS Negl Trop Dis. 2026 May 21;20(5):e0014030. doi: 10.1371/journal.pntd.0014030 (PMC13193456; doi:10.1371/journal.pntd.0014030)
Supplement: S2 Appendix — (ZIP) [file pntd.0014030.s006.zip]

Archive with 249 entries (248 files):
- Sup. Mat. 6-1 A-L - Species Trends/
- Sup. Mat. 6-1 A-L - Species Trends/Acanthophis_antarcticus_CCTrends.png
- Sup. Mat. 6-1 A-L - Species Trends/Acanthophis_cryptamydros_CCTrends.png
- Sup. Mat. 6-1 A-L - Species Trends/Acanthophis_hawkei_CCTrends.png
- Sup. Mat. 6-1 A-L - Species Trends/Acanthophis_laevis_CCTrends.png
- Sup. Mat. 6-1 A-L - Species Trends/Acanthophis_praelongus_CCTrends.png
- Sup. Mat. 6-1 A-L - Species Trends/Acanthophis_pyrrhus_CCTrends.png
- Sup. Mat. 6-1 A-L - Species Trends/Acanthophis_rugosus_CCTrends.png
- Sup. Mat. 6-1 A-L - Species Trends/Acanthophis_wellsi_CCTrends.png
- Sup. Mat. 6-1 A-L - Species Trends/Agkistrodon_bilineatus_CCTrends.png
- Sup. Mat. 6-1 A-L - Species Trends/Agkistrodon_contortrix_CCTrends.png
- Sup. Mat. 6-1 A-L - Species Trends/Agkistrodon_howardgloydi_CCTrends.png
- Sup. Mat. 6-1 A-L - Species Trends/Agkistrodon_piscivorus_CCTrends.png
- Sup. Mat. 6-1 A-L - Species Trends/Agkistrodon_russeolus_CCTrends.png
- Sup. Mat. 6-1 A-L - Species Trends/Agkistrodon_taylori_CCTrends.png
- Sup. Mat. 6-1 A-L - Species Trends/Atheris_acuminata_CCTrends.png
- Sup. Mat. 6-1 A-L - Species Trends/Atheris_barbouri_CCTrends.png
- Sup. Mat. 6-1 A-L - Species Trends/Atheris_broadleyi_CCTrends.png
- Sup. Mat. 6-1 A-L - Species Trends/Atheris_ceratophora_CCTrends.png
- Sup. Mat. 6-1 A-L - Species Trends/Atheris_chlorechis_CCTrends.png
- Sup. Mat. 6-1 A-L - Species Trends/Atheris_desaixi_CCTrends.png
- Sup. Mat. 6-1 A-L - Species Trends/Atheris_hetfieldi_CCTrends.png
- Sup. Mat. 6-1 A-L - Species Trends/Atheris_hirsuta_CCTrends.png
- Sup. Mat. 6-1 A-L - Species Trends/Atheris_hispida_CCTrends.png
- Sup. Mat. 6-1 A-L - Species Trends/Atheris_katangensis_CCTrends.png
- Sup. Mat. 6-1 A-L - Species Trends/Atheris_matildae_CCTrends.png
- Sup. Mat. 6-1 A-L - Species Trends/Atheris_nitschei_CCTrends.png
- Sup. Mat. 6-1 A-L - Species Trends/Atheris_rungweensis_CCTrends.png
- Sup. Mat. 6-1 A-L - Species Trends/Atheris_squamigera_CCTrends.png
- Sup. Mat. 6-1 A-L - Species Trends/Atheris_subocularis_CCTrends.png
- Sup. Mat. 6-1 A-L - Species Trends/Atractaspis_andersonii_CCTrends.png
- Sup. Mat. 6-1 A-L - Species Trends/Atractaspis_bibronii_CCTrends.png
- Sup. Mat. 6-1 A-L - Species Trends/Atractaspis_duerdeni_CCTrends.png
- Sup. Mat. 6-1 A-L - Species Trends/Atractaspis_engaddensis_CCTrends.png
- Sup. Mat. 6-1 A-L - Species Trends/Atractaspis_fallax_CCTrends.png
- Sup. Mat. 6-1 A-L - Species Trends/Atractaspis_irregularis_CCTrends.png
- Sup. Mat. 6-1 A-L - Species Trends/Atractaspis_magrettii_CCTrends.png
- Sup. Mat. 6-1 A-L - Species Trends/Atractaspis_microlepidota_CCTrends.png
- Sup. Mat. 6-1 A-L - Species Trends/Atractaspis_micropholis_CCTrends.png
- Sup. Mat. 6-1 A-L - Species Trends/Atractaspis_phillipsi_CCTrends.png
- Sup. Mat. 6-1 A-L - Species Trends/Atractaspis_watsoni_CCTrends.png
- Sup. Mat. 6-1 A-L - Species Trends/Atropoides_picadoi_CCTrends.png
- Sup. Mat. 6-1 A-L - Species Trends/Austrelaps_labialis_CCTrends.png
- Sup. Mat. 6-1 A-L - Species Trends/Austrelaps_ramsayi_CCTrends.png
- Sup. Mat. 6-1 A-L - Species Trends/Austrelaps_superbus_CCTrends.png
- Sup. Mat. 6-1 A-L - Species Trends/Bitis_arietans_CCTrends.png
- Sup. Mat. 6-1 A-L - Species Trends/Bitis_gabonica_CCTrends.png
- Sup. Mat. 6-1 A-L - Species Trends/Bitis_harenna_CCTrends.png
- Sup. Mat. 6-1 A-L - Species Trends/Bitis_nasicornis_CCTrends.png
- Sup. Mat. 6-1 A-L - Species Trends/Bitis_parviocula_CCTrends.png
- Sup. Mat. 6-1 A-L - Species Trends/Bitis_rhinoceros_CCTrends.png
- Sup. Mat. 6-1 A-L - Species Trends/Bothriechis_aurifer_CCTrends.png
- Sup. Mat. 6-1 A-L - Species Trends/Bothriechis_bicolor_CCTrends.png
- Sup. Mat. 6-1 A-L - Species Trends/Bothriechis_guifarroi_CCTrends.png
- Sup. Mat. 6-1 A-L - Species Trends/Bothriechis_lateralis_CCTrends.png
- Sup. Mat. 6-1 A-L - Species Trends/Bothriechis_marchi_CCTrends.png
- Sup. Mat. 6-1 A-L - Species Trends/Bothriechis_nigroviridis_CCTrends.png
- Sup. Mat. 6-1 A-L - Species Trends/Bothriechis_nubestris_CCTrends.png
- Sup. Mat. 6-1 A-L - Species Trends/Bothriechis_rowleyi_CCTrends.png
- Sup. Mat. 6-1 A-L - Species Trends/Bothriechis_schlegelii_CCTrends.png
- Sup. Mat. 6-1 A-L - Species Trends/Bothriechis_supraciliaris_CCTrends.png
- Sup. Mat. 6-1 A-L - Species Trends/Bothriechis_thalassinus_CCTrends.png
- Sup. Mat. 6-1 A-L - Species Trends/Bothrocophias_andianus_CCTrends.png
- Sup. Mat. 6-1 A-L - Species Trends/Bothrocophias_campbelli_CCTrends.png
- Sup. Mat. 6-1 A-L - Species Trends/Bothrocophias_colombianus_CCTrends.png
- Sup. Mat. 6-1 A-L - Species Trends/Bothrocophias_hyoprora_CCTrends.png
- Sup. Mat. 6-1 A-L - Species Trends/Bothrocophias_lojanus_CCTrends.png
- Sup. Mat. 6-1 A-L - Species Trends/Bothrocophias_microphthalmus_CCTrends.png
- Sup. Mat. 6-1 A-L - Species Trends/Bothrocophias_myersi_CCTrends.png
- Sup. Mat. 6-1 A-L - Species Trends/Bothrops_alcatraz_CCTrends.png
- Sup. Mat. 6-1 A-L - Species Trends/Bothrops_alternatus_CCTrends.png
- Sup. Mat. 6-1 A-L - Species Trends/Bothrops_ammodytoides_CCTrends.png
- Sup. Mat. 6-1 A-L - Species Trends/Bothrops_asper_CCTrends.png
- Sup. Mat. 6-1 A-L - Species Trends/Bothrops_atrox_CCTrends.png
- Sup. Mat. 6-1 A-L - Species Trends/Bothrops_barnetti_CCTrends.png
- Sup. Mat. 6-1 A-L - Species Trends/Bothrops_bilineatus_CCTrends.png
- Sup. Mat. 6-1 A-L - Species Trends/Bothrops_brazili_CCTrends.png
- Sup. Mat. 6-1 A-L - Species Trends/Bothrops_caribbaeus_CCTrends.png
- Sup. Mat. 6-1 A-L - Species Trends/Bothrops_chloromelas_CCTrends.png
- Sup. Mat. 6-1 A-L - Species Trends/Bothrops_cotiara_CCTrends.png
- Sup. Mat. 6-1 A-L - Species Trends/Bothrops_diporus_CCTrends.png
- Sup. Mat. 6-1 A-L - Species Trends/Bothrops_erythromelas_CCTrends.png
- Sup. Mat. 6-1 A-L - Species Trends/Bothrops_fonsecai_CCTrends.png
- Sup. Mat. 6-1 A-L - Species Trends/Bothrops_insularis_CCTrends.png
- Sup. Mat. 6-1 A-L - Species Trends/Bothrops_itapetiningae_CCTrends.png
- Sup. Mat. 6-1 A-L - Species Trends/Bothrops_jararaca_CCTrends.png
- Sup. Mat. 6-1 A-L - Species Trends/Bothrops_jararacussu_CCTrends.png
- Sup. Mat. 6-1 A-L - Species Trends/Bothrops_jonathani_CCTrends.png
- Sup. Mat. 6-1 A-L - Species Trends/Bothrops_lanceolatus_CCTrends.png
- Sup. Mat. 6-1 A-L - Species Trends/Bothrops_leucurus_CCTrends.png
- Sup. Mat. 6-1 A-L - Species Trends/Bothrops_lutzi_CCTrends.png
- Sup. Mat. 6-1 A-L - Species Trends/Bothrops_marmoratus_CCTrends.png
- Sup. Mat. 6-1 A-L - Species Trends/Bothrops_mattogrossensis_CCTrends.png
- Sup. Mat. 6-1 A-L - Species Trends/Bothrops_medusa_CCTrends.png
- Sup. Mat. 6-1 A-L - Species Trends/Bothrops_monsignifer_CCTrends.png
- Sup. Mat. 6-1 A-L - Species Trends/Bothrops_moojeni_CCTrends.png
- Sup. Mat. 6-1 A-L - Species Trends/Bothrops_muriciensis_CCTrends.png
- Sup. Mat. 6-1 A-L - Species Trends/Bothrops_neuwiedi_CCTrends.png
- Sup. Mat. 6-1 A-L - Species Trends/Bothrops_oligobalius_CCTrends.png
- Sup. Mat. 6-1 A-L - Species Trends/Bothrops_oligolepis_CCTrends.png
- Sup. Mat. 6-1 A-L - Species Trends/Bothrops_osbornei_CCTrends.png
- Sup. Mat. 6-1 A-L - Species Trends/Bothrops_otavioi_CCTrends.png
- Sup. Mat. 6-1 A-L - Species Trends/Bothrops_pauloensis_CCTrends.png
- Sup. Mat. 6-1 A-L - Species Trends/Bothrops_pictus_CCTrends.png
- Sup. Mat. 6-1 A-L - Species Trends/Bothrops_pirajai_CCTrends.png
- Sup. Mat. 6-1 A-L - Species Trends/Bothrops_pubescens_CCTrends.png
- Sup. Mat. 6-1 A-L - Species Trends/Bothrops_pulcher_CCTrends.png
- Sup. Mat. 6-1 A-L - Species Trends/Bothrops_punctatus_CCTrends.png
- Sup. Mat. 6-1 A-L - Species Trends/Bothrops_sanctaecrucis_CCTrends.png
- Sup. Mat. 6-1 A-L - Species Trends/Bothrops_sazimai_CCTrends.png
- Sup. Mat. 6-1 A-L - Species Trends/Bothrops_sonene_CCTrends.png
- Sup. Mat. 6-1 A-L - Species Trends/Bothrops_taeniatus_CCTrends.png
- Sup. Mat. 6-1 A-L - Species Trends/Bothrops_venezuelensis_CCTrends.png
- Sup. Mat. 6-1 A-L - Species Trends/Bungarus_bungaroides_CCTrends.png
- Sup. Mat. 6-1 A-L - Species Trends/Bungarus_caeruleus_CCTrends.png
- Sup. Mat. 6-1 A-L - Species Trends/Bungarus_candidus_CCTrends.png
- Sup. Mat. 6-1 A-L - Species Trends/Bungarus_ceylonicus_CCTrends.png
- Sup. Mat. 6-1 A-L - Species Trends/Bungarus_fasciatus_CCTrends.png
- Sup. Mat. 6-1 A-L - Species Trends/Bungarus_flaviceps_CCTrends.png
- Sup. Mat. 6-1 A-L - Species Trends/Bungarus_lividus_CCTrends.png
- Sup. Mat. 6-1 A-L - Species Trends/Bungarus_magnimaculatus_CCTrends.png
- Sup. Mat. 6-1 A-L - Species Trends/Bungarus_multicinctus_CCTrends.png
- Sup. Mat. 6-1 A-L - Species Trends/Bungarus_niger_CCTrends.png
- Sup. Mat. 6-1 A-L - Species Trends/Bungarus_persicus_CCTrends.png
- Sup. Mat. 6-1 A-L - Species Trends/Bungarus_sindanus_CCTrends.png
- Sup. Mat. 6-1 A-L - Species Trends/Bungarus_slowinskii_CCTrends.png
- Sup. Mat. 6-1 A-L - Species Trends/Bungarus_suzhenae_CCTrends.png
- Sup. Mat. 6-1 A-L - Species Trends/Bungarus_walli_CCTrends.png
- Sup. Mat. 6-1 A-L - Species Trends/Bungarus_wanghaotingi_CCTrends.png
- Sup. Mat. 6-1 A-L - Species Trends/Calliophis_bilineata_CCTrends.png
- Sup. Mat. 6-1 A-L - Species Trends/Calliophis_bivirgatus_CCTrends.png
- Sup. Mat. 6-1 A-L - Species Trends/Calliophis_intestinalis_CCTrends.png
- Sup. Mat. 6-1 A-L - Species Trends/Calliophis_nigrotaeniatus_CCTrends.png
- Sup. Mat. 6-1 A-L - Species Trends/Calliophis_philippina_CCTrends.png
- Sup. Mat. 6-1 A-L - Species Trends/Calliophis_salitan_CCTrends.png
- Sup. Mat. 6-1 A-L - Species Trends/Calliophis_suluensis_CCTrends.png
- Sup. Mat. 6-1 A-L - Species Trends/Calloselasma_rhodostoma_CCTrends.png
- Sup. Mat. 6-1 A-L - Species Trends/Cerastes_cerastes_CCTrends.png
- Sup. Mat. 6-1 A-L - Species Trends/Cerastes_gasperettii_CCTrends.png
- Sup. Mat. 6-1 A-L - Species Trends/Cerrophidion_godmani_CCTrends.png
- Sup. Mat. 6-1 A-L - Species Trends/Cerrophidion_petlalcalensis_CCTrends.png
- Sup. Mat. 6-1 A-L - Species Trends/Cerrophidion_sasai_CCTrends.png
- Sup. Mat. 6-1 A-L - Species Trends/Cerrophidion_tzotzilorum_CCTrends.png
- Sup. Mat. 6-1 A-L - Species Trends/Cerrophidion_wilsoni_CCTrends.png
- Sup. Mat. 6-1 A-L - Species Trends/Crotalus_adamanteus_CCTrends.png
- Sup. Mat. 6-1 A-L - Species Trends/Crotalus_angelensis_CCTrends.png
- Sup. Mat. 6-1 A-L - Species Trends/Crotalus_aquilus_CCTrends.png
- Sup. Mat. 6-1 A-L - Species Trends/Crotalus_armstrongi_CCTrends.png
- Sup. Mat. 6-1 A-L - Species Trends/Crotalus_atrox_CCTrends.png
- Sup. Mat. 6-1 A-L - Species Trends/Crotalus_basiliscus_CCTrends.png
- Sup. Mat. 6-1 A-L - Species Trends/Crotalus_campbelli_CCTrends.png
- Sup. Mat. 6-1 A-L - Species Trends/Crotalus_catalinensis_CCTrends.png
- Sup. Mat. 6-1 A-L - Species Trends/Crotalus_cerastes_CCTrends.png
- Sup. Mat. 6-1 A-L - Species Trends/Crotalus_cerberus_CCTrends.png
- Sup. Mat. 6-1 A-L - Species Trends/Crotalus_culminatus_CCTrends.png
- Sup. Mat. 6-1 A-L - Species Trends/Crotalus_durissus_CCTrends.png
- Sup. Mat. 6-1 A-L - Species Trends/Crotalus_ehecatl_CCTrends.png
- Sup. Mat. 6-1 A-L - Species Trends/Crotalus_enyo_CCTrends.png
- Sup. Mat. 6-1 A-L - Species Trends/Crotalus_ericsmithi_CCTrends.png
- Sup. Mat. 6-1 A-L - Species Trends/Crotalus_estebanensis_CCTrends.png
- Sup. Mat. 6-1 A-L - Species Trends/Crotalus_horridus_CCTrends.png
- Sup. Mat. 6-1 A-L - Species Trends/Crotalus_intermedius_CCTrends.png
- Sup. Mat. 6-1 A-L - Species Trends/Crotalus_lannomi_CCTrends.png
- Sup. Mat. 6-1 A-L - Species Trends/Crotalus_lepidus_CCTrends.png
- Sup. Mat. 6-1 A-L - Species Trends/Crotalus_lorenzoensis_CCTrends.png
- Sup. Mat. 6-1 A-L - Species Trends/Crotalus_mictlantecuhtli_CCTrends.png
- Sup. Mat. 6-1 A-L - Species Trends/Crotalus_mitchellii_CCTrends.png
- Sup. Mat. 6-1 A-L - Species Trends/Crotalus_molossus_CCTrends.png
- Sup. Mat. 6-1 A-L - Species Trends/Crotalus_morulus_CCTrends.png
- Sup. Mat. 6-1 A-L - Species Trends/Crotalus_oreganus_CCTrends.png
- Sup. Mat. 6-1 A-L - Species Trends/Crotalus_ornatus_CCTrends.png
- Sup. Mat. 6-1 A-L - Species Trends/Crotalus_polisi_CCTrends.png
- Sup. Mat. 6-1 A-L - Species Trends/Crotalus_polystictus_CCTrends.png
- Sup. Mat. 6-1 A-L - Species Trends/Crotalus_pricei_CCTrends.png
- Sup. Mat. 6-1 A-L - Species Trends/Crotalus_pusillus_CCTrends.png
- Sup. Mat. 6-1 A-L - Species Trends/Crotalus_pyrrhus_CCTrends.png
- Sup. Mat. 6-1 A-L - Species Trends/Crotalus_ravus_CCTrends.png
- Sup. Mat. 6-1 A-L - Species Trends/Crotalus_ruber_CCTrends.png
- Sup. Mat. 6-1 A-L - Species Trends/Crotalus_scutulatus_CCTrends.png
- Sup. Mat. 6-1 A-L - Species Trends/Crotalus_simus_CCTrends.png
- Sup. Mat. 6-1 A-L - Species Trends/Crotalus_stejnegeri_CCTrends.png
- Sup. Mat. 6-1 A-L - Species Trends/Crotalus_stephensi_CCTrends.png
- Sup. Mat. 6-1 A-L - Species Trends/Crotalus_tancitarensis_CCTrends.png
- Sup. Mat. 6-1 A-L - Species Trends/Crotalus_thalassoporus_CCTrends.png
- Sup. Mat. 6-1 A-L - Species Trends/Crotalus_tigris_CCTrends.png
- Sup. Mat. 6-1 A-L - Species Trends/Crotalus_tlaloci_CCTrends.png
- Sup. Mat. 6-1 A-L - Species Trends/Crotalus_totonacus_CCTrends.png
- Sup. Mat. 6-1 A-L - Species Trends/Crotalus_transversus_CCTrends.png
- Sup. Mat. 6-1 A-L - Species Trends/Crotalus_triseriatus_CCTrends.png
- Sup. Mat. 6-1 A-L - Species Trends/Crotalus_tzabcan_CCTrends.png
- Sup. Mat. 6-1 A-L - Species Trends/Crotalus_viridis_CCTrends.png
- Sup. Mat. 6-1 A-L - Species Trends/Crotalus_willardi_CCTrends.png
- Sup. Mat. 6-1 A-L - Species Trends/Daboia_mauritanica_CCTrends.png
- Sup. Mat. 6-1 A-L - Species Trends/Daboia_palaestinae_CCTrends.png
- Sup. Mat. 6-1 A-L - Species Trends/Daboia_russelii_CCTrends.png
- Sup. Mat. 6-1 A-L - Species Trends/Daboia_siamensis_CCTrends.png
- Sup. Mat. 6-1 A-L - Species Trends/Deinagkistrodon_acutus_CCTrends.png
- Sup. Mat. 6-1 A-L - Species Trends/Dendroaspis_angusticeps_CCTrends.png
- Sup. Mat. 6-1 A-L - Species Trends/Dendroaspis_jamesoni_CCTrends.png
- Sup. Mat. 6-1 A-L - Species Trends/Dendroaspis_polylepis_CCTrends.png
- Sup. Mat. 6-1 A-L - Species Trends/Dendroaspis_viridis_CCTrends.png
- Sup. Mat. 6-1 A-L - Species Trends/Dispholidus_typus_CCTrends.png
- Sup. Mat. 6-1 A-L - Species Trends/Echis_borkini_CCTrends.png
- Sup. Mat. 6-1 A-L - Species Trends/Echis_carinatus_CCTrends.png
- Sup. Mat. 6-1 A-L - Species Trends/Echis_coloratus_CCTrends.png
- Sup. Mat. 6-1 A-L - Species Trends/Echis_hughesi_CCTrends.png
- Sup. Mat. 6-1 A-L - Species Trends/Echis_jogeri_CCTrends.png
- Sup. Mat. 6-1 A-L - Species Trends/Echis_khosatzkii_CCTrends.png
- Sup. Mat. 6-1 A-L - Species Trends/Echis_leucogaster_CCTrends.png
- Sup. Mat. 6-1 A-L - Species Trends/Echis_megalocephalus_CCTrends.png
- Sup. Mat. 6-1 A-L - Species Trends/Echis_ocellatus_CCTrends.png
- Sup. Mat. 6-1 A-L - Species Trends/Echis_omanensis_CCTrends.png
- Sup. Mat. 6-1 A-L - Species Trends/Echis_pyramidum_CCTrends.png
- Sup. Mat. 6-1 A-L - Species Trends/Echis_romani_CCTrends.png
- Sup. Mat. 6-1 A-L - Species Trends/Eristicophis_macmahonii_CCTrends.png
- Sup. Mat. 6-1 A-L - Species Trends/Gloydius_angusticeps_CCTrends.png
- Sup. Mat. 6-1 A-L - Species Trends/Gloydius_blomhoffi_CCTrends.png
- Sup. Mat. 6-1 A-L - Species Trends/Gloydius_brevicaudus_CCTrends.png
- Sup. Mat. 6-1 A-L - Species Trends/Gloydius_caraganus_CCTrends.png
- Sup. Mat. 6-1 A-L - Species Trends/Gloydius_caucasicus_CCTrends.png
- Sup. Mat. 6-1 A-L - Species Trends/Gloydius_changdaoensis_CCTrends.png
- Sup. Mat. 6-1 A-L - Species Trends/Gloydius_cognatus_CCTrends.png
- Sup. Mat. 6-1 A-L - Species Trends/Gloydius_halys_CCTrends.png
- Sup. Mat. 6-1 A-L - Species Trends/Gloydius_himalayanus_CCTrends.png
- Sup. Mat. 6-1 A-L - Species Trends/Gloydius_huangi_CCTrends.png
- Sup. Mat. 6-1 A-L - Species Trends/Gloydius_intermedius_CCTrends.png
- Sup. Mat. 6-1 A-L - Species Trends/Gloydius_lipipengi_CCTrends.png
- Sup. Mat. 6-1 A-L - Species Trends/Gloydius_liupanensis_CCTrends.png
- Sup. Mat. 6-1 A-L - Species Trends/Gloydius_monticola_CCTrends.png
- Sup. Mat. 6-1 A-L - Species Trends/Gloydius_qinlingensis_CCTrends.png
- Sup. Mat. 6-1 A-L - Species Trends/Gloydius_rickmersi_CCTrends.png
- Sup. Mat. 6-1 A-L - Species Trends/Gloydius_rubromaculatus_CCTrends.png
- Sup. Mat. 6-1 A-L - Species Trends/Gloydius_shedaoensis_CCTrends.png
- Sup. Mat. 6-1 A-L - Species Trends/Gloydius_stejnegeri_CCTrends.png
- Sup. Mat. 6-1 A-L - Species Trends/Gloydius_strauchi_CCTrends.png
- Sup. Mat. 6-1 A-L - Species Trends/Gloydius_swild_CCTrends.png
- Sup. Mat. 6-1 A-L - Species Trends/Gloydius_tsushimaensis_CCTrends.png
- Sup. Mat. 6-1 A-L - Species Trends/Gloydius_ussuriensis_CCTrends.png
- Sup. Mat. 6-1 A-L - Species Trends/Hemachatus_haemachatus_CCTrends.png
- Sup. Mat. 6-1 A-L - Species Trends/Hoplocephalus_bitorquatus_CCTrends.png
- Sup. Mat. 6-1 A-L - Species Trends/Hoplocephalus_bungaroides_CCTrends.png
- Sup. Mat. 6-1 A-L - Species Trends/Hoplocephalus_stephensii_CCTrends.png
- Sup. Mat. 6-1 A-L - Species Trends/Hypnale_hypnale_CCTrends.png
- Sup. Mat. 6-1 A-L - Species Trends/Hypnale_nepa_CCTrends.png
- Sup. Mat. 6-1 A-L - Species Trends/Hypnale_zara_CCTrends.png
- Sup. Mat. 6-1 A-L - Species Trends/Lachesis_acrochorda_CCTrends.png
- Sup. Mat. 6-1 A-L - Species Trends/Lachesis_melanocephala_CCTrends.png
- Sup. Mat. 6-1 A-L - Species Trends/Lachesis_muta_CCTrends.png
- Sup. Mat. 6-1 A-L - Species Trends/Lachesis_stenophrys_CCTrends.png
