# Supplementary material for: Climate change induced complex shifts in snake distributions expose people to snakebite and threaten biodiversity
Source: PLoS Negl Trop Dis. 2026 May 21;20(5):e0014030. doi: 10.1371/journal.pntd.0014030 (PMC13193456; doi:10.1371/journal.pntd.0014030)
Supplement: S3 Appendix — (ZIP) [file pntd.0014030.s007.zip]

Archive with 262 entries (261 files):
- Sup. Mat. 6-2 M-Z - Species Trends/
- Sup. Mat. 6-2 M-Z - Species Trends/Macrovipera_lebetina_CCTrends.png
- Sup. Mat. 6-2 M-Z - Species Trends/Macrovipera_razii_CCTrends.png
- Sup. Mat. 6-2 M-Z - Species Trends/Macrovipera_schweizeri_CCTrends.png
- Sup. Mat. 6-2 M-Z - Species Trends/Metlapilcoatlus_indomitus_CCTrends.png
- Sup. Mat. 6-2 M-Z - Species Trends/Metlapilcoatlus_mexicanus_CCTrends.png
- Sup. Mat. 6-2 M-Z - Species Trends/Metlapilcoatlus_nummifer_CCTrends.png
- Sup. Mat. 6-2 M-Z - Species Trends/Metlapilcoatlus_occiduus_CCTrends.png
- Sup. Mat. 6-2 M-Z - Species Trends/Metlapilcoatlus_olmec_CCTrends.png
- Sup. Mat. 6-2 M-Z - Species Trends/Micropechis_ikaheka_CCTrends.png
- Sup. Mat. 6-2 M-Z - Species Trends/Micruroides_euryxanthus_CCTrends.png
- Sup. Mat. 6-2 M-Z - Species Trends/Micrurus_albicinctus_CCTrends.png
- Sup. Mat. 6-2 M-Z - Species Trends/Micrurus_alleni_CCTrends.png
- Sup. Mat. 6-2 M-Z - Species Trends/Micrurus_altirostris_CCTrends.png
- Sup. Mat. 6-2 M-Z - Species Trends/Micrurus_ancoralis_CCTrends.png
- Sup. Mat. 6-2 M-Z - Species Trends/Micrurus_annellatus_CCTrends.png
- Sup. Mat. 6-2 M-Z - Species Trends/Micrurus_averyi_CCTrends.png
- Sup. Mat. 6-2 M-Z - Species Trends/Micrurus_baliocoryphus_CCTrends.png
- Sup. Mat. 6-2 M-Z - Species Trends/Micrurus_bernadi_CCTrends.png
- Sup. Mat. 6-2 M-Z - Species Trends/Micrurus_bocourti_CCTrends.png
- Sup. Mat. 6-2 M-Z - Species Trends/Micrurus_bogerti_CCTrends.png
- Sup. Mat. 6-2 M-Z - Species Trends/Micrurus_boicora_CCTrends.png
- Sup. Mat. 6-2 M-Z - Species Trends/Micrurus_brasiliensis_CCTrends.png
- Sup. Mat. 6-2 M-Z - Species Trends/Micrurus_browni_CCTrends.png
- Sup. Mat. 6-2 M-Z - Species Trends/Micrurus_camilae_CCTrends.png
- Sup. Mat. 6-2 M-Z - Species Trends/Micrurus_circinalis_CCTrends.png
- Sup. Mat. 6-2 M-Z - Species Trends/Micrurus_clarki_CCTrends.png
- Sup. Mat. 6-2 M-Z - Species Trends/Micrurus_collaris_CCTrends.png
- Sup. Mat. 6-2 M-Z - Species Trends/Micrurus_corallinus_CCTrends.png
- Sup. Mat. 6-2 M-Z - Species Trends/Micrurus_decoratus_CCTrends.png
- Sup. Mat. 6-2 M-Z - Species Trends/Micrurus_diana_CCTrends.png
- Sup. Mat. 6-2 M-Z - Species Trends/Micrurus_diastema_CCTrends.png
- Sup. Mat. 6-2 M-Z - Species Trends/Micrurus_dissoleucus_CCTrends.png
- Sup. Mat. 6-2 M-Z - Species Trends/Micrurus_distans_CCTrends.png
- Sup. Mat. 6-2 M-Z - Species Trends/Micrurus_dumerilii_CCTrends.png
- Sup. Mat. 6-2 M-Z - Species Trends/Micrurus_elegans_CCTrends.png
- Sup. Mat. 6-2 M-Z - Species Trends/Micrurus_ephippifer_CCTrends.png
- Sup. Mat. 6-2 M-Z - Species Trends/Micrurus_filiformis_CCTrends.png
- Sup. Mat. 6-2 M-Z - Species Trends/Micrurus_frontalis_CCTrends.png
- Sup. Mat. 6-2 M-Z - Species Trends/Micrurus_fulvius_CCTrends.png
- Sup. Mat. 6-2 M-Z - Species Trends/Micrurus_hemprichii_CCTrends.png
- Sup. Mat. 6-2 M-Z - Species Trends/Micrurus_hippocrepis_CCTrends.png
- Sup. Mat. 6-2 M-Z - Species Trends/Micrurus_ibiboboca_CCTrends.png
- Sup. Mat. 6-2 M-Z - Species Trends/Micrurus_isozonus_CCTrends.png
- Sup. Mat. 6-2 M-Z - Species Trends/Micrurus_langsdorffi_CCTrends.png
- Sup. Mat. 6-2 M-Z - Species Trends/Micrurus_laticollaris_CCTrends.png
- Sup. Mat. 6-2 M-Z - Species Trends/Micrurus_latifasciatus_CCTrends.png
- Sup. Mat. 6-2 M-Z - Species Trends/Micrurus_lemniscatus_CCTrends.png
- Sup. Mat. 6-2 M-Z - Species Trends/Micrurus_limbatus_CCTrends.png
- Sup. Mat. 6-2 M-Z - Species Trends/Micrurus_margaritiferus_CCTrends.png
- Sup. Mat. 6-2 M-Z - Species Trends/Micrurus_medemi_CCTrends.png
- Sup. Mat. 6-2 M-Z - Species Trends/Micrurus_meridensis_CCTrends.png
- Sup. Mat. 6-2 M-Z - Species Trends/Micrurus_mertensi_CCTrends.png
- Sup. Mat. 6-2 M-Z - Species Trends/Micrurus_mipartitus_CCTrends.png
- Sup. Mat. 6-2 M-Z - Species Trends/Micrurus_mosquitensis_CCTrends.png
- Sup. Mat. 6-2 M-Z - Species Trends/Micrurus_multifasciatus_CCTrends.png
- Sup. Mat. 6-2 M-Z - Species Trends/Micrurus_multiscutatus_CCTrends.png
- Sup. Mat. 6-2 M-Z - Species Trends/Micrurus_narduccii_CCTrends.png
- Sup. Mat. 6-2 M-Z - Species Trends/Micrurus_nattereri_CCTrends.png
- Sup. Mat. 6-2 M-Z - Species Trends/Micrurus_nebularis_CCTrends.png
- Sup. Mat. 6-2 M-Z - Species Trends/Micrurus_nigrocinctus_CCTrends.png
- Sup. Mat. 6-2 M-Z - Species Trends/Micrurus_obscurus_CCTrends.png
- Sup. Mat. 6-2 M-Z - Species Trends/Micrurus_ornatissimus_CCTrends.png
- Sup. Mat. 6-2 M-Z - Species Trends/Micrurus_pachecogili_CCTrends.png
- Sup. Mat. 6-2 M-Z - Species Trends/Micrurus_paraensis_CCTrends.png
- Sup. Mat. 6-2 M-Z - Species Trends/Micrurus_peruvianus_CCTrends.png
- Sup. Mat. 6-2 M-Z - Species Trends/Micrurus_petersi_CCTrends.png
- Sup. Mat. 6-2 M-Z - Species Trends/Micrurus_potyguara_CCTrends.png
- Sup. Mat. 6-2 M-Z - Species Trends/Micrurus_proximans_CCTrends.png
- Sup. Mat. 6-2 M-Z - Species Trends/Micrurus_psyches_CCTrends.png
- Sup. Mat. 6-2 M-Z - Species Trends/Micrurus_putumayensis_CCTrends.png
- Sup. Mat. 6-2 M-Z - Species Trends/Micrurus_pyrrhocryptus_CCTrends.png
- Sup. Mat. 6-2 M-Z - Species Trends/Micrurus_remotus_CCTrends.png
- Sup. Mat. 6-2 M-Z - Species Trends/Micrurus_renjifoi_CCTrends.png
- Sup. Mat. 6-2 M-Z - Species Trends/Micrurus_ruatanus_CCTrends.png
- Sup. Mat. 6-2 M-Z - Species Trends/Micrurus_sangilensis_CCTrends.png
- Sup. Mat. 6-2 M-Z - Species Trends/Micrurus_scutiventris_CCTrends.png
- Sup. Mat. 6-2 M-Z - Species Trends/Micrurus_serranus_CCTrends.png
- Sup. Mat. 6-2 M-Z - Species Trends/Micrurus_silviae_CCTrends.png
- Sup. Mat. 6-2 M-Z - Species Trends/Micrurus_spixii_CCTrends.png
- Sup. Mat. 6-2 M-Z - Species Trends/Micrurus_spurrelli_CCTrends.png
- Sup. Mat. 6-2 M-Z - Species Trends/Micrurus_steindachneri_CCTrends.png
- Sup. Mat. 6-2 M-Z - Species Trends/Micrurus_stewarti_CCTrends.png
- Sup. Mat. 6-2 M-Z - Species Trends/Micrurus_stuarti_CCTrends.png
- Sup. Mat. 6-2 M-Z - Species Trends/Micrurus_surinamensis_CCTrends.png
- Sup. Mat. 6-2 M-Z - Species Trends/Micrurus_tener_CCTrends.png
- Sup. Mat. 6-2 M-Z - Species Trends/Micrurus_tikuna_CCTrends.png
- Sup. Mat. 6-2 M-Z - Species Trends/Micrurus_tricolor_CCTrends.png
- Sup. Mat. 6-2 M-Z - Species Trends/Micrurus_tschudii_CCTrends.png
- Sup. Mat. 6-2 M-Z - Species Trends/Mixcoatlus_barbouri_CCTrends.png
- Sup. Mat. 6-2 M-Z - Species Trends/Mixcoatlus_browni_CCTrends.png
- Sup. Mat. 6-2 M-Z - Species Trends/Mixcoatlus_melanurus_CCTrends.png
- Sup. Mat. 6-2 M-Z - Species Trends/Montivipera_bornmuelleri_CCTrends.png
- Sup. Mat. 6-2 M-Z - Species Trends/Montivipera_bulgardaghica_CCTrends.png
- Sup. Mat. 6-2 M-Z - Species Trends/Montivipera_kuhrangica_CCTrends.png
- Sup. Mat. 6-2 M-Z - Species Trends/Montivipera_latifii_CCTrends.png
- Sup. Mat. 6-2 M-Z - Species Trends/Montivipera_raddei_CCTrends.png
- Sup. Mat. 6-2 M-Z - Species Trends/Montivipera_wagneri_CCTrends.png
- Sup. Mat. 6-2 M-Z - Species Trends/Montivipera_xanthina_CCTrends.png
- Sup. Mat. 6-2 M-Z - Species Trends/Naja_anchietae_CCTrends.png
- Sup. Mat. 6-2 M-Z - Species Trends/Naja_annulata_CCTrends.png
- Sup. Mat. 6-2 M-Z - Species Trends/Naja_annulifera_CCTrends.png
- Sup. Mat. 6-2 M-Z - Species Trends/Naja_arabica_CCTrends.png
- Sup. Mat. 6-2 M-Z - Species Trends/Naja_ashei_CCTrends.png
- Sup. Mat. 6-2 M-Z - Species Trends/Naja_atra_CCTrends.png
- Sup. Mat. 6-2 M-Z - Species Trends/Naja_christyi_CCTrends.png
- Sup. Mat. 6-2 M-Z - Species Trends/Naja_guineensis_CCTrends.png
- Sup. Mat. 6-2 M-Z - Species Trends/Naja_haje_CCTrends.png
- Sup. Mat. 6-2 M-Z - Species Trends/Naja_kaouthia_CCTrends.png
- Sup. Mat. 6-2 M-Z - Species Trends/Naja_katiensis_CCTrends.png
- Sup. Mat. 6-2 M-Z - Species Trends/Naja_mandalayensis_CCTrends.png
- Sup. Mat. 6-2 M-Z - Species Trends/Naja_melanoleuca_CCTrends.png
- Sup. Mat. 6-2 M-Z - Species Trends/Naja_mossambica_CCTrends.png
- Sup. Mat. 6-2 M-Z - Species Trends/Naja_naja_CCTrends.png
- Sup. Mat. 6-2 M-Z - Species Trends/Naja_nana_CCTrends.png
- Sup. Mat. 6-2 M-Z - Species Trends/Naja_nigricincta_CCTrends.png
- Sup. Mat. 6-2 M-Z - Species Trends/Naja_nigricollis_CCTrends.png
- Sup. Mat. 6-2 M-Z - Species Trends/Naja_nivea_CCTrends.png
- Sup. Mat. 6-2 M-Z - Species Trends/Naja_nubiae_CCTrends.png
- Sup. Mat. 6-2 M-Z - Species Trends/Naja_oxiana_CCTrends.png
- Sup. Mat. 6-2 M-Z - Species Trends/Naja_pallida_CCTrends.png
- Sup. Mat. 6-2 M-Z - Species Trends/Naja_peroescobari_CCTrends.png
- Sup. Mat. 6-2 M-Z - Species Trends/Naja_philippinensis_CCTrends.png
- Sup. Mat. 6-2 M-Z - Species Trends/Naja_sagittifera_CCTrends.png
- Sup. Mat. 6-2 M-Z - Species Trends/Naja_samarensis_CCTrends.png
- Sup. Mat. 6-2 M-Z - Species Trends/Naja_savannula_CCTrends.png
- Sup. Mat. 6-2 M-Z - Species Trends/Naja_senegalensis_CCTrends.png
- Sup. Mat. 6-2 M-Z - Species Trends/Naja_siamensis_CCTrends.png
- Sup. Mat. 6-2 M-Z - Species Trends/Naja_sputatrix_CCTrends.png
- Sup. Mat. 6-2 M-Z - Species Trends/Naja_subfulva_CCTrends.png
- Sup. Mat. 6-2 M-Z - Species Trends/Naja_sumatrana_CCTrends.png
- Sup. Mat. 6-2 M-Z - Species Trends/Notechis_scutatus_CCTrends.png
- Sup. Mat. 6-2 M-Z - Species Trends/Ophiophagus_hannah_CCTrends.png
- Sup. Mat. 6-2 M-Z - Species Trends/Ophryacus_smaragdinus_CCTrends.png
- Sup. Mat. 6-2 M-Z - Species Trends/Ophryacus_sphenophrys_CCTrends.png
- Sup. Mat. 6-2 M-Z - Species Trends/Ophryacus_undulatus_CCTrends.png
- Sup. Mat. 6-2 M-Z - Species Trends/Oxyuranus_microlepidotus_CCTrends.png
- Sup. Mat. 6-2 M-Z - Species Trends/Oxyuranus_scutellatus_CCTrends.png
- Sup. Mat. 6-2 M-Z - Species Trends/Oxyuranus_temporalis_CCTrends.png
- Sup. Mat. 6-2 M-Z - Species Trends/Porthidium_arcosae_CCTrends.png
- Sup. Mat. 6-2 M-Z - Species Trends/Porthidium_dunni_CCTrends.png
- Sup. Mat. 6-2 M-Z - Species Trends/Porthidium_hespere_CCTrends.png
- Sup. Mat. 6-2 M-Z - Species Trends/Porthidium_lansbergii_CCTrends.png
- Sup. Mat. 6-2 M-Z - Species Trends/Porthidium_nasutum_CCTrends.png
- Sup. Mat. 6-2 M-Z - Species Trends/Porthidium_ophryomegas_CCTrends.png
- Sup. Mat. 6-2 M-Z - Species Trends/Porthidium_porrasi_CCTrends.png
- Sup. Mat. 6-2 M-Z - Species Trends/Porthidium_volcanicum_CCTrends.png
- Sup. Mat. 6-2 M-Z - Species Trends/Porthidium_yucatanicum_CCTrends.png
- Sup. Mat. 6-2 M-Z - Species Trends/Proatheris_superciliaris_CCTrends.png
- Sup. Mat. 6-2 M-Z - Species Trends/Protobothrops_cornutus_CCTrends.png
- Sup. Mat. 6-2 M-Z - Species Trends/Protobothrops_dabieshanensis_CCTrends.png
- Sup. Mat. 6-2 M-Z - Species Trends/Protobothrops_elegans_CCTrends.png
- Sup. Mat. 6-2 M-Z - Species Trends/Protobothrops_flavoviridis_CCTrends.png
- Sup. Mat. 6-2 M-Z - Species Trends/Protobothrops_himalayanus_CCTrends.png
- Sup. Mat. 6-2 M-Z - Species Trends/Protobothrops_jerdonii_CCTrends.png
- Sup. Mat. 6-2 M-Z - Species Trends/Protobothrops_kaulbacki_CCTrends.png
- Sup. Mat. 6-2 M-Z - Species Trends/Protobothrops_kelomohy_CCTrends.png
- Sup. Mat. 6-2 M-Z - Species Trends/Protobothrops_mangshanensis_CCTrends.png
- Sup. Mat. 6-2 M-Z - Species Trends/Protobothrops_maolanensis_CCTrends.png
- Sup. Mat. 6-2 M-Z - Species Trends/Protobothrops_mucrosquamatus_CCTrends.png
- Sup. Mat. 6-2 M-Z - Species Trends/Protobothrops_sieversorum_CCTrends.png
- Sup. Mat. 6-2 M-Z - Species Trends/Protobothrops_tokarensis_CCTrends.png
- Sup. Mat. 6-2 M-Z - Species Trends/Protobothrops_trungkhanhensis_CCTrends.png
- Sup. Mat. 6-2 M-Z - Species Trends/Protobothrops_xiangchengensis_CCTrends.png
- Sup. Mat. 6-2 M-Z - Species Trends/Pseudechis_australis_CCTrends.png
- Sup. Mat. 6-2 M-Z - Species Trends/Pseudechis_butleri_CCTrends.png
- Sup. Mat. 6-2 M-Z - Species Trends/Pseudechis_colletti_CCTrends.png
- Sup. Mat. 6-2 M-Z - Species Trends/Pseudechis_guttatus_CCTrends.png
- Sup. Mat. 6-2 M-Z - Species Trends/Pseudechis_NT_CCTrends.png
- Sup. Mat. 6-2 M-Z - Species Trends/Pseudechis_pailsei_CCTrends.png
- Sup. Mat. 6-2 M-Z - Species Trends/Pseudechis_papuanus_CCTrends.png
- Sup. Mat. 6-2 M-Z - Species Trends/Pseudechis_porphyriacus_CCTrends.png
- Sup. Mat. 6-2 M-Z - Species Trends/Pseudechis_rossignolii_CCTrends.png
- Sup. Mat. 6-2 M-Z - Species Trends/Pseudechis_weigeli_CCTrends.png
- Sup. Mat. 6-2 M-Z - Species Trends/Pseudocerastes_fieldi_CCTrends.png
- Sup. Mat. 6-2 M-Z - Species Trends/Pseudocerastes_persicus_CCTrends.png
- Sup. Mat. 6-2 M-Z - Species Trends/Pseudohaje_goldii_CCTrends.png
- Sup. Mat. 6-2 M-Z - Species Trends/Pseudohaje_nigra_CCTrends.png
- Sup. Mat. 6-2 M-Z - Species Trends/Pseudonaja_affinis_CCTrends.png
- Sup. Mat. 6-2 M-Z - Species Trends/Pseudonaja_aspidorhyncha_CCTrends.png
- Sup. Mat. 6-2 M-Z - Species Trends/Pseudonaja_guttata_CCTrends.png
- Sup. Mat. 6-2 M-Z - Species Trends/Pseudonaja_inframacula_CCTrends.png
- Sup. Mat. 6-2 M-Z - Species Trends/Pseudonaja_ingrami_CCTrends.png
- Sup. Mat. 6-2 M-Z - Species Trends/Pseudonaja_mengdeni_CCTrends.png
- Sup. Mat. 6-2 M-Z - Species Trends/Pseudonaja_nuchalis_CCTrends.png
- Sup. Mat. 6-2 M-Z - Species Trends/Pseudonaja_textilis_CCTrends.png
- Sup. Mat. 6-2 M-Z - Species Trends/Rhabdophis_tigrinus_CCTrends.png
- Sup. Mat. 6-2 M-Z - Species Trends/Sistrurus_catenatus_CCTrends.png
- Sup. Mat. 6-2 M-Z - Species Trends/Sistrurus_miliarius_CCTrends.png
- Sup. Mat. 6-2 M-Z - Species Trends/Sistrurus_tergeminus_CCTrends.png
- Sup. Mat. 6-2 M-Z - Species Trends/Thelotornis_capensis_CCTrends.png
- Sup. Mat. 6-2 M-Z - Species Trends/Thelotornis_kirtlandii_CCTrends.png
- Sup. Mat. 6-2 M-Z - Species Trends/Thelotornis_mossambicanus_CCTrends.png
- Sup. Mat. 6-2 M-Z - Species Trends/Thelotornis_usambaricus_CCTrends.png
- Sup. Mat. 6-2 M-Z - Species Trends/Trimeresurus_aff._albolabris_CCTrends.png
- Sup. Mat. 6-2 M-Z - Species Trends/Trimeresurus_albolabris_CCTrends.png
- Sup. Mat. 6-2 M-Z - Species Trends/Trimeresurus_anamallensis_CCTrends.png
- Sup. Mat. 6-2 M-Z - Species Trends/Trimeresurus_andersonii_CCTrends.png
- Sup. Mat. 6-2 M-Z - Species Trends/Trimeresurus_arunachalensis_CCTrends.png
- Sup. Mat. 6-2 M-Z - Species Trends/Trimeresurus_cantori_CCTrends.png
- Sup. Mat. 6-2 M-Z - Species Trends/Trimeresurus_cardamomensis_CCTrends.png
- Sup. Mat. 6-2 M-Z - Species Trends/Trimeresurus_caudornatus_CCTrends.png
- Sup. Mat. 6-2 M-Z - Species Trends/Trimeresurus_davidi_CCTrends.png
- Sup. Mat. 6-2 M-Z - Species Trends/Trimeresurus_erythrurus_CCTrends.png
- Sup. Mat. 6-2 M-Z - Species Trends/Trimeresurus_fasciatus_CCTrends.png
- Sup. Mat. 6-2 M-Z - Species Trends/Trimeresurus_flavomaculatus_CCTrends.png
- Sup. Mat. 6-2 M-Z - Species Trends/Trimeresurus_gramineus_CCTrends.png
- Sup. Mat. 6-2 M-Z - Species Trends/Trimeresurus_gumprechti_CCTrends.png
- Sup. Mat. 6-2 M-Z - Species Trends/Trimeresurus_guoi_CCTrends.png
- Sup. Mat. 6-2 M-Z - Species Trends/Trimeresurus_hageni_CCTrends.png
- Sup. Mat. 6-2 M-Z - Species Trends/Trimeresurus_honsonensis_CCTrends.png
- Sup. Mat. 6-2 M-Z - Species Trends/Trimeresurus_insularis_CCTrends.png
- Sup. Mat. 6-2 M-Z - Species Trends/Trimeresurus_kanburiensis_CCTrends.png
- Sup. Mat. 6-2 M-Z - Species Trends/Trimeresurus_kuiburi_CCTrends.png
- Sup. Mat. 6-2 M-Z - Species Trends/Trimeresurus_labialis_CCTrends.png
- Sup. Mat. 6-2 M-Z - Species Trends/Trimeresurus_macrolepis_CCTrends.png
- Sup. Mat. 6-2 M-Z - Species Trends/Trimeresurus_macrops_CCTrends.png
- Sup. Mat. 6-2 M-Z - Species Trends/Trimeresurus_malabaricus_CCTrends.png
- Sup. Mat. 6-2 M-Z - Species Trends/Trimeresurus_malcomi_CCTrends.png
- Sup. Mat. 6-2 M-Z - Species Trends/Trimeresurus_mcgregori_CCTrends.png
- Sup. Mat. 6-2 M-Z - Species Trends/Trimeresurus_medoensis_CCTrends.png
- Sup. Mat. 6-2 M-Z - Species Trends/Trimeresurus_mutabilis_CCTrends.png
- Sup. Mat. 6-2 M-Z - Species Trends/Trimeresurus_occidentalis_CCTrends.png
- Sup. Mat. 6-2 M-Z - Species Trends/Trimeresurus_peltopelor_CCTrends.png
- Sup. Mat. 6-2 M-Z - Species Trends/Trimeresurus_purpureomaculatus_CCTrends.png
- Sup. Mat. 6-2 M-Z - Species Trends/Trimeresurus_rubeus_CCTrends.png
- Sup. Mat. 6-2 M-Z - Species Trends/Trimeresurus_salazar_CCTrends.png
- Sup. Mat. 6-2 M-Z - Species Trends/Trimeresurus_schultzei_CCTrends.png
- Sup. Mat. 6-2 M-Z - Species Trends/Trimeresurus_septentrionalis_CCTrends.png
- Sup. Mat. 6-2 M-Z - Species Trends/Trimeresurus_stejnegeri_CCTrends.png
- Sup. Mat. 6-2 M-Z - Species Trends/Trimeresurus_strigatus_CCTrends.png
- Sup. Mat. 6-2 M-Z - Species Trends/Trimeresurus_sumatranus_CCTrends.png
- Sup. Mat. 6-2 M-Z - Species Trends/Trimeresurus_tibetanus_CCTrends.png
- Sup. Mat. 6-2 M-Z - Species Trends/Trimeresurus_travancoricus_CCTrends.png
- Sup. Mat. 6-2 M-Z - Species Trends/Trimeresurus_trigonocephalus_CCTrends.png
- Sup. Mat. 6-2 M-Z - Species Trends/Trimeresurus_truongsonensis_CCTrends.png
- Sup. Mat. 6-2 M-Z - Species Trends/Trimeresurus_venustus_CCTrends.png
- Sup. Mat. 6-2 M-Z - Species Trends/Trimeresurus_vogeli_CCTrends.png
- Sup. Mat. 6-2 M-Z - Species Trends/Trimeresurus_yunnanensis_CCTrends.png
- Sup. Mat. 6-2 M-Z - Species Trends/Tropidechis_carinatus_CCTrends.png
- Sup. Mat. 6-2 M-Z - Species Trends/Tropidolaemus_laticinctus_CCTrends.png
- Sup. Mat. 6-2 M-Z - Species Trends/Tropidolaemus_philippensis_CCTrends.png
- Sup. Mat. 6-2 M-Z - Species Trends/Tropidolaemus_subannulatus_CCTrends.png
- Sup. Mat. 6-2 M-Z - Species Trends/Tropidolaemus_wagleri_CCTrends.png
- Sup. Mat. 6-2 M-Z - Species Trends/Vipera_ammodytes_CCTrends.png
- Sup. Mat. 6-2 M-Z - Species Trends/Vipera_anatolica_CCTrends.png
- Sup. Mat. 6-2 M-Z - Species Trends/Vipera_aspis_CCTrends.png
- Sup. Mat. 6-2 M-Z - Species Trends/Vipera_berus_CCTrends.png
- Sup. Mat. 6-2 M-Z - Species Trends/Vipera_darevskii_CCTrends.png
- Sup. Mat. 6-2 M-Z - Species Trends/Vipera_eriwanensis_CCTrends.png
- Sup. Mat. 6-2 M-Z - Species Trends/Vipera_graeca_CCTrends.png
- Sup. Mat. 6-2 M-Z - Species Trends/Vipera_kaznakovi_CCTrends.png
- Sup. Mat. 6-2 M-Z - Species Trends/Vipera_latastei_CCTrends.png
- Sup. Mat. 6-2 M-Z - Species Trends/Vipera_lotievi_CCTrends.png
- Sup. Mat. 6-2 M-Z - Species Trends/Vipera_monticola_CCTrends.png
- Sup. Mat. 6-2 M-Z - Species Trends/Vipera_nikolskii_CCTrends.png
- Sup. Mat. 6-2 M-Z - Species Trends/Vipera_renardi_CCTrends.png
- Sup. Mat. 6-2 M-Z - Species Trends/Vipera_seoanei_CCTrends.png
- Sup. Mat. 6-2 M-Z - Species Trends/Vipera_ursinii_CCTrends.png
- Sup. Mat. 6-2 M-Z - Species Trends/Vipera_walser_CCTrends.png
- Sup. Mat. 6-2 M-Z - Species Trends/Walterinnesia_aegyptia_CCTrends.png
- Sup. Mat. 6-2 M-Z - Species Trends/Walterinnesia_morgani_CCTrends.png
