# Supplementary material for: Climate change induced complex shifts in snake distributions expose people to snakebite and threaten biodiversity
Source: PLoS Negl Trop Dis. 2026 May 21;20(5):e0014030. doi: 10.1371/journal.pntd.0014030 (PMC13193456; doi:10.1371/journal.pntd.0014030)
Supplement: S4 Appendix — (ZIP) [file pntd.0014030.s008.zip]

Archive with 688 entries (686 files):
- Sup. Mat. 7 - predicted SHOI changes/
- Sup. Mat. 7 - predicted SHOI changes/Country SHOI for individual species/
- Sup. Mat. 7 - predicted SHOI changes/Country SHOI for individual species/ABW001_RankedSpp_2050_Median_Exp.png
- Sup. Mat. 7 - predicted SHOI changes/Country SHOI for individual species/ABW001_RankedSpp_2050_Median_ExpChange.png
- Sup. Mat. 7 - predicted SHOI changes/Country SHOI for individual species/ABW001_RankedSpp_2090_Median_Exp.png
- Sup. Mat. 7 - predicted SHOI changes/Country SHOI for individual species/ABW001_RankedSpp_2090_Median_ExpChange.png
- Sup. Mat. 7 - predicted SHOI changes/Country SHOI for individual species/AFG001_RankedSpp_2050_Median_Exp.png
- Sup. Mat. 7 - predicted SHOI changes/Country SHOI for individual species/AFG001_RankedSpp_2050_Median_ExpChange.png
- Sup. Mat. 7 - predicted SHOI changes/Country SHOI for individual species/AFG001_RankedSpp_2090_Median_Exp.png
- Sup. Mat. 7 - predicted SHOI changes/Country SHOI for individual species/AFG001_RankedSpp_2090_Median_ExpChange.png
- Sup. Mat. 7 - predicted SHOI changes/Country SHOI for individual species/AGO001_RankedSpp_2050_Median_Exp.png
- Sup. Mat. 7 - predicted SHOI changes/Country SHOI for individual species/AGO001_RankedSpp_2050_Median_ExpChange.png
- Sup. Mat. 7 - predicted SHOI changes/Country SHOI for individual species/AGO001_RankedSpp_2090_Median_Exp.png
- Sup. Mat. 7 - predicted SHOI changes/Country SHOI for individual species/AGO001_RankedSpp_2090_Median_ExpChange.png
- Sup. Mat. 7 - predicted SHOI changes/Country SHOI for individual species/ALB001_RankedSpp_2050_Median_Exp.png
- Sup. Mat. 7 - predicted SHOI changes/Country SHOI for individual species/ALB001_RankedSpp_2050_Median_ExpChange.png
- Sup. Mat. 7 - predicted SHOI changes/Country SHOI for individual species/ALB001_RankedSpp_2090_Median_Exp.png
- Sup. Mat. 7 - predicted SHOI changes/Country SHOI for individual species/ALB001_RankedSpp_2090_Median_ExpChange.png
- Sup. Mat. 7 - predicted SHOI changes/Country SHOI for individual species/AND001_RankedSpp_2050_Median_Exp.png
- Sup. Mat. 7 - predicted SHOI changes/Country SHOI for individual species/AND001_RankedSpp_2050_Median_ExpChange.png
- Sup. Mat. 7 - predicted SHOI changes/Country SHOI for individual species/AND001_RankedSpp_2090_Median_Exp.png
- Sup. Mat. 7 - predicted SHOI changes/Country SHOI for individual species/AND001_RankedSpp_2090_Median_ExpChange.png
- Sup. Mat. 7 - predicted SHOI changes/Country SHOI for individual species/ARE001_RankedSpp_2050_Median_Exp.png
- Sup. Mat. 7 - predicted SHOI changes/Country SHOI for individual species/ARE001_RankedSpp_2050_Median_ExpChange.png
- Sup. Mat. 7 - predicted SHOI changes/Country SHOI for individual species/ARE001_RankedSpp_2090_Median_Exp.png
- Sup. Mat. 7 - predicted SHOI changes/Country SHOI for individual species/ARE001_RankedSpp_2090_Median_ExpChange.png
- Sup. Mat. 7 - predicted SHOI changes/Country SHOI for individual species/ARG001_RankedSpp_2050_Median_Exp.png
- Sup. Mat. 7 - predicted SHOI changes/Country SHOI for individual species/ARG001_RankedSpp_2050_Median_ExpChange.png
- Sup. Mat. 7 - predicted SHOI changes/Country SHOI for individual species/ARG001_RankedSpp_2090_Median_Exp.png
- Sup. Mat. 7 - predicted SHOI changes/Country SHOI for individual species/ARG001_RankedSpp_2090_Median_ExpChange.png
- Sup. Mat. 7 - predicted SHOI changes/Country SHOI for individual species/ARM001_RankedSpp_2050_Median_Exp.png
- Sup. Mat. 7 - predicted SHOI changes/Country SHOI for individual species/ARM001_RankedSpp_2050_Median_ExpChange.png
- Sup. Mat. 7 - predicted SHOI changes/Country SHOI for individual species/ARM001_RankedSpp_2090_Median_Exp.png
- Sup. Mat. 7 - predicted SHOI changes/Country SHOI for individual species/ARM001_RankedSpp_2090_Median_ExpChange.png
- Sup. Mat. 7 - predicted SHOI changes/Country SHOI for individual species/AUS001_RankedSpp_2050_Median_Exp.png
- Sup. Mat. 7 - predicted SHOI changes/Country SHOI for individual species/AUS001_RankedSpp_2050_Median_ExpChange.png
- Sup. Mat. 7 - predicted SHOI changes/Country SHOI for individual species/AUS001_RankedSpp_2090_Median_Exp.png
- Sup. Mat. 7 - predicted SHOI changes/Country SHOI for individual species/AUS001_RankedSpp_2090_Median_ExpChange.png
- Sup. Mat. 7 - predicted SHOI changes/Country SHOI for individual species/AUT001_RankedSpp_2050_Median_Exp.png
- Sup. Mat. 7 - predicted SHOI changes/Country SHOI for individual species/AUT001_RankedSpp_2050_Median_ExpChange.png
- Sup. Mat. 7 - predicted SHOI changes/Country SHOI for individual species/AUT001_RankedSpp_2090_Median_Exp.png
- Sup. Mat. 7 - predicted SHOI changes/Country SHOI for individual species/AUT001_RankedSpp_2090_Median_ExpChange.png
- Sup. Mat. 7 - predicted SHOI changes/Country SHOI for individual species/AZE001_RankedSpp_2050_Median_Exp.png
- Sup. Mat. 7 - predicted SHOI changes/Country SHOI for individual species/AZE001_RankedSpp_2050_Median_ExpChange.png
- Sup. Mat. 7 - predicted SHOI changes/Country SHOI for individual species/AZE001_RankedSpp_2090_Median_Exp.png
- Sup. Mat. 7 - predicted SHOI changes/Country SHOI for individual species/AZE001_RankedSpp_2090_Median_ExpChange.png
- Sup. Mat. 7 - predicted SHOI changes/Country SHOI for individual species/BDI001_RankedSpp_2050_Median_Exp.png
- Sup. Mat. 7 - predicted SHOI changes/Country SHOI for individual species/BDI001_RankedSpp_2050_Median_ExpChange.png
- Sup. Mat. 7 - predicted SHOI changes/Country SHOI for individual species/BDI001_RankedSpp_2090_Median_Exp.png
- Sup. Mat. 7 - predicted SHOI changes/Country SHOI for individual species/BDI001_RankedSpp_2090_Median_ExpChange.png
- Sup. Mat. 7 - predicted SHOI changes/Country SHOI for individual species/BEL001_RankedSpp_2050_Median_Exp.png
- Sup. Mat. 7 - predicted SHOI changes/Country SHOI for individual species/BEL001_RankedSpp_2050_Median_ExpChange.png
- Sup. Mat. 7 - predicted SHOI changes/Country SHOI for individual species/BEL001_RankedSpp_2090_Median_Exp.png
- Sup. Mat. 7 - predicted SHOI changes/Country SHOI for individual species/BEL001_RankedSpp_2090_Median_ExpChange.png
- Sup. Mat. 7 - predicted SHOI changes/Country SHOI for individual species/BEN001_RankedSpp_2050_Median_Exp.png
- Sup. Mat. 7 - predicted SHOI changes/Country SHOI for individual species/BEN001_RankedSpp_2050_Median_ExpChange.png
- Sup. Mat. 7 - predicted SHOI changes/Country SHOI for individual species/BEN001_RankedSpp_2090_Median_Exp.png
- Sup. Mat. 7 - predicted SHOI changes/Country SHOI for individual species/BEN001_RankedSpp_2090_Median_ExpChange.png
- Sup. Mat. 7 - predicted SHOI changes/Country SHOI for individual species/BFA001_RankedSpp_2050_Median_Exp.png
- Sup. Mat. 7 - predicted SHOI changes/Country SHOI for individual species/BFA001_RankedSpp_2050_Median_ExpChange.png
- Sup. Mat. 7 - predicted SHOI changes/Country SHOI for individual species/BFA001_RankedSpp_2090_Median_Exp.png
- Sup. Mat. 7 - predicted SHOI changes/Country SHOI for individual species/BFA001_RankedSpp_2090_Median_ExpChange.png
- Sup. Mat. 7 - predicted SHOI changes/Country SHOI for individual species/BGD001_RankedSpp_2050_Median_Exp.png
- Sup. Mat. 7 - predicted SHOI changes/Country SHOI for individual species/BGD001_RankedSpp_2050_Median_ExpChange.png
- Sup. Mat. 7 - predicted SHOI changes/Country SHOI for individual species/BGD001_RankedSpp_2090_Median_Exp.png
- Sup. Mat. 7 - predicted SHOI changes/Country SHOI for individual species/BGD001_RankedSpp_2090_Median_ExpChange.png
- Sup. Mat. 7 - predicted SHOI changes/Country SHOI for individual species/BGR001_RankedSpp_2050_Median_Exp.png
- Sup. Mat. 7 - predicted SHOI changes/Country SHOI for individual species/BGR001_RankedSpp_2050_Median_ExpChange.png
- Sup. Mat. 7 - predicted SHOI changes/Country SHOI for individual species/BGR001_RankedSpp_2090_Median_Exp.png
- Sup. Mat. 7 - predicted SHOI changes/Country SHOI for individual species/BGR001_RankedSpp_2090_Median_ExpChange.png
- Sup. Mat. 7 - predicted SHOI changes/Country SHOI for individual species/BHR001_RankedSpp_2050_Median_Exp.png
- Sup. Mat. 7 - predicted SHOI changes/Country SHOI for individual species/BHR001_RankedSpp_2050_Median_ExpChange.png
- Sup. Mat. 7 - predicted SHOI changes/Country SHOI for individual species/BHR001_RankedSpp_2090_Median_Exp.png
- Sup. Mat. 7 - predicted SHOI changes/Country SHOI for individual species/BHR001_RankedSpp_2090_Median_ExpChange.png
- Sup. Mat. 7 - predicted SHOI changes/Country SHOI for individual species/BIH001_RankedSpp_2050_Median_Exp.png
- Sup. Mat. 7 - predicted SHOI changes/Country SHOI for individual species/BIH001_RankedSpp_2050_Median_ExpChange.png
- Sup. Mat. 7 - predicted SHOI changes/Country SHOI for individual species/BIH001_RankedSpp_2090_Median_Exp.png
- Sup. Mat. 7 - predicted SHOI changes/Country SHOI for individual species/BIH001_RankedSpp_2090_Median_ExpChange.png
- Sup. Mat. 7 - predicted SHOI changes/Country SHOI for individual species/BLR001_RankedSpp_2050_Median_Exp.png
- Sup. Mat. 7 - predicted SHOI changes/Country SHOI for individual species/BLR001_RankedSpp_2050_Median_ExpChange.png
- Sup. Mat. 7 - predicted SHOI changes/Country SHOI for individual species/BLR001_RankedSpp_2090_Median_Exp.png
- Sup. Mat. 7 - predicted SHOI changes/Country SHOI for individual species/BLR001_RankedSpp_2090_Median_ExpChange.png
- Sup. Mat. 7 - predicted SHOI changes/Country SHOI for individual species/BLZ001_RankedSpp_2050_Median_Exp.png
- Sup. Mat. 7 - predicted SHOI changes/Country SHOI for individual species/BLZ001_RankedSpp_2050_Median_ExpChange.png
- Sup. Mat. 7 - predicted SHOI changes/Country SHOI for individual species/BLZ001_RankedSpp_2090_Median_Exp.png
- Sup. Mat. 7 - predicted SHOI changes/Country SHOI for individual species/BLZ001_RankedSpp_2090_Median_ExpChange.png
- Sup. Mat. 7 - predicted SHOI changes/Country SHOI for individual species/BOL001_RankedSpp_2050_Median_Exp.png
- Sup. Mat. 7 - predicted SHOI changes/Country SHOI for individual species/BOL001_RankedSpp_2050_Median_ExpChange.png
- Sup. Mat. 7 - predicted SHOI changes/Country SHOI for individual species/BOL001_RankedSpp_2090_Median_Exp.png
- Sup. Mat. 7 - predicted SHOI changes/Country SHOI for individual species/BOL001_RankedSpp_2090_Median_ExpChange.png
- Sup. Mat. 7 - predicted SHOI changes/Country SHOI for individual species/BRA001_RankedSpp_2050_Median_Exp.png
- Sup. Mat. 7 - predicted SHOI changes/Country SHOI for individual species/BRA001_RankedSpp_2050_Median_ExpChange.png
- Sup. Mat. 7 - predicted SHOI changes/Country SHOI for individual species/BRA001_RankedSpp_2090_Median_Exp.png
- Sup. Mat. 7 - predicted SHOI changes/Country SHOI for individual species/BRA001_RankedSpp_2090_Median_ExpChange.png
- Sup. Mat. 7 - predicted SHOI changes/Country SHOI for individual species/BRN001_RankedSpp_2050_Median_Exp.png
- Sup. Mat. 7 - predicted SHOI changes/Country SHOI for individual species/BRN001_RankedSpp_2050_Median_ExpChange.png
- Sup. Mat. 7 - predicted SHOI changes/Country SHOI for individual species/BRN001_RankedSpp_2090_Median_Exp.png
- Sup. Mat. 7 - predicted SHOI changes/Country SHOI for individual species/BRN001_RankedSpp_2090_Median_ExpChange.png
- Sup. Mat. 7 - predicted SHOI changes/Country SHOI for individual species/BTN001_RankedSpp_2050_Median_Exp.png
- Sup. Mat. 7 - predicted SHOI changes/Country SHOI for individual species/BTN001_RankedSpp_2050_Median_ExpChange.png
- Sup. Mat. 7 - predicted SHOI changes/Country SHOI for individual species/BTN001_RankedSpp_2090_Median_Exp.png
- Sup. Mat. 7 - predicted SHOI changes/Country SHOI for individual species/BTN001_RankedSpp_2090_Median_ExpChange.png
- Sup. Mat. 7 - predicted SHOI changes/Country SHOI for individual species/BWA001_RankedSpp_2050_Median_Exp.png
- Sup. Mat. 7 - predicted SHOI changes/Country SHOI for individual species/BWA001_RankedSpp_2050_Median_ExpChange.png
- Sup. Mat. 7 - predicted SHOI changes/Country SHOI for individual species/BWA001_RankedSpp_2090_Median_Exp.png
- Sup. Mat. 7 - predicted SHOI changes/Country SHOI for individual species/BWA001_RankedSpp_2090_Median_ExpChange.png
- Sup. Mat. 7 - predicted SHOI changes/Country SHOI for individual species/CAF001_RankedSpp_2050_Median_Exp.png
- Sup. Mat. 7 - predicted SHOI changes/Country SHOI for individual species/CAF001_RankedSpp_2050_Median_ExpChange.png
- Sup. Mat. 7 - predicted SHOI changes/Country SHOI for individual species/CAF001_RankedSpp_2090_Median_Exp.png
- Sup. Mat. 7 - predicted SHOI changes/Country SHOI for individual species/CAF001_RankedSpp_2090_Median_ExpChange.png
- Sup. Mat. 7 - predicted SHOI changes/Country SHOI for individual species/CAN001_RankedSpp_2050_Median_Exp.png
- Sup. Mat. 7 - predicted SHOI changes/Country SHOI for individual species/CAN001_RankedSpp_2050_Median_ExpChange.png
- Sup. Mat. 7 - predicted SHOI changes/Country SHOI for individual species/CAN001_RankedSpp_2090_Median_Exp.png
- Sup. Mat. 7 - predicted SHOI changes/Country SHOI for individual species/CAN001_RankedSpp_2090_Median_ExpChange.png
- Sup. Mat. 7 - predicted SHOI changes/Country SHOI for individual species/CHE001_RankedSpp_2050_Median_Exp.png
- Sup. Mat. 7 - predicted SHOI changes/Country SHOI for individual species/CHE001_RankedSpp_2050_Median_ExpChange.png
- Sup. Mat. 7 - predicted SHOI changes/Country SHOI for individual species/CHE001_RankedSpp_2090_Median_Exp.png
- Sup. Mat. 7 - predicted SHOI changes/Country SHOI for individual species/CHE001_RankedSpp_2090_Median_ExpChange.png
- Sup. Mat. 7 - predicted SHOI changes/Country SHOI for individual species/CHN001_RankedSpp_2050_Median_Exp.png
- Sup. Mat. 7 - predicted SHOI changes/Country SHOI for individual species/CHN001_RankedSpp_2050_Median_ExpChange.png
- Sup. Mat. 7 - predicted SHOI changes/Country SHOI for individual species/CHN001_RankedSpp_2090_Median_Exp.png
- Sup. Mat. 7 - predicted SHOI changes/Country SHOI for individual species/CHN001_RankedSpp_2090_Median_ExpChange.png
- Sup. Mat. 7 - predicted SHOI changes/Country SHOI for individual species/CHN002_RankedSpp_2050_Median_Exp.png
- Sup. Mat. 7 - predicted SHOI changes/Country SHOI for individual species/CHN002_RankedSpp_2050_Median_ExpChange.png
- Sup. Mat. 7 - predicted SHOI changes/Country SHOI for individual species/CHN002_RankedSpp_2090_Median_Exp.png
- Sup. Mat. 7 - predicted SHOI changes/Country SHOI for individual species/CHN002_RankedSpp_2090_Median_ExpChange.png
- Sup. Mat. 7 - predicted SHOI changes/Country SHOI for individual species/CHN003_RankedSpp_2050_Median_Exp.png
- Sup. Mat. 7 - predicted SHOI changes/Country SHOI for individual species/CHN003_RankedSpp_2050_Median_ExpChange.png
- Sup. Mat. 7 - predicted SHOI changes/Country SHOI for individual species/CHN003_RankedSpp_2090_Median_Exp.png
- Sup. Mat. 7 - predicted SHOI changes/Country SHOI for individual species/CHN003_RankedSpp_2090_Median_ExpChange.png
- Sup. Mat. 7 - predicted SHOI changes/Country SHOI for individual species/CIV001_RankedSpp_2050_Median_Exp.png
- Sup. Mat. 7 - predicted SHOI changes/Country SHOI for individual species/CIV001_RankedSpp_2050_Median_ExpChange.png
- Sup. Mat. 7 - predicted SHOI changes/Country SHOI for individual species/CIV001_RankedSpp_2090_Median_Exp.png
- Sup. Mat. 7 - predicted SHOI changes/Country SHOI for individual species/CIV001_RankedSpp_2090_Median_ExpChange.png
- Sup. Mat. 7 - predicted SHOI changes/Country SHOI for individual species/CMR001_RankedSpp_2050_Median_Exp.png
- Sup. Mat. 7 - predicted SHOI changes/Country SHOI for individual species/CMR001_RankedSpp_2050_Median_ExpChange.png
- Sup. Mat. 7 - predicted SHOI changes/Country SHOI for individual species/CMR001_RankedSpp_2090_Median_Exp.png
- Sup. Mat. 7 - predicted SHOI changes/Country SHOI for individual species/CMR001_RankedSpp_2090_Median_ExpChange.png
- Sup. Mat. 7 - predicted SHOI changes/Country SHOI for individual species/COD001_RankedSpp_2050_Median_Exp.png
- Sup. Mat. 7 - predicted SHOI changes/Country SHOI for individual species/COD001_RankedSpp_2050_Median_ExpChange.png
- Sup. Mat. 7 - predicted SHOI changes/Country SHOI for individual species/COD001_RankedSpp_2090_Median_Exp.png
- Sup. Mat. 7 - predicted SHOI changes/Country SHOI for individual species/COD001_RankedSpp_2090_Median_ExpChange.png
- Sup. Mat. 7 - predicted SHOI changes/Country SHOI for individual species/COG001_RankedSpp_2050_Median_Exp.png
- Sup. Mat. 7 - predicted SHOI changes/Country SHOI for individual species/COG001_RankedSpp_2050_Median_ExpChange.png
- Sup. Mat. 7 - predicted SHOI changes/Country SHOI for individual species/COG001_RankedSpp_2090_Median_Exp.png
- Sup. Mat. 7 - predicted SHOI changes/Country SHOI for individual species/COG001_RankedSpp_2090_Median_ExpChange.png
- Sup. Mat. 7 - predicted SHOI changes/Country SHOI for individual species/COL001_RankedSpp_2050_Median_Exp.png
- Sup. Mat. 7 - predicted SHOI changes/Country SHOI for individual species/COL001_RankedSpp_2050_Median_ExpChange.png
- Sup. Mat. 7 - predicted SHOI changes/Country SHOI for individual species/COL001_RankedSpp_2090_Median_Exp.png
- Sup. Mat. 7 - predicted SHOI changes/Country SHOI for individual species/COL001_RankedSpp_2090_Median_ExpChange.png
- Sup. Mat. 7 - predicted SHOI changes/Country SHOI for individual species/CRI001_RankedSpp_2050_Median_Exp.png
- Sup. Mat. 7 - predicted SHOI changes/Country SHOI for individual species/CRI001_RankedSpp_2050_Median_ExpChange.png
- Sup. Mat. 7 - predicted SHOI changes/Country SHOI for individual species/CRI001_RankedSpp_2090_Median_Exp.png
- Sup. Mat. 7 - predicted SHOI changes/Country SHOI for individual species/CRI001_RankedSpp_2090_Median_ExpChange.png
- Sup. Mat. 7 - predicted SHOI changes/Country SHOI for individual species/CYP001_RankedSpp_2050_Median_Exp.png
- Sup. Mat. 7 - predicted SHOI changes/Country SHOI for individual species/CYP001_RankedSpp_2050_Median_ExpChange.png
- Sup. Mat. 7 - predicted SHOI changes/Country SHOI for individual species/CYP001_RankedSpp_2090_Median_Exp.png
- Sup. Mat. 7 - predicted SHOI changes/Country SHOI for individual species/CYP001_RankedSpp_2090_Median_ExpChange.png
- Sup. Mat. 7 - predicted SHOI changes/Country SHOI for individual species/CZE001_RankedSpp_2050_Median_Exp.png
- Sup. Mat. 7 - predicted SHOI changes/Country SHOI for individual species/CZE001_RankedSpp_2050_Median_ExpChange.png
- Sup. Mat. 7 - predicted SHOI changes/Country SHOI for individual species/CZE001_RankedSpp_2090_Median_Exp.png
- Sup. Mat. 7 - predicted SHOI changes/Country SHOI for individual species/CZE001_RankedSpp_2090_Median_ExpChange.png
- Sup. Mat. 7 - predicted SHOI changes/Country SHOI for individual species/DEU001_RankedSpp_2050_Median_Exp.png
- Sup. Mat. 7 - predicted SHOI changes/Country SHOI for individual species/DEU001_RankedSpp_2050_Median_ExpChange.png
- Sup. Mat. 7 - predicted SHOI changes/Country SHOI for individual species/DEU001_RankedSpp_2090_Median_Exp.png
- Sup. Mat. 7 - predicted SHOI changes/Country SHOI for individual species/DEU001_RankedSpp_2090_Median_ExpChange.png
- Sup. Mat. 7 - predicted SHOI changes/Country SHOI for individual species/DJI001_RankedSpp_2050_Median_Exp.png
- Sup. Mat. 7 - predicted SHOI changes/Country SHOI for individual species/DJI001_RankedSpp_2050_Median_ExpChange.png
- Sup. Mat. 7 - predicted SHOI changes/Country SHOI for individual species/DJI001_RankedSpp_2090_Median_Exp.png
- Sup. Mat. 7 - predicted SHOI changes/Country SHOI for individual species/DJI001_RankedSpp_2090_Median_ExpChange.png
- Sup. Mat. 7 - predicted SHOI changes/Country SHOI for individual species/DNK001_RankedSpp_2050_Median_Exp.png
- Sup. Mat. 7 - predicted SHOI changes/Country SHOI for individual species/DNK001_RankedSpp_2050_Median_ExpChange.png
- Sup. Mat. 7 - predicted SHOI changes/Country SHOI for individual species/DNK001_RankedSpp_2090_Median_Exp.png
- Sup. Mat. 7 - predicted SHOI changes/Country SHOI for individual species/DNK001_RankedSpp_2090_Median_ExpChange.png
- Sup. Mat. 7 - predicted SHOI changes/Country SHOI for individual species/DZA001_RankedSpp_2050_Median_Exp.png
- Sup. Mat. 7 - predicted SHOI changes/Country SHOI for individual species/DZA001_RankedSpp_2050_Median_ExpChange.png
- Sup. Mat. 7 - predicted SHOI changes/Country SHOI for individual species/DZA001_RankedSpp_2090_Median_Exp.png
- Sup. Mat. 7 - predicted SHOI changes/Country SHOI for individual species/DZA001_RankedSpp_2090_Median_ExpChange.png
- Sup. Mat. 7 - predicted SHOI changes/Country SHOI for individual species/ECU001_RankedSpp_2050_Median_Exp.png
- Sup. Mat. 7 - predicted SHOI changes/Country SHOI for individual species/ECU001_RankedSpp_2050_Median_ExpChange.png
- Sup. Mat. 7 - predicted SHOI changes/Country SHOI for individual species/ECU001_RankedSpp_2090_Median_Exp.png
- Sup. Mat. 7 - predicted SHOI changes/Country SHOI for individual species/ECU001_RankedSpp_2090_Median_ExpChange.png
- Sup. Mat. 7 - predicted SHOI changes/Country SHOI for individual species/EGY001_RankedSpp_2050_Median_Exp.png
- Sup. Mat. 7 - predicted SHOI changes/Country SHOI for individual species/EGY001_RankedSpp_2050_Median_ExpChange.png
- Sup. Mat. 7 - predicted SHOI changes/Country SHOI for individual species/EGY001_RankedSpp_2090_Median_Exp.png
- Sup. Mat. 7 - predicted SHOI changes/Country SHOI for individual species/EGY001_RankedSpp_2090_Median_ExpChange.png
- Sup. Mat. 7 - predicted SHOI changes/Country SHOI for individual species/ERI001_RankedSpp_2050_Median_Exp.png
- Sup. Mat. 7 - predicted SHOI changes/Country SHOI for individual species/ERI001_RankedSpp_2050_Median_ExpChange.png
- Sup. Mat. 7 - predicted SHOI changes/Country SHOI for individual species/ERI001_RankedSpp_2090_Median_Exp.png
- Sup. Mat. 7 - predicted SHOI changes/Country SHOI for individual species/ERI001_RankedSpp_2090_Median_ExpChange.png
- Sup. Mat. 7 - predicted SHOI changes/Country SHOI for individual species/ESH001_RankedSpp_2050_Median_Exp.png
- Sup. Mat. 7 - predicted SHOI changes/Country SHOI for individual species/ESH001_RankedSpp_2050_Median_ExpChange.png
- Sup. Mat. 7 - predicted SHOI changes/Country SHOI for individual species/ESH001_RankedSpp_2090_Median_Exp.png
- Sup. Mat. 7 - predicted SHOI changes/Country SHOI for individual species/ESH001_RankedSpp_2090_Median_ExpChange.png
- Sup. Mat. 7 - predicted SHOI changes/Country SHOI for individual species/ESP001_RankedSpp_2050_Median_Exp.png
- Sup. Mat. 7 - predicted SHOI changes/Country SHOI for individual species/ESP001_RankedSpp_2050_Median_ExpChange.png
- Sup. Mat. 7 - predicted SHOI changes/Country SHOI for individual species/ESP001_RankedSpp_2090_Median_Exp.png
- Sup. Mat. 7 - predicted SHOI changes/Country SHOI for individual species/ESP001_RankedSpp_2090_Median_ExpChange.png
- Sup. Mat. 7 - predicted SHOI changes/Country SHOI for individual species/EST001_RankedSpp_2050_Median_Exp.png
- Sup. Mat. 7 - predicted SHOI changes/Country SHOI for individual species/EST001_RankedSpp_2050_Median_ExpChange.png
- Sup. Mat. 7 - predicted SHOI changes/Country SHOI for individual species/EST001_RankedSpp_2090_Median_Exp.png
- Sup. Mat. 7 - predicted SHOI changes/Country SHOI for individual species/EST001_RankedSpp_2090_Median_ExpChange.png
- Sup. Mat. 7 - predicted SHOI changes/Country SHOI for individual species/ETH001_RankedSpp_2050_Median_Exp.png
- Sup. Mat. 7 - predicted SHOI changes/Country SHOI for individual species/ETH001_RankedSpp_2050_Median_ExpChange.png
- Sup. Mat. 7 - predicted SHOI changes/Country SHOI for individual species/ETH001_RankedSpp_2090_Median_Exp.png
- Sup. Mat. 7 - predicted SHOI changes/Country SHOI for individual species/ETH001_RankedSpp_2090_Median_ExpChange.png
- Sup. Mat. 7 - predicted SHOI changes/Country SHOI for individual species/FIN001_RankedSpp_2050_Median_Exp.png
- Sup. Mat. 7 - predicted SHOI changes/Country SHOI for individual species/FIN001_RankedSpp_2050_Median_ExpChange.png
- Sup. Mat. 7 - predicted SHOI changes/Country SHOI for individual species/FIN001_RankedSpp_2090_Median_Exp.png
- Sup. Mat. 7 - predicted SHOI changes/Country SHOI for individual species/FIN001_RankedSpp_2090_Median_ExpChange.png
- Sup. Mat. 7 - predicted SHOI changes/Country SHOI for individual species/FRA001_RankedSpp_2050_Median_Exp.png
- Sup. Mat. 7 - predicted SHOI changes/Country SHOI for individual species/FRA001_RankedSpp_2050_Median_ExpChange.png
- Sup. Mat. 7 - predicted SHOI changes/Country SHOI for individual species/FRA001_RankedSpp_2090_Median_Exp.png
- Sup. Mat. 7 - predicted SHOI changes/Country SHOI for individual species/FRA001_RankedSpp_2090_Median_ExpChange.png
- Sup. Mat. 7 - predicted SHOI changes/Country SHOI for individual species/GAB001_RankedSpp_2050_Median_Exp.png
- Sup. Mat. 7 - predicted SHOI changes/Country SHOI for individual species/GAB001_RankedSpp_2050_Median_ExpChange.png
- Sup. Mat. 7 - predicted SHOI changes/Country SHOI for individual species/GAB001_RankedSpp_2090_Median_Exp.png
- Sup. Mat. 7 - predicted SHOI changes/Country SHOI for individual species/GAB001_RankedSpp_2090_Median_ExpChange.png
- Sup. Mat. 7 - predicted SHOI changes/Country SHOI for individual species/GBR001_RankedSpp_2050_Median_Exp.png
- Sup. Mat. 7 - predicted SHOI changes/Country SHOI for individual species/GBR001_RankedSpp_2050_Median_ExpChange.png
- Sup. Mat. 7 - predicted SHOI changes/Country SHOI for individual species/GBR001_RankedSpp_2090_Median_Exp.png
- Sup. Mat. 7 - predicted SHOI changes/Country SHOI for individual species/GBR001_RankedSpp_2090_Median_ExpChange.png
- Sup. Mat. 7 - predicted SHOI changes/Country SHOI for individual species/GEO001_RankedSpp_2050_Median_Exp.png
- Sup. Mat. 7 - predicted SHOI changes/Country SHOI for individual species/GEO001_RankedSpp_2050_Median_ExpChange.png
- Sup. Mat. 7 - predicted SHOI changes/Country SHOI for individual species/GEO001_RankedSpp_2090_Median_Exp.png
- Sup. Mat. 7 - predicted SHOI changes/Country SHOI for individual species/GEO001_RankedSpp_2090_Median_ExpChange.png
- Sup. Mat. 7 - predicted SHOI changes/Country SHOI for individual species/GHA001_RankedSpp_2050_Median_Exp.png
- Sup. Mat. 7 - predicted SHOI changes/Country SHOI for individual species/GHA001_RankedSpp_2050_Median_ExpChange.png
- Sup. Mat. 7 - predicted SHOI changes/Country SHOI for individual species/GHA001_RankedSpp_2090_Median_Exp.png
- Sup. Mat. 7 - predicted SHOI changes/Country SHOI for individual species/GHA001_RankedSpp_2090_Median_ExpChange.png
- Sup. Mat. 7 - predicted SHOI changes/Country SHOI for individual species/GIB001_RankedSpp_2050_Median_Exp.png
- Sup. Mat. 7 - predicted SHOI changes/Country SHOI for individual species/GIB001_RankedSpp_2050_Median_ExpChange.png
- Sup. Mat. 7 - predicted SHOI changes/Country SHOI for individual species/GIB001_RankedSpp_2090_Median_Exp.png
- Sup. Mat. 7 - predicted SHOI changes/Country SHOI for individual species/GIB001_RankedSpp_2090_Median_ExpChange.png
- Sup. Mat. 7 - predicted SHOI changes/Country SHOI for individual species/GIN001_RankedSpp_2050_Median_Exp.png
- Sup. Mat. 7 - predicted SHOI changes/Country SHOI for individual species/GIN001_RankedSpp_2050_Median_ExpChange.png
- Sup. Mat. 7 - predicted SHOI changes/Country SHOI for individual species/GIN001_RankedSpp_2090_Median_Exp.png
- Sup. Mat. 7 - predicted SHOI changes/Country SHOI for individual species/GIN001_RankedSpp_2090_Median_ExpChange.png
- Sup. Mat. 7 - predicted SHOI changes/Country SHOI for individual species/GMB001_RankedSpp_2050_Median_Exp.png
- Sup. Mat. 7 - predicted SHOI changes/Country SHOI for individual species/GMB001_RankedSpp_2050_Median_ExpChange.png
- Sup. Mat. 7 - predicted SHOI changes/Country SHOI for individual species/GMB001_RankedSpp_2090_Median_Exp.png
- Sup. Mat. 7 - predicted SHOI changes/Country SHOI for individual species/GMB001_RankedSpp_2090_Median_ExpChange.png
- Sup. Mat. 7 - predicted SHOI changes/Country SHOI for individual species/GNB001_RankedSpp_2050_Median_Exp.png
- Sup. Mat. 7 - predicted SHOI changes/Country SHOI for individual species/GNB001_RankedSpp_2050_Median_ExpChange.png
- Sup. Mat. 7 - predicted SHOI changes/Country SHOI for individual species/GNB001_RankedSpp_2090_Median_Exp.png
- Sup. Mat. 7 - predicted SHOI changes/Country SHOI for individual species/GNB001_RankedSpp_2090_Median_ExpChange.png
- Sup. Mat. 7 - predicted SHOI changes/Country SHOI for individual species/GNQ001_RankedSpp_2050_Median_Exp.png
- Sup. Mat. 7 - predicted SHOI changes/Country SHOI for individual species/GNQ001_RankedSpp_2050_Median_ExpChange.png
- Sup. Mat. 7 - predicted SHOI changes/Country SHOI for individual species/GNQ001_RankedSpp_2090_Median_Exp.png
- Sup. Mat. 7 - predicted SHOI changes/Country SHOI for individual species/GNQ001_RankedSpp_2090_Median_ExpChange.png
- Sup. Mat. 7 - predicted SHOI changes/Country SHOI for individual species/GRC001_RankedSpp_2050_Median_Exp.png
- Sup. Mat. 7 - predicted SHOI changes/Country SHOI for individual species/GRC001_RankedSpp_2050_Median_ExpChange.png
- Sup. Mat. 7 - predicted SHOI changes/Country SHOI for individual species/GRC001_RankedSpp_2090_Median_Exp.png
- Sup. Mat. 7 - predicted SHOI changes/Country SHOI for individual species/GRC001_RankedSpp_2090_Median_ExpChange.png
- Sup. Mat. 7 - predicted SHOI changes/Country SHOI for individual species/GTM001_RankedSpp_2050_Median_Exp.png
- Sup. Mat. 7 - predicted SHOI changes/Country SHOI for individual species/GTM001_RankedSpp_2050_Median_ExpChange.png
- Sup. Mat. 7 - predicted SHOI changes/Country SHOI for individual species/GTM001_RankedSpp_2090_Median_Exp.png
- Sup. Mat. 7 - predicted SHOI changes/Country SHOI for individual species/GTM001_RankedSpp_2090_Median_ExpChange.png
- Sup. Mat. 7 - predicted SHOI changes/Country SHOI for individual species/GUF001_RankedSpp_2050_Median_Exp.png
- Sup. Mat. 7 - predicted SHOI changes/Country SHOI for individual species/GUF001_RankedSpp_2050_Median_ExpChange.png
- Sup. Mat. 7 - predicted SHOI changes/Country SHOI for individual species/GUF001_RankedSpp_2090_Median_Exp.png
- Sup. Mat. 7 - predicted SHOI changes/Country SHOI for individual species/GUF001_RankedSpp_2090_Median_ExpChange.png
- Sup. Mat. 7 - predicted SHOI changes/Country SHOI for individual species/GUY001_RankedSpp_2050_Median_Exp.png
- Sup. Mat. 7 - predicted SHOI changes/Country SHOI for individual species/GUY001_RankedSpp_2050_Median_ExpChange.png
- Sup. Mat. 7 - predicted SHOI changes/Country SHOI for individual species/GUY001_RankedSpp_2090_Median_Exp.png
- Sup. Mat. 7 - predicted SHOI changes/Country SHOI for individual species/GUY001_RankedSpp_2090_Median_ExpChange.png
- Sup. Mat. 7 - predicted SHOI changes/Country SHOI for individual species/HND001_RankedSpp_2050_Median_Exp.png
- Sup. Mat. 7 - predicted SHOI changes/Country SHOI for individual species/HND001_RankedSpp_2050_Median_ExpChange.png
- Sup. Mat. 7 - predicted SHOI changes/Country SHOI for individual species/HND001_RankedSpp_2090_Median_Exp.png
- Sup. Mat. 7 - predicted SHOI changes/Country SHOI for individual species/HND001_RankedSpp_2090_Median_ExpChange.png
- Sup. Mat. 7 - predicted SHOI changes/Country SHOI for individual species/HRV001_RankedSpp_2050_Median_Exp.png
- Sup. Mat. 7 - predicted SHOI changes/Country SHOI for individual species/HRV001_RankedSpp_2050_Median_ExpChange.png
- Sup. Mat. 7 - predicted SHOI changes/Country SHOI for individual species/HRV001_RankedSpp_2090_Median_Exp.png
- Sup. Mat. 7 - predicted SHOI changes/Country SHOI for individual species/HRV001_RankedSpp_2090_Median_ExpChange.png
- Sup. Mat. 7 - predicted SHOI changes/Country SHOI for individual species/HUN001_RankedSpp_2050_Median_Exp.png
- Sup. Mat. 7 - predicted SHOI changes/Country SHOI for individual species/HUN001_RankedSpp_2050_Median_ExpChange.png
- Sup. Mat. 7 - predicted SHOI changes/Country SHOI for individual species/HUN001_RankedSpp_2090_Median_Exp.png
- Sup. Mat. 7 - predicted SHOI changes/Country SHOI for individual species/HUN001_RankedSpp_2090_Median_ExpChange.png
- Sup. Mat. 7 - predicted SHOI changes/Country SHOI for individual species/IDN001_RankedSpp_2050_Median_Exp.png
- Sup. Mat. 7 - predicted SHOI changes/Country SHOI for individual species/IDN001_RankedSpp_2050_Median_ExpChange.png
- Sup. Mat. 7 - predicted SHOI changes/Country SHOI for individual species/IDN001_RankedSpp_2090_Median_Exp.png
- Sup. Mat. 7 - predicted SHOI changes/Country SHOI for individual species/IDN001_RankedSpp_2090_Median_ExpChange.png
- Sup. Mat. 7 - predicted SHOI changes/Country SHOI for individual species/IDN002_RankedSpp_2050_Median_Exp.png
- Sup. Mat. 7 - predicted SHOI changes/Country SHOI for individual species/IDN002_RankedSpp_2050_Median_ExpChange.png
- Sup. Mat. 7 - predicted SHOI changes/Country SHOI for individual species/IDN002_RankedSpp_2090_Median_Exp.png
- Sup. Mat. 7 - predicted SHOI changes/Country SHOI for individual species/IDN002_RankedSpp_2090_Median_ExpChange.png
- Sup. Mat. 7 - predicted SHOI changes/Country SHOI for individual species/IDN003_RankedSpp_2050_Median_Exp.png
- Sup. Mat. 7 - predicted SHOI changes/Country SHOI for individual species/IDN003_RankedSpp_2050_Median_ExpChange.png
- Sup. Mat. 7 - predicted SHOI changes/Country SHOI for individual species/IDN003_RankedSpp_2090_Median_Exp.png
- Sup. Mat. 7 - predicted SHOI changes/Country SHOI for individual species/IDN003_RankedSpp_2090_Median_ExpChange.png
- Sup. Mat. 7 - predicted SHOI changes/Country SHOI for individual species/IND001_RankedSpp_2050_Median_Exp.png
- Sup. Mat. 7 - predicted SHOI changes/Country SHOI for individual species/IND001_RankedSpp_2050_Median_ExpChange.png
- Sup. Mat. 7 - predicted SHOI changes/Country SHOI for individual species/IND001_RankedSpp_2090_Median_Exp.png
- Sup. Mat. 7 - predicted SHOI changes/Country SHOI for individual species/IND001_RankedSpp_2090_Median_ExpChange.png
- Sup. Mat. 7 - predicted SHOI changes/Country SHOI for individual species/IRN001_RankedSpp_2050_Median_Exp.png
- Sup. Mat. 7 - predicted SHOI changes/Country SHOI for individual species/IRN001_RankedSpp_2050_Median_ExpChange.png
- Sup. Mat. 7 - predicted SHOI changes/Country SHOI for individual species/IRN001_RankedSpp_2090_Median_Exp.png
- Sup. Mat. 7 - predicted SHOI changes/Country SHOI for individual species/IRN001_RankedSpp_2090_Median_ExpChange.png
- Sup. Mat. 7 - predicted SHOI changes/Country SHOI for individual species/IRQ001_RankedSpp_2050_Median_Exp.png
- Sup. Mat. 7 - predicted SHOI changes/Country SHOI for individual species/IRQ001_RankedSpp_2050_Median_ExpChange.png
[truncated: 388 more entries]
